# Supplementary material for: Gut microbiota responses to bariatric surgery are associated with metabolic outcomes and type 2 diabetes remission
Source: Nat Metab. 2026 May 7;8(5):1212–28. doi: 10.1038/s42255-026-01525-9 (PMC13218940; doi:10.1038/s42255-026-01525-9)
Supplement: Supplementary file 2 — 1. Demographic, clinical and dietary characteristics and outcomes at baseline and 12 months after surgery. 2. Species altered in RYGB and SG and relation to covariates and extent of microbiome change. 3. KEGG functions (KO) altered in all samples, RYGB and SG. 4. Gut metabolic modules (GMMs), BCFA/SCFA and gene richness altered in RYGB and SG and relation to covariates and extent of microbiome change. 5. SCFA and BCFA altered in RYGB and SG and relation to remission and extent of microbiome change. 6. Terminal genes in butyrate-producing pathways altered in RYGB and SG and relation to covariates and extent of microbiome change. 7. Metagenomics species with butyrate production pathway annotation. 8. Statistics of metagenomics species with butyrate production pathways altered in bariatric surgery. 9. Features linked to remission of T2D and relation to covariate fermentation products, extent of microbiome change and correlation between features and gene. 10. Statistics for clinical parameters in the full Oseberg cohort (n = 109), in participants who collected fecal samples (n = 77, analysed in this study) and participants who did not collect fecal samples (n = 32). [file 42255_2026_1525_MOESM2_ESM.xlsx]

## Sheet: Overview
Table	Description
Supplementary Table 1	Demographic, clinical and dietary characteristics and outcomes at baseline and 12 months after surgery
Supplementary Table 2	Relates to Figure 3. Species altered in RYGB and SG and relation to covariates and extent of microbiome change
G-K	Effect of surgery in all samples, longDat and wilcoxon signed-rank test
L-Q	Effect of surgery in RYGB group, longDat and wilcoxon signed-rank test
R-W	Effect of surgery in SG group, longDat and wilcoxon signed-rank test
X-Y	Filtering for Figure 2A
Z-AO	Spearman correlation between feature at 12M and extent of microbiome change (CAP1) and gene richness at 12M. In all samples, RYGB and SG
AP-AQ	wilcox rank sum test of PRE data and 1y remission status, unadjusted and adjusted p-values
AR-AS	Effect size of remission and covariation status between surgery and 1y remission
AT-BA	Taxonomic annotation
BB-BS	Effect size of change in feature along change in significant covariate
Supplementary Table 3	Relates to Figure 4. KEGG functions (KO) altered in all samples, RYGB and SG. Highlighted KOs are in GMM module for vanillate conversion (MC0008) and KEGG module Cytochrome o ubiquinol oxidase (M00417).
C-F	Statistics from Deseq2 in RYGB samples
G-J	Statistics from Deseq2 in SG samples
K-N	Statistics from Deseq2 in all samples
P-U	KEGG annotation
V-W	GMM annotation
Supplementary Table 4	Relates to Figure 4. Gut metabolic modules (GMMs), BCFA/SCFA and Generichness altered in RYGB and SG and relation to covariates and extent of microbiome change
D-J	Effect of surgery in all samples, longDat and wilcoxon signed-rank test
K-N	Effect of surgery in RYGB group, longDat and wilcoxon signed-rank test
O-S	Effect of surgery in SG group, longDat and wilcoxon signed-rank test
U-X	Wilcoxon rank sum test between remitters and non-remitters PRE surgery and 12M post-surgery (p-value and fdr-adjusted p-value)
Y-AF	Spearman correlation between feature at 12M and extent of microbiome change (CAP1) and gene richness at 12M
AG-AJ	Annotation
AK-BC	Effect size of change in feature along change in significant covariate
Supplementary Table 5	Relates to Figure 5. SCFA and BCFA altered in RYGB and SG and relation to remission and extent of microbiome change
E-K	Effect of surgery in all samples, longDat and wilcoxon signed-rank test
L-V	Effect of surgery in RYGB group, longDat and wilcoxon signed-rank test
W-AK	Effect of surgery in SG group, longDat and wilcoxon signed-rank test
AM-AR	Effect size of remission and covariation status between surgery and 1y remission
AS-AZ	Spearman correlation between feature at 12M and extent of microbiome change (CAP1) and gene richness at 12M.
Supplementary Table 6	Relates to Figure 6. terminal genes in butyrate producing pathways altered in RYGB and SG and relation to covariates and extent of microbiome change
D-J	Effect of surgery in all samples, longDat and wilcoxon signed-rank test
K-O	Effect of surgery in RYGB group, longDat and wilcoxon signed-rank test
P-T	Effect of surgery in SG group, longDat and wilcoxon signed-rank test
V-AC	Spearman correlation between feature at 12M and extent of microbiome change (CAP1) and gene richness at 12M
AD-AV	Effect size of change in feature along change in significant covariate
Supplementary Table 7	Relates to Figure 6. Metagenomics species with butyrate production pathway annotation
Supplementary Table 8	Relates to Figure 6. Statistics of metagenomics species with butyrate production pathways altered in bariatric surgery
Supplementary Table 9	Relates to figure 7. Features linked to remission of T2D and relation to covariates fermentation products, extent of microbiome change and correlation between features and gene
E-T	Results from effect of surgery
U-Z	Results if covariate with remission
AA-AF	Results if covariate with BCFA/SCFA ratio increase
AG-AH	wilcoxon rank sum test between those which have remitted T2D and those which have not (unadjusted P-values)
AI-BC	Effect sizes for significant covariates (reduced to covariate or entagled with covariate) in RYGB
BD-BX	Effect sizes for significant covariates (reduced to covariate or entagled with covariate) in SG
BY-CP	Spearman's correaltion between feature at 12M and CAP1, gene richness 12M in All subjects, RYGB and SG
CQ-120	Spearman's correaltion between feature at 12M and BGS, GLP1_AUC and GLP1-15min at 12M in All subjects, RYGB and SG
Supplementary Table 10	Statistics for clinical parameters in the full Oseberg cohort (n=109), in participants who collected fecal samples (n=77, analysed in this study) and participants that did not collect fecal
Effect sizes are Cliff's delta
rho_corr, p_corr and q_corr (FDR adjusted p) are from Spearman's correlations

## Sheet: STable1
	Supplemtary Table 1. Demographic, clinical and dietary characteristics and outcomes at baseline and 12 months after surgery
		RYGB	SG	P-value	P-value*	P-value**
		n=39	n=38	(between groups)	(RYGB)	(SG)
	Age — yr	50 (8.5)	49.7 (9.1)	0.9
	Male sex — no. (%)	11 (28)	16 (42)	0.24
	Cholecystectomy — no. (%)	3 (8)	2 (5)	1
	Body weight and composition
	Weight — kg
	Baseline	123.4 (22)	126.5 (20.8)	0.5
	12M	87.3 (17.7)	98.5 (21.1)	0.01	3e-24	1e-16
	FC	-0.5 (0.1)	-0.4 (0.2)	0.0002
	BMI — kg/m2
	Baseline	41.9 (4.9)	42.2 (4.1)	0.8
	12M	29.7 (4.4)	32.8 (4.8)	0.004	2e-26	8e-17
	FC	-0.5 (0.1)	-0.4 (0.2)	0.0002
	Waist — cm
	Baseline	126.3 (11.1)	128.7 (11.8)	0.4
	12M	99.8 (11.2)	107.7 (14.4)	0.01	3e-23	3e-16
	FC	-0.3 (0.1)	-0.3 (0.1)	0.004
	Fat free mass — kg
	Baseline	64.2 (12.4)	67.9 (14.4)	0.2
	12M	60.1 (12.4)	63 (14.7)	0.3	4e-11	1e-07
	FC	-0.1 (0.1)	-0.1 (0.1)	0.7
	Fat mass — kg
	Baseline	59.1 (11.4)	58.5 (12)	0.8
	12M	27.4 (9.9)	35.3 (11.9)	0.002	7e-24	1e-15
	FC	-1.2 (0.4)	-0.8 (0.4)	0.0001
	Systolic BP — mmHg
	Baseline	130.8 (11.1)	133.2 (18.5)	0.5
	12M	123.1 (16.6)	127.8 (18.4)	0.2	0.009	0.07
	FC	-0.1 (0.2)	-0.1 (0.2)	0.5
	Diastolic BP — mmHg
	Baseline	83.9 (4.7)	84.5 (8.4)	0.7
	12M	76.8 (6)	80.7 (8.9)	0.03	5e-10	0.03
	FC	-0.1 (0.1)	-0.1 (0.2)	0.06
	Glycaemia and insulin secretion and sensitivity
	T2D duration — yr	7.2 (6.5)	5.7 (5.5)	0.3
	HbA1c — %
	Baseline	7.7 (1.1)	8 (1.8)	0.4
	12M	5.9 (0.9)	6.1 (0.8)	0.4	3e-13	1e-09
	FC	-0.4 (0.2)	-0.4 (0.2)	0.9
	Fasting glucose — mmol/l
	Baseline	11.2 (4.6)	11 (4.4)	0.9
	12M	5.7 (1.5)	6.6 (2.4)	0.06	2e-10	2e-10
	FC	-0.9 (0.4)	-0.7 (0.4)	0.03
	Fasting insulin — pmol/l
	Baseline	182.6 (78.8)	202.9 (147.6)	0.5
	12M	52.5 (25)	81.5 (66.7)	0.02	2e-11	2e-08
	FC	-1.8 (0.9)	-1.4 (0.7)	0.02
	Fasting C-peptide — pmol/l
	Baseline	1617.6 (381.9)	1659.7 (661.2)	0.7
	12M	809.9 (205.3)	1066.6 (364.5)	0.0004	4e-16	1e-09
	FC	-1 (0.4)	-0.7 (0.4)	0.0002
	AUC glucose — mmol/lxmin
	Baseline	2246.4 (594.9)	2258.5 (857.4)	0.9
	12M	1322.3 (348.7)	1514.6 (550.2)	0.08	2e-10	1e-08
	FC	-0.7 (0.4)	-0.6 (0.3)	0.05
	AUC ISR — pmol/kg
	Baseline	869.7 (285.4)	857.7 (280.9)	0.9
	12M	765.2 (228.7)	719.6 (197.8)	0.4	0.004	0.001
	FC	-0.2 (0.3)	-0.2 (0.4)	0.5
	AUC GLP-1 [pmol/lxmin]
	Baseline	2939.5 (1428.2)	2618.2 (1018.9)	0.3
	12M	5392.7 (2251.4)	3761.2 (1314.3)	0.0007	3e-08	2e-07
	FC	1 (0.6)	0.6 (0.5)	0.006
	15 min GLP-1 — pmol/l
	Baseline	17.3 (9.8)	13.5 (6.8)	0.07
	12M	62.6 (37.8)	28.3 (15.3)	7e-06	2e-08	7e-06
	FC	1.8 (1.3)	1 (0.9)	0.006
	HOMA2S — %
	Baseline	22.4 (6.9)	22.5 (8.3)	0.9
	12M	57.7 (16.5)	45.1 (13.5)	0.0006	3e-17	5e-14
	FC	1.4 (0.5)	1 (0.5)	0.003
	HOMA2B — %
	Baseline	79.3 (38.1)	85.7 (52.8)	0.5
	12M	120.5 (39.8)	124.9 (47.8)	0.7	1e-08	1e-06
	FC	0.7 (0.6)	0.7 (0.6)	0.9
	MinmodSI — mU/L-1 × min-1
	Baseline	0.8 (0.5)	0.9 (0.9)	0.5
	12M	2.4 (1.4)	2.7 (1.8)	0.5	3e-07	5e-05
	FC	1.5 (1.3)	1.9 (1.7)	0.4
	AIRg — mU/l/min
	Baseline	88.3 (88.6)	109.8 (162.1)	0.5
	12M	221.2 (190.8)	235.2 (267)	0.8	2e-05	0.001
	FC	2.6 (3.7)	1.7 (2.6)	0.3
	BGS — (pmol x kg-1 x min-1)/mM
	Baseline	0.3 (0.2)	0.4 (0.3)	0.6
	12M	1.3 (0.8)	1 (0.7)	0.05	5e-10	8e-06
	FC	2.3 (1.5)	1.7 (1.3)	0.07
	T2D remission — no. (%)
	12M	29 (74)	20 (53)	0.046
	Biochemistry
	Total cholesterol — mmol/l
	Baseline	4.5 (0.9)	4.5 (1)	0.9
	12M	3.8 (0.7)	4.6 (1)	0.0002	2e-05	0.7
	FC	-0.2 (0.3)	0 (0.3)	0.0003
	HDL cholesterol — mmol/l
	Baseline	1.1 (0.2)	1 (0.2)	0.8
	12M	1.2 (0.2)	1.3 (0.3)	0.3	6e-07	1e-09
	FC	0.2 (0.2)	0.3 (0.2)	0.1
	LDL cholesterol — mmol/l
	Baseline	2.6 (0.8)	2.5 (0.8)	0.8
	12M	2.1 (0.6)	2.8 (0.9)	0.0006	0.002	0.07
	FC	-0.3 (0.5)	0.1 (0.4)	0.0003
	Triglycerides — mmol/l
	Baseline	2.1 (1.5)	2.1 (1.4)	0.9
	12M	1.1 (0.4)	1.4 (0.6)	0.01	0.0002	0.0008
	FC	-0.9 (0.7)	-0.6 (0.6)	0.1
	ASAT — U/l
	Baseline	27.4 (13.9)	28.9 (11.1)	0.6
	12M	26.1 (9)	21.9 (7.6)	0.03	0.5	0.0004
	FC	0 (0.5)	-0.5 (1.2)	0.03
	ALAT — U/l
	Baseline	33.8 (16.2)	40.4 (23.1)	0.2
	12M	32 (15.8)	24.5 (18.7)	0.06	0.6	0.002
	FC	-0.1 (0.7)	-0.6 (1.3)	0.04
	Alkaline phosphatase — U/l
	Baseline	83.3 (22.3)	82.5 (18)	0.9
	12M	81.6 (24.6)	68.1 (14.2)	0.005	0.5	7e-07
	FC	-0.1 (0.3)	-0.3 (0.3)	0.001
	CRP — mg/l
	Baseline	14.2 (32.1)	9.6 (9.7)	0.4
	12M	2.2 (3.4)	2.1 (3.2)	0.9	0.02	2e-06
	FC	-2.9 (1.8)	-2.6 (1.3)	0.4
	Creatinine — µmol/l
	Baseline	58.3 (16.6)	66.8 (29.9)	0.1
	12M	55.8 (15)	63.4 (24.8)	0.1	0.2	0.07
	FC	-0.1 (0.3)	-0.1 (0.2)	0.9
	Medications
	Total anti-diabetic — no. (%)
	Baseline	32 (82)	35 (92)	0.31
	12M	6 (15)	12 (32)	9.4e-07	4.5e-06	0.091
	Metformin — no. (%)
	Baseline	29 (74)	30 (79)	0.79
	12M	5 (13)	11 (29)	0.078	2.7e-06	8.6e-05
	Sulfonylurea — no. (%)
	Baseline	4 (10)	6 (16)	0.52
	12M	1 (3)	1 (3)	0.232	2.7e-06	8.6e-05
	GLP-1 agonists — no. (%)
	Baseline	10 (26)	4 (11)	0.14
	12M	2 (5)	0 (0)	0.096	0.01	0.13
	Insulin — no. (%)
	Baseline	5 (13)	7 (18)	0.54
	12M	3 (8)	4 (11)	0.665	0.48	0.25
	Proton pump inhibitors — no. (%)
	Baseline	12 (31)	8 (21)	0.44
	12M	4 (10)	8 (21)	0.188	0.01	1
	Antihypertensives — no. (%)
	Baseline	26 (67)	27 (71)	0.81
	12M	14 (36)	18 (47)	0.307	0.001	0.03
	Statins — no. (%)
	Baseline	15 (39)	20 (53)	0.26
	12M	8 (21)	14 (37)	0.111	0.02	0.08
	Dietary intake
	Total energy — kcal/day
	Baseline	2583.2 (880.8)	2910.2 (1547)	0.3
	12M	1575.3 (539.4)	1411.3 (367.7)	0.1	6e-12	7e-07
	FC	-0.7 (0.4)	-0.9 (0.5)	0.06
	Protein — g/day
	Baseline	110.1 (34.2)	123.4 (46.9)	0.2
	12M	74.8 (24.1)	69.3 (19.8)	0.3	6e-11	4e-10
	FC	-0.6 (0.4)	-0.8 (0.4)	0.02
	Fat — g/day
	Baseline	107.3 (43.1)	124.8 (71)	0.2
	12M	61.9 (27.7)	57.6 (19.4)	0.4	4e-10	6e-07
	FC	-0.8 (0.5)	-1 (0.6)	0.2
	Carbohydrates — g/day
	Baseline	272.8 (103.9)	300.3 (191.3)	0.4
	12M	163.7 (57)	140.4 (44.8)	0.06	8e-10	3e-05
	FC	-0.7 (0.4)	-0.9 (0.6)	0.08
	Fiber — g/day
	Baseline	32.2 (8.2)	34.1 (10)	0.4
	12M	23.7 (7.9)	19.8 (4.8)	0.01	4e-08	1e-10
	FC	-0.5 (0.4)	-0.7 (0.4)	0.008
	AIRg (acute insulin response), ALAT (alanine aminotransferase), ASAT (aspartate transaminase), BGS (beta-cell glucose sensitivity), BP (blood pressure), CRP (C-reactive protein), FBG (fasting blood glucose), FC (log 2 fold change), GLP-1 (glucagon-like peptide-1), HDL (high density lipoprotein), ISR (insulin secretion rate), LDL (low density lipoprotein), 12M (12 months), RYGB (Roux-en-Y gastric …
	Values are mean (standard deviation) unless otherwise stated.
	Differences between groups at baseline, 12 months after surgery (12M), and for FC were tested using two-sided t-test.
	*Change from baseline to 12 months in the RYGB group; two-sided paired t-test.
	**Change from baseline to 12 months in the SG group; two-sided paired t-test.
	Differences in frequencies between groups were tested using the chi-squared test.
	Differences in frequencies from baseline to 12 months in the RYGB and SG groups were tested using the McNemar test.

## Sheet: STable2
			Supplemtary Table 2. Relates to Figure 3. Species altered in RYGB and SG and relation to covariates and extent of microbiome change
		Feature	Prevalence_percentage	Mean_abundance	Signal	Effect_PRE_12M	EffectSize_PRE_12M	Null_time_model_q	Post-hoc_q_PRE_12M	Wilcox_p_wilcox_fdr	Signal_RYGB	Effect_RYGB	EffectSize_RYGB	q_RYGB	Wilcox_p_wilcox_fdr_RYGB	coef.adonis.timepoint.rygb	Signal_SG	Effect_SG	EffectSize_SG	q_SG	Wilcox_p_wilcox_fdr_SG	coef.adonis.timepoint.sg	filter6500	grupp	p_corr_CAP1_12M	rho_corr_CAP1_12M	p_corr_CAP1_12M_RYGB	rho_corr_CAP1_12M_RYGB	p_corr_CAP1_12M_SG	rho_corr_CAP1_12M_SG	p_corr_generich_12M	rho_corr_generich_12M	p_corr_featPRE_CAP1_12M	rho_corr_featPRE_CAP1_12M	p_corr_featPRE_CAP1_12M_RYGB	rho_corr_featPRE_CAP1_12M_RYGB	p_corr_featPRE_CAP1_12M_SG	rho_corr_featPRE_CAP1_12M_SG	p_corr_featPRE_generich_PRE	rho_corr_featPRE_generich_PRE	p_remission_PRE	padj_remission_PRE	EffectSize_remission	signal_remission	anno	X1	X2	X3	X4
1	309	UBA11774.sp003507655	100	22869.7	OK_sd	Enriched	0.74026	1.35631e-14	4.89011e-14	3.25951e-10	OK_sd	Enriched	0.948718	2.52506e-11	2.0329e-07	-23839.7	OK_nc	Enriched	0.526316	0.000137476	0.000726071	-9005.88	use	bada	0.000732784	0.379086	0.423573	0.133697	0.0558029	0.317139	0.0165093	0.274257	0.204392	0.147225	0.788197	0.0450644	0.0498035	0.324836	4.83449e-12	0.691134	0.457743	1	0	0	UBA11774.sp003507655	d__Bacteria	p__Firmicutes_A	c__Clostridia	o__Lachnospirales
2	267	Alistipes.sp900541585	98.701	2386.23	OK_sd	Enriched	0.584416	9.07949e-07	1.81818e-07	3.87696e-08	OK_sd	Enriched	0.846154	6.90231e-08	1.13896e-05	-1505.56	NS	NS	0.315789	0.0630201	0.0191731	-369.118	removed	bada	#N/A	#N/A	#N/A	#N/A	#N/A	#N/A	#N/A	#N/A	#N/A	#N/A	#N/A	#N/A	#N/A	#N/A	#N/A	#N/A	0.949339	1	0	0	Alistipes.sp900541585	d__Bacteria	p__Bacteroidota	c__Bacteroidia	o__Bacteroidales
3	348	Dysosmobacter.sp900544105	99.351	3050.73	OK_nc	Enriched	0.61039	0.000303465	5.86775e-05	2.77093e-07	OK_nc	Enriched	0.794872	1.92786e-06	6.43611e-05	-1657.28	OK_nc	Enriched	0.421053	0.00813379	0.00297111	-992.842	removed	bada	#N/A	#N/A	#N/A	#N/A	#N/A	#N/A	#N/A	#N/A	#N/A	#N/A	#N/A	#N/A	#N/A	#N/A	#N/A	#N/A	0.244089	1	0	0	Dysosmobacter.sp900544105	d__Bacteria	p__Firmicutes_A	c__Clostridia	o__Oscillospirales
4	299	CAG.448.sp003150135	94.805	1009.94	OK_nc	Enriched	0.61039	1.51089e-08	4.36478e-09	1.05164e-07	OK_nc	Enriched	0.794872	6.45746e-08	6.04825e-05	-962.821	OK_nc	Enriched	0.421053	0.00243043	0.00997848	-179.671	removed	bada	#N/A	#N/A	#N/A	#N/A	#N/A	#N/A	#N/A	#N/A	#N/A	#N/A	#N/A	#N/A	#N/A	#N/A	#N/A	#N/A	0.535484	1	0	0	CAG.448.sp003150135	d__Bacteria	p__Firmicutes_A	c__Clostridia	o__Oscillospirales
5	395	Streptococcus.parasanguinis	100	5505.44	OK_sd	Enriched	0.636364	3.75695e-11	2.46656e-11	2.84677e-07	OK_sd	Enriched	0.74359	1.675e-08	6.43611e-05	-5920.12	OK_nc	Enriched	0.526316	0.000438055	0.0104653	-566.855	use	bada	#N/A	#N/A	#N/A	#N/A	#N/A	#N/A	#N/A	#N/A	#N/A	#N/A	#N/A	#N/A	#N/A	#N/A	#N/A	#N/A	0.758766	1	0	0	Streptococcus.parasanguinis	d__Bacteria	p__Firmicutes	c__Bacilli	o__Lactobacillales
6	335	Alistipes.sp001941065	98.052	1363.42	OK_sd	Enriched	0.532468	0.000169855	3.23881e-05	3.12804e-07	OK_sd	Enriched	0.74359	2.62657e-06	0.000143695	-666.128	NS	NS	0.315789	0.207316	0.028441	-160.553	removed	bada	9.56092e-06	0.483743	0.00975039	0.414094	0.0122149	0.407872	0.122021	0.178909	0.249398	0.133744	0.114992	0.25995	0.314551	0.169966	0.00931948	0.29643	0.335219	1	0.438678	AD	Alistipes.sp001941065	d__Bacteria	p__Bacteroidota	c__Bacteroidia	o__Bacteroidales
7	447	Streptococcus.parasanguinis_B	100	5164.65	OK_sd	Enriched	0.675325	6.94579e-10	2.763e-10	1.34451e-06	OK_nc	Enriched	0.74359	1.13896e-05	0.00033931	-4059.46	OK_nc	Enriched	0.605263	6.25929e-05	0.0112609	-552.868	removed	bada	#N/A	#N/A	#N/A	#N/A	#N/A	#N/A	#N/A	#N/A	#N/A	#N/A	#N/A	#N/A	#N/A	#N/A	#N/A	#N/A	0.423973	1	0	0	Streptococcus.parasanguinis_B	d__Bacteria	p__Firmicutes	c__Bacilli	o__Lactobacillales
8	265	Streptococcus.sp902373455	99.351	1797.49	OK_sd	Enriched	0.688312	2.72499e-09	1.0396e-09	7.59671e-07	OK_nc	Enriched	0.74359	6.21443e-05	0.000289225	-1430.51	OK_nc	Enriched	0.631579	7.76737e-05	0.00629065	-214.776	removed	bada	#N/A	#N/A	#N/A	#N/A	#N/A	#N/A	#N/A	#N/A	#N/A	#N/A	#N/A	#N/A	#N/A	#N/A	#N/A	#N/A	0.393947	1	0	0	Streptococcus.sp902373455	d__Bacteria	p__Firmicutes	c__Bacilli	o__Lactobacillales
9	214	Streptococcus.sp900755085	99.351	1172.6	OK_sd	Enriched	0.688312	8.83019e-09	2.73362e-09	7.59671e-07	OK_nc	Enriched	0.74359	0.000370138	0.000289225	-943.603	OK_nc	Enriched	0.631579	9.11013e-05	0.00599611	-130.355	removed	bada	#N/A	#N/A	#N/A	#N/A	#N/A	#N/A	#N/A	#N/A	#N/A	#N/A	#N/A	#N/A	#N/A	#N/A	#N/A	#N/A	0.560252	1	0	0	Streptococcus.sp900755085	d__Bacteria	p__Firmicutes	c__Bacilli	o__Lactobacillales
10	201	Streptococcus.sp902363395	98.701	870.175	OK_sd	Enriched	0.688312	3.1915e-08	8.90822e-09	2.2921e-07	OK_sd	Enriched	0.74359	2.21275e-05	0.00033931	-604.308	OK_nc	Enriched	0.631579	0.000121175	0.0013852	-183.934	removed	bada	#N/A	#N/A	#N/A	#N/A	#N/A	#N/A	#N/A	#N/A	#N/A	#N/A	#N/A	#N/A	#N/A	#N/A	#N/A	#N/A	0.730702	1	0	0	Streptococcus.sp902363395	d__Bacteria	p__Firmicutes	c__Bacilli	o__Lactobacillales
11	102	UBA1777.sp900549485	98.701	758.831	OK_nc	Enriched	0.584416	6.00972e-07	1.25553e-07	1.22514e-06	OK_nc	Enriched	0.74359	6.73261e-05	6.43611e-05	-184.808	OK_nc	Enriched	0.421053	0.000632423	0.00833823	-234.197	removed	bada	#N/A	#N/A	#N/A	#N/A	#N/A	#N/A	#N/A	#N/A	#N/A	#N/A	#N/A	#N/A	#N/A	#N/A	#N/A	#N/A	0.359678	1	0	0	UBA1777.sp900549485	d__Bacteria	p__Firmicutes_A	c__Clostridia	o__Oscillospirales
12	132	Streptococcus.sp900543065	98.701	670.571	OK_sd	Enriched	0.662338	2.41956e-09	9.04004e-10	5.54602e-07	OK_nc	Enriched	0.74359	0.000218548	0.000204925	-554.667	OK_nc	Enriched	0.578947	0.000322775	0.00659778	-79.3421	removed	bada	#N/A	#N/A	#N/A	#N/A	#N/A	#N/A	#N/A	#N/A	#N/A	#N/A	#N/A	#N/A	#N/A	#N/A	#N/A	#N/A	0.97888	1	0	0	Streptococcus.sp900543065	d__Bacteria	p__Firmicutes	c__Bacilli	o__Lactobacillales
13	239	Streptococcus.infantis_I	99.351	466.364	OK_sd	Enriched	0.714286	2.04963e-13	4.26173e-13	8.72894e-10	OK_sd	Enriched	0.74359	3.65587e-08	1.73286e-05	-434.423	OK_nc	Enriched	0.684211	1.44716e-07	3.25194e-05	-120.092	removed	bada	#N/A	#N/A	#N/A	#N/A	#N/A	#N/A	#N/A	#N/A	#N/A	#N/A	#N/A	#N/A	#N/A	#N/A	#N/A	#N/A	0.49795	1	0	0	Streptococcus.infantis_I	d__Bacteria	p__Firmicutes	c__Bacilli	o__Lactobacillales
14	490	Roseburia.hominis	100	28342.7	OK_sd	Enriched	0.350649	2.40584e-08	6.84618e-09	1.81665e-06	OK_sd	Enriched	0.692308	1.76863e-06	0.000174327	-25584.2	OK_nc	#N/A	0	0.00076051	0.0398929	-6203.58	use	bada	0.053653	0.22225	0.671431	-0.0710998	0.138778	0.248061	0.0910768	0.195193	0.00977647	0.294636	0.693322	0.0661104	0.00564062	0.446184	0.000298717	0.403717	0.245934	1	0	0	Roseburia.hominis	d__Bacteria	p__Firmicutes_A	c__Clostridia	o__Lachnospirales
15	497	Alistipes.senegalensis	98.701	8046.13	OK_sd	Enriched	0.584416	0.000581511	0.000122009	6.1619e-07	OK_sd	Enriched	0.692308	7.47064e-06	2.06481e-05	-3596.26	NS	NS	0.473684	0.245827	0.0207124	-1231.34	use	bada	9.72783e-06	0.483386	0.0330802	0.346496	0.00127229	0.509677	0.0401837	0.23594	0.202661	0.147784	0.146006	0.240391	0.185086	0.222767	0.000335583	0.400628	0.427078	1	0.369485	C	Alistipes.senegalensis	d__Bacteria	p__Bacteroidota	c__Bacteroidia	o__Bacteroidales
16	575	Streptococcus.salivarius	100	28253.4	OK_sd	Enriched	0.688312	7.79467e-12	7.10667e-12	6.49274e-09	OK_nc	Enriched	0.692308	2.46936e-06	0.000201647	-23972	OK_nc	Enriched	0.684211	3.74334e-06	7.92003e-06	-6653.22	use	bada	0.352101	0.108218	0.309122	-0.169454	0.38508	0.147062	0.742827	0.0382572	0.126894	0.176645	0.868223	-0.02784	0.095825	0.277912	0.00285226	0.337684	0.836406	1	0	0	Streptococcus.salivarius	d__Bacteria	p__Firmicutes	c__Bacilli	o__Lactobacillales
17	320	Phil1.sp001940855	95.455	6498.78	OK_nc	Enriched	0.532468	2.46389e-07	5.17896e-08	3.18346e-06	OK_nc	Enriched	0.692308	6.40305e-06	0.000387689	-6437.54	OK_nc	Enriched	0.368421	0.00205827	0.0136243	-5165.05	use	bada	3.7149e-10	0.643202	0.00781761	0.42501	1.39335e-12	0.875186	2.53471e-07	0.550781	0.0993706	0.19045	0.0310529	0.350345	0.180493	0.225057	1.46266e-10	0.654252	0.528641	1	0.412439	C	Phil1.sp001940855	d__Bacteria	p__Firmicutes_A	c__Clostridia_A	o__Christensenellales
18	629	Streptococcus.mutans	98.052	2296.2	OK_sd	Enriched	0.766234	2.86378e-19	1.83636e-17	5.48102e-10	OK_sd	Enriched	0.692308	7.61272e-06	0.000260355	-1051.08	OK_sd	Enriched	0.842105	9.3917e-15	1.27364e-06	-1540.43	removed	bada	#N/A	#N/A	#N/A	#N/A	#N/A	#N/A	#N/A	#N/A	#N/A	#N/A	#N/A	#N/A	#N/A	#N/A	#N/A	#N/A	0.869612	1	0	0	Streptococcus.mutans	d__Bacteria	p__Firmicutes	c__Bacilli	o__Lactobacillales
19	599	Streptococcus.gordonii	99.351	1411.77	OK_sd	Enriched	0.714286	9.30828e-17	1.11007e-15	6.23491e-10	OK_nc	Enriched	0.692308	7.25102e-10	4.93256e-05	-1689.74	OK_nc	Enriched	0.736842	6.26247e-07	1.26982e-05	-337.447	removed	bada	#N/A	#N/A	#N/A	#N/A	#N/A	#N/A	#N/A	#N/A	#N/A	#N/A	#N/A	#N/A	#N/A	#N/A	#N/A	#N/A	0.556686	1	0	0	Streptococcus.gordonii	d__Bacteria	p__Firmicutes	c__Bacilli	o__Lactobacillales
20	215	X1XD42.69.sp014287635	98.701	1001.99	OK_sd	Enriched	0.480519	1.05029e-07	2.49807e-08	2.27699e-06	OK_sd	Enriched	0.692308	2.85042e-06	0.00050817	-585.872	OK_nc	Enriched	0.263158	0.00213736	0.0207131	-216.066	removed	bada	#N/A	#N/A	#N/A	#N/A	#N/A	#N/A	#N/A	#N/A	#N/A	#N/A	#N/A	#N/A	#N/A	#N/A	#N/A	#N/A	0.629926	1	0	0	X1XD42.69.sp014287635	d__Bacteria	p__Firmicutes_A	c__Clostridia	o__Lachnospirales
21	86	Streptococcus.sp004166885	98.701	875.026	OK_sd	Enriched	0.636364	2.47246e-07	5.3635e-08	3.30079e-07	OK_sd	Enriched	0.692308	4.52101e-05	0.000602802	-613.526	OK_nc	Enriched	0.578947	0.0002854	0.00408544	-159.066	removed	bada	#N/A	#N/A	#N/A	#N/A	#N/A	#N/A	#N/A	#N/A	#N/A	#N/A	#N/A	#N/A	#N/A	#N/A	#N/A	#N/A	0.91204	1	0	0	Streptococcus.sp004166885	d__Bacteria	p__Firmicutes	c__Bacilli	o__Lactobacillales
22	583	Dysosmobacter.sp001916835	99.351	11835	OK_nc	Enriched	0.480519	1.27808e-06	2.6132e-07	2.51612e-06	OK_nc	Enriched	0.641026	9.17112e-06	0.00050817	-8161.63	NS	NS	0.315789	0.015151	0.00956391	-3629.68	use	bada	0.271482	0.127739	0.567116	0.0958269	0.602775	0.0884226	8.32802e-05	0.43579	0.915014	0.012447	0.372915	0.148705	0.665246	0.0735608	4.72195e-10	0.640284	0.928103	1	0	0	Dysosmobacter.sp001916835	d__Bacteria	p__Firmicutes_A	c__Clostridia	o__Oscillospirales
23	397	PeH17.sp000435055	96.104	36323.6	OK_nc	Enriched	0.545455	7.82019e-06	1.53591e-06	7.89118e-06	OK_nc	Enriched	0.641026	0.000227785	0.00401352	-10122	OK_nc	Enriched	0.447368	0.000307028	0.00268062	-42901.6	use	bada	4.53189e-08	0.57812	0.00108554	0.509526	2.93974e-08	0.767734	1.45241e-07	0.559896	0.13739	0.171986	0.495535	0.114006	0.0476647	0.327761	1.10873e-09	0.629643	0.294476	1	0.433431	C	PeH17.sp000435055	d__Bacteria	p__Firmicutes_A	c__Clostridia_A	o__Christensenellales
24	511	Streptococcus.sp001556435	100	15574.7	OK_sd	Enriched	0.662338	9.19021e-13	1.37766e-12	1.11557e-08	OK_sd	Enriched	0.641026	4.42119e-06	0.000260355	-13930.7	OK_nc	Enriched	0.684211	7.65899e-07	3.75558e-06	-3539.47	use	bada	0.223444	0.141288	0.869002	-0.027674	0.495731	0.115583	0.836637	0.0240476	0.144329	0.169051	0.752232	-0.0529457	0.191546	0.219614	0.0136801	0.281733	0.356905	1	0	0	Streptococcus.sp001556435	d__Bacteria	p__Firmicutes	c__Bacilli	o__Lactobacillales
25	541	Alistipes.timonensis	98.052	959.208	OK_sd	Enriched	0.532468	4.4167e-05	7.91818e-06	7.983e-06	OK_sd	Enriched	0.641026	1.27603e-06	0.000174327	-550.679	NS	NS	0.421053	0.189288	0.038457	-105.434	removed	bada	0.000461454	0.392018	0.0102923	0.411368	0.0233704	0.372023	0.0556458	0.220472	0.547552	0.0700653	0.390739	0.143297	0.249517	0.194165	0.00251969	0.341697	0.71486	1	0.469388	C	Alistipes.timonensis	d__Bacteria	p__Bacteroidota	c__Bacteroidia	o__Bacteroidales
26	280	Streptococcus.oralis_W	98.052	884.552	OK_sd	Enriched	0.662338	4.00384e-10	1.579e-10	1.56943e-08	OK_sd	Enriched	0.641026	5.36738e-06	0.000139062	-767.077	OK_nc	Enriched	0.684211	2.49893e-05	9.29037e-05	-187.355	removed	bada	#N/A	#N/A	#N/A	#N/A	#N/A	#N/A	#N/A	#N/A	#N/A	#N/A	#N/A	#N/A	#N/A	#N/A	#N/A	#N/A	0.581018	1	0	0	Streptococcus.oralis_W	d__Bacteria	p__Firmicutes	c__Bacilli	o__Lactobacillales
27	217	Streptococcus.sanguinis_H	100	711.487	OK_sd	Enriched	0.662338	1.37047e-13	2.82712e-13	2.30858e-10	OK_sd	Enriched	0.641026	2.64196e-06	0.000118252	-606.295	OK_sd	Enriched	0.684211	1.40761e-08	1.35679e-05	-213.395	removed	bada	#N/A	#N/A	#N/A	#N/A	#N/A	#N/A	#N/A	#N/A	#N/A	#N/A	#N/A	#N/A	#N/A	#N/A	#N/A	#N/A	0.695194	1	0	0	Streptococcus.sanguinis_H	d__Bacteria	p__Firmicutes	c__Bacilli	o__Lactobacillales
28	307	CAG.83.sp001916855	98.052	16530.3	OK_nc	Enriched	0.480519	0.000460515	9.26325e-05	0.000324576	OK_nc	Enriched	0.589744	0.00071744	0.0137231	-1032.47	NS	NS	0.368421	0.0299447	0.0307129	-8046.54	use	bada	0.0530051	0.22284	0.123208	0.254419	0.0659982	0.305452	0.0136879	0.281711	0.497257	0.0790532	0.76355	-0.0504542	0.175206	0.227745	1.93125e-09	0.622501	0.267403	1	0	0	CAG.83.sp001916855	d__Bacteria	p__Firmicutes_A	c__Clostridia	o__Oscillospirales
29	246	Streptococcus.vestibularis	100	13087.9	OK_sd	Enriched	0.61039	4.78447e-10	1.94444e-10	4.28736e-08	OK_nc	Enriched	0.589744	4.31864e-05	0.000602802	-11304.1	OK_nc	Enriched	0.631579	8.46379e-06	1.03585e-05	-2528.93	use	bada	0.276552	0.126407	0.349259	-0.156125	0.335105	0.162993	0.600507	0.0610246	0.0482858	0.227322	0.952511	0.00999463	0.0301413	0.356873	0.00612662	0.311698	0.274979	1	0	0	Streptococcus.vestibularis	d__Bacteria	p__Firmicutes	c__Bacilli	o__Lactobacillales
30	534	Dysosmobacter.sp900544615	99.351	1516.5	OK_nc	Enriched	0.506494	0.00166595	0.000384788	4.31523e-05	OK_nc	Enriched	0.589744	0.00144696	0.00273764	-400.385	NS	NS	0.421053	0.0798469	0.022793	-9.77632	removed	bada	#N/A	#N/A	#N/A	#N/A	#N/A	#N/A	#N/A	#N/A	#N/A	#N/A	#N/A	#N/A	#N/A	#N/A	#N/A	#N/A	0.00643885	1	0	0	Dysosmobacter.sp900544615	d__Bacteria	p__Firmicutes_A	c__Clostridia	o__Oscillospirales
31	244	CAG.110.sp900544945	99.351	1337.2	OK_nc	Enriched	0.454545	0.00045492	9.05954e-05	1.03472e-05	OK_nc	Enriched	0.589744	0.000228336	0.00116223	-336.936	NS	NS	0.315789	0.0400803	0.0142236	-189.711	removed	bada	#N/A	#N/A	#N/A	#N/A	#N/A	#N/A	#N/A	#N/A	#N/A	#N/A	#N/A	#N/A	#N/A	#N/A	#N/A	#N/A	0.28244	1	0	0	CAG.110.sp900544945	d__Bacteria	p__Firmicutes_A	c__Clostridia	o__Oscillospirales
32	108	Harryflintia.acetispora	99.351	946.987	OK_nc	Enriched	0.454545	0.000844664	0.000181908	4.26836e-05	OK_nc	Enriched	0.589744	0.00165291	0.00327656	-229.218	NS	NS	0.315789	0.0164529	0.011151	-238.618	removed	bada	#N/A	#N/A	#N/A	#N/A	#N/A	#N/A	#N/A	#N/A	#N/A	#N/A	#N/A	#N/A	#N/A	#N/A	#N/A	#N/A	0.537932	1	0	0	Harryflintia.acetispora	d__Bacteria	p__Firmicutes_A	c__Clostridia	o__Oscillospirales
33	177	Hydrogeniiclostridium.sp900752115	98.701	913.247	OK_nc	Enriched	0.480519	0.00150311	0.000338092	7.32358e-05	OK_nc	Enriched	0.589744	0.000220564	0.00214406	-282.321	NS	NS	0.368421	0.11495	0.0336191	-72.9605	removed	bada	#N/A	#N/A	#N/A	#N/A	#N/A	#N/A	#N/A	#N/A	#N/A	#N/A	#N/A	#N/A	#N/A	#N/A	#N/A	#N/A	0.270344	1	0	0	Hydrogeniiclostridium.sp900752115	d__Bacteria	p__Firmicutes_A	c__Clostridia	o__Oscillospirales
34	203	Streptococcus.sp000187445	99.351	3372.04	OK_sd	Enriched	0.584416	1.30378e-09	4.76774e-10	1.18413e-08	OK_sd	Enriched	0.589744	8.87523e-06	0.000199322	-2681.65	OK_sd	Enriched	0.578947	2.24352e-05	1.59957e-05	-1153.17	removed	bada	#N/A	#N/A	#N/A	#N/A	#N/A	#N/A	#N/A	#N/A	#N/A	#N/A	#N/A	#N/A	#N/A	#N/A	#N/A	#N/A	0.111505	1	0	0	Streptococcus.sp000187445	d__Bacteria	p__Firmicutes	c__Bacilli	o__Lactobacillales
35	45	CAG.110.sp900546075	98.052	2431.36	OK_nc	Enriched	0.506494	3.76257e-05	6.65596e-06	3.34938e-05	OK_nc	Enriched	0.589744	0.000291249	0.0037694	-991.731	OK_nc	Enriched	0.421053	0.00569576	0.0124907	20.4737	removed	bada	4.01606e-05	0.452761	0.000429367	0.542851	3.56879e-05	0.624822	1.18045e-10	0.656731	0.0402853	0.235824	0.0030902	0.46739	0.0935445	0.279762	1.2831e-14	0.744436	0.356908	1	0.308649	AD	CAG.110.sp900546075	d__Bacteria	p__Firmicutes_A	c__Clostridia	o__Oscillospirales
36	409	SFMI01.sp004556155	82.468	2250.58	OK_nc	Enriched	0.454545	0.000175034	3.41364e-05	1.58984e-05	OK_sd	Enriched	0.589744	0.00103171	0.000550463	-566.423	OK_nc	Enriched	0.315789	0.00846602	0.0369921	-674	removed	bada	1.4171e-06	0.520773	0.00777663	0.425265	7.10006e-08	0.754057	1.29695e-09	0.627643	0.0409926	0.235018	0.352323	0.155147	0.0110201	0.41323	1.98866e-13	0.721317	0.478011	1	0.366181	AD	SFMI01.sp004556155	d__Bacteria	p__Firmicutes_A	c__Clostridia_A	o__Christensenellales
37	315	Streptococcus.sobrinus	90.909	772.487	OK_sd	Enriched	0.636364	2.25977e-09	8.15301e-10	1.84576e-08	OK_nc	Enriched	0.589744	1.20719e-06	0.000448124	-743.846	OK_sd	Enriched	0.684211	6.61451e-05	7.29429e-05	-305.855	removed	bada	#N/A	#N/A	#N/A	#N/A	#N/A	#N/A	#N/A	#N/A	#N/A	#N/A	#N/A	#N/A	#N/A	#N/A	#N/A	#N/A	0.254343	1	0	0	Streptococcus.sobrinus	d__Bacteria	p__Firmicutes	c__Bacilli	o__Lactobacillales
38	78	Actinomyces.oris	100	728.883	OK_sd	Enriched	0.675325	5.77534e-16	4.80685e-15	1.67591e-09	OK_sd	Enriched	0.589744	1.35095e-06	0.00100691	-325.397	OK_nc	Enriched	0.763158	2.52559e-10	3.3749e-06	-337.092	removed	bada	#N/A	#N/A	#N/A	#N/A	#N/A	#N/A	#N/A	#N/A	#N/A	#N/A	#N/A	#N/A	#N/A	#N/A	#N/A	#N/A	0.679576	1	0	0	Actinomyces.oris	d__Bacteria	p__Actinobacteriota	c__Actinomycetia	o__Actinomycetales
39	508	UMGS1633.sp900553645	89.61	959.539	OK_nc	Enriched	0.545455	2.52644e-06	5.31412e-07	1.32069e-07	OK_nc	Enriched	0.564103	0.000107971	0.00182991	-621.744	OK_nc	Enriched	0.526316	0.00106094	0.000223396	-329.013	removed	bada	#N/A	#N/A	#N/A	#N/A	#N/A	#N/A	#N/A	#N/A	#N/A	#N/A	#N/A	#N/A	#N/A	#N/A	#N/A	#N/A	0.837443	1	0	0	UMGS1633.sp900553645	d__Bacteria	p__Firmicutes_A	c__Clostridia_A	o__Christensenellales
40	635	SFEL01.sp004557245	100	11573	OK_nc	Enriched	0.532468	1.01528e-07	2.34773e-08	2.11241e-06	OK_sd	Enriched	0.538462	7.0061e-06	0.00104947	-5238.56	OK_nc	Enriched	0.526316	0.000353144	0.00173394	-12003.5	use	bada	4.60696e-05	0.449635	0.0228151	0.368506	7.36511e-06	0.664254	3.46171e-07	0.545558	0.496536	-0.0791853	0.473543	-0.119852	0.511609	0.111387	5.88022e-08	0.574139	0.724444	1	0	0	SFEL01.sp004557245	d__Bacteria	p__Firmicutes_A	c__Clostridia_A	o__Christensenellales
41	478	Dysosmobacter.sp900550685	96.753	634.571	OK_nc	Enriched	0.402597	0.000693357	0.000150544	1.2044e-05	OK_sd	Enriched	0.538462	0.000126144	0.000513663	-297.295	NS	NS	0.263158	0.121395	0.0469404	-119.487	removed	bada	#N/A	#N/A	#N/A	#N/A	#N/A	#N/A	#N/A	#N/A	#N/A	#N/A	#N/A	#N/A	#N/A	#N/A	#N/A	#N/A	0.730731	1	0	0	Dysosmobacter.sp900550685	d__Bacteria	p__Firmicutes_A	c__Clostridia	o__Oscillospirales
42	211	Pauljensenia.sp000411415	98.701	1190.88	OK_sd	Enriched	0.558442	2.25977e-09	8.02648e-10	1.84239e-07	OK_sd	Enriched	0.538462	1.90367e-05	0.00113428	-777.756	OK_nc	Enriched	0.578947	8.98591e-06	0.00019367	-614.789	removed	bada	#N/A	#N/A	#N/A	#N/A	#N/A	#N/A	#N/A	#N/A	#N/A	#N/A	#N/A	#N/A	#N/A	#N/A	#N/A	#N/A	0.181554	1	0	0	Pauljensenia.sp000411415	d__Bacteria	p__Actinobacteriota	c__Actinomycetia	o__Actinomycetales
43	375	Butyricimonas.virosa	98.052	5821.19	OK_nc	Enriched	0.363636	0.000175034	3.41019e-05	3.76892e-05	OK_nc	Enriched	0.512821	0.000718128	0.00439916	-2614.17	NS	NS	0.210526	0.0129521	0.0151337	-2289.64	use	bada	#N/A	#N/A	#N/A	#N/A	#N/A	#N/A	#N/A	#N/A	#N/A	#N/A	#N/A	#N/A	#N/A	#N/A	#N/A	#N/A	0.378903	1	0	0	Butyricimonas.virosa	d__Bacteria	p__Bacteroidota	c__Bacteroidia	o__Bacteroidales
44	441	Akkermansia.muciniphila_C	69.481	1096.21	OK_nc	Enriched	0.402597	0.00469718	0.00118469	4.58296e-05	NS	NS	0.512821	0.0494557	0.00440661	-432.038	OK_nc	Enriched	0.289474	0.0109091	0.0150032	-850.421	removed	bada	#N/A	#N/A	#N/A	#N/A	#N/A	#N/A	#N/A	#N/A	#N/A	#N/A	#N/A	#N/A	#N/A	#N/A	#N/A	#N/A	0.478017	1	0	0	Akkermansia.muciniphila_C	d__Bacteria	p__Verrucomicrobiota	c__Verrucomicrobiae	o__Verrucomicrobiales
45	241	CAG.238.sp900542245	98.701	1310.77	OK_nc	Enriched	0.454545	0.000235197	4.55698e-05	2.95463e-05	OK_nc	Enriched	0.512821	0.000268026	0.0023535	-725.167	NS	NS	0.394737	0.0338024	0.0276209	-549.684	removed	bada	#N/A	#N/A	#N/A	#N/A	#N/A	#N/A	#N/A	#N/A	#N/A	#N/A	#N/A	#N/A	#N/A	#N/A	#N/A	#N/A	0.848822	1	0	0	CAG.238.sp900542245	d__Bacteria	p__Firmicutes_A	c__Clostridia	o__Peptostreptococcales
46	628	Lawsonibacter.sp000177015	99.351	4923.58	OK_nc	Enriched	0.376623	0.00541991	0.00143257	0.00137994	OK_nc	Enriched	0.487179	0.0386444	0.0467866	-869.5	NS	NS	0.263158	0.0165151	0.0477528	-847.829	removed	bada	#N/A	#N/A	#N/A	#N/A	#N/A	#N/A	#N/A	#N/A	#N/A	#N/A	#N/A	#N/A	#N/A	#N/A	#N/A	#N/A	0.123365	1	0	0	Lawsonibacter.sp000177015	d__Bacteria	p__Firmicutes_A	c__Clostridia	o__Oscillospirales
47	154	Intestinimonas.massiliensis	100	1999.71	OK_nc	Enriched	0.506494	2.35909e-08	6.4823e-09	2.95644e-06	OK_nc	Enriched	0.487179	8.43081e-06	0.00116223	-1053.05	OK_sd	Enriched	0.526316	0.00019712	0.00110061	-614.566	removed	bada	#N/A	#N/A	#N/A	#N/A	#N/A	#N/A	#N/A	#N/A	#N/A	#N/A	#N/A	#N/A	#N/A	#N/A	#N/A	#N/A	0.699096	1	0	0	Intestinimonas.massiliensis	d__Bacteria	p__Firmicutes_A	c__Clostridia	o__Oscillospirales
48	190	Flavonifractor.sp900549795	96.753	1596.97	OK_nc	Enriched	0.480519	3.75254e-07	7.7966e-08	4.37776e-06	OK_nc	Enriched	0.487179	0.000862534	0.0114149	-143.077	OK_nc	Enriched	0.473684	2.42957e-05	0.00022888	-1959.72	removed	bada	#N/A	#N/A	#N/A	#N/A	#N/A	#N/A	#N/A	#N/A	#N/A	#N/A	#N/A	#N/A	#N/A	#N/A	#N/A	#N/A	0.257117	1	0	0	Flavonifractor.sp900549795	d__Bacteria	p__Firmicutes_A	c__Clostridia	o__Oscillospirales
49	85	Muricomes.contortus_B	98.701	789.143	OK_nc	Enriched	0.402597	4.5099e-07	9.3502e-08	1.0842e-05	OK_nc	Enriched	0.487179	6.98042e-05	0.0101316	-218.013	OK_sd	Enriched	0.315789	0.000506368	0.00210782	-385.355	removed	bada	#N/A	#N/A	#N/A	#N/A	#N/A	#N/A	#N/A	#N/A	#N/A	#N/A	#N/A	#N/A	#N/A	#N/A	#N/A	#N/A	0.0359191	1	0	0	Muricomes.contortus_B	d__Bacteria	p__Firmicutes_A	c__Clostridia	o__Lachnospirales
50	438	Akkermansia.sp004167605	77.922	22618.3	OK_sd	Enriched	0.415584	0.0131661	0.00393163	0.000591968	OK_nc	Enriched	0.461538	0.0118944	0.0305461	-8014.6	NS	NS	0.368421	0.116067	0.0240217	-4810.86	use	bada	0.0239805	0.258807	0.0594379	0.308576	0.0383739	0.341845	0.397694	0.098409	0.101421	0.189326	0.740753	-0.055484	0.0365739	0.344888	0.289548	0.123066	0.614957	1	0	0	Akkermansia.sp004167605	d__Bacteria	p__Verrucomicrobiota	c__Verrucomicrobiae	o__Verrucomicrobiales
51	540	Lachnospira.sp003537285	99.351	7127.06	OK_sd	Enriched	0.350649	0.00468046	0.00117217	0.00115572	NS	NS	0.435897	0.0409263	0.0337182	396.154	OK_nc	Enriched	0.263158	0.0112875	0.038457	-777.553	use	bada	0.146547	0.168136	0.588257	0.0906682	0.213686	0.20934	0.0149149	0.27832	0.164018	0.161263	0.719351	0.0602502	0.0928053	0.280369	6.35248e-08	0.572948	0.821037	1	0.383868	AD	Lachnospira.sp003537285	d__Bacteria	p__Firmicutes_A	c__Clostridia	o__Lachnospirales
52	207	Lachnospira.eligens_A	100	35217.8	OK_sd	Enriched	0.350649	0.00359527	0.000883635	0.000965631	AD	Enriched	0.435897	0.0189213	0.0284284	-1160.73	NS	NS	0.263158	0.0182087	0.0494679	-5530.91	use	bada	0.126574	0.176792	0.400283	0.140461	0.248389	0.194619	0.0122604	0.286004	0.0469388	0.228668	0.730789	0.0576974	0.000692731	0.532473	8.76731e-08	0.56793	0.0665543	1	0.416132	AD	Lachnospira.eligens_A	d__Bacteria	p__Firmicutes_A	c__Clostridia	o__Lachnospirales
53	516	Akkermansia.muciniphila_B	77.273	16713	OK_nc	Enriched	0.402597	0.00167114	0.000389201	0.000134029	OK_nc	Enriched	0.435897	0.0295018	0.0271859	-2423.17	OK_nc	Enriched	0.368421	0.00512091	0.00672682	-21039.7	use	bada	0.622749	0.0573352	0.0158537	0.388775	0.966995	-0.00704419	0.847027	-0.0224988	0.307135	0.118698	0.392443	0.142788	0.412496	0.138837	0.0208873	0.26462	0.173551	1	0	0	Akkermansia.muciniphila_B	d__Bacteria	p__Verrucomicrobiota	c__Verrucomicrobiae	o__Verrucomicrobiales
54	305	GCA.900066755.sp900066755	99.351	779.539	OK_nc	Enriched	0.428571	0.00367495	0.000915515	0.000225306	OK_nc	Enriched	0.435897	0.0082653	0.0212848	-106.654	NS	NS	0.421053	0.0328647	0.0136841	-142.789	removed	bada	0.0289892	0.250621	0.0144474	0.393761	0.242192	0.197141	0.00627673	0.310838	0.572674	0.0657281	0.432463	0.131171	0.74104	0.0562164	1.00055e-05	0.482806	0.754746	1	0.25656	AD	GCA.900066755.sp900066755	d__Bacteria	p__Firmicutes_A	c__Clostridia	o__Lachnospirales
55	255	Methanobrevibacter_A.smithii	61.039	5537.2	NS	NS	0.337662	0.108024	0.0427974	0.000194184	NS	NS	0.410256	0.239529	0.00974079	-2234.29	NS	NS	0.263158	0.0902845	0.028679	-3279.89	use	bada	#N/A	#N/A	#N/A	#N/A	#N/A	#N/A	#N/A	#N/A	#N/A	#N/A	#N/A	#N/A	#N/A	#N/A	#N/A	#N/A	0.949321	1	0	0	Methanobrevibacter_A.smithii	d__Archaea	p__Methanobacteriota	c__Methanobacteria	o__Methanobacteriales
56	127	Marvinbryantia.sp900550755	99.351	2088.34	OK_nc	Enriched	0.337662	0.000867678	0.000188237	0.00042636	OK_nc	Enriched	0.410256	0.0062244	0.0247338	-104.974	OK_nc	Enriched	0.263158	0.0114092	0.0215685	-3227.57	removed	bada	#N/A	#N/A	#N/A	#N/A	#N/A	#N/A	#N/A	#N/A	#N/A	#N/A	#N/A	#N/A	#N/A	#N/A	#N/A	#N/A	0.309266	1	0	0	Marvinbryantia.sp900550755	d__Bacteria	p__Firmicutes_A	c__Clostridia	o__Lachnospirales
57	542	Escherichia.coli_D	98.701	159598	NS	NS	0.038961	0.500194	0.333973	0.350173	OK_sd	Enriched	0.384615	0.0168375	0.0105474	-63625.6	NS	NS	-0.315789	0.0385826	0.0357135	68881.1	use	bada	0.00284345	0.337785	0.00672707	0.432238	0.39726	0.143368	0.74001	0.0386916	0.777735	0.0329155	0.699213	0.0647775	0.59211	0.0910228	0.0582339	-0.218239	0.995775	1	0	0	Escherichia.coli_D	d__Bacteria	p__Proteobacteria	c__Gammaproteobacteria	o__Enterobacterales
58	515	Akkermansia.muciniphila_A	78.571	6778.49	OK_nc	Enriched	0.415584	0.0129044	0.0038355	0.000275658	OK_nc	Enriched	0.384615	0.00735527	0.018856	-3894.81	NS	NS	0.447368	0.132555	0.0232957	-2109	use	bada	0.0537999	0.222117	0.0385645	0.336975	0.0753999	0.295876	0.335252	0.11204	0.027787	0.25247	0.605349	0.0865576	0.0298592	0.357445	0.00290278	0.337111	0.289205	1	0	0	Akkermansia.muciniphila_A	d__Bacteria	p__Verrucomicrobiota	c__Verrucomicrobiae	o__Verrucomicrobiales
59	55	Escherichia.marmotae	92.857	5569.86	NS	NS	0.038961	0.391915	0.23518	0.342372	OK_sd	Enriched	0.384615	0.0113401	0.0101646	-2861.63	NS	NS	-0.315789	0.0415541	0.0318439	2128.61	use	bada	#N/A	#N/A	#N/A	#N/A	#N/A	#N/A	#N/A	#N/A	#N/A	#N/A	#N/A	#N/A	#N/A	#N/A	#N/A	#N/A	0.87046	1	0	0	Escherichia.marmotae	d__Bacteria	p__Proteobacteria	c__Gammaproteobacteria	o__Enterobacterales
60	258	UBA7160.sp902363665	100	6972.08	OK_nc	Enriched	0.454545	0.000463131	9.41438e-05	1.02266e-05	OK_nc	Enriched	0.384615	0.00604438	0.0298731	-1474.26	OK_nc	Enriched	0.526316	0.00508425	0.000244874	-2112.68	use	bada	0.0419187	0.233981	0.333663	0.161185	0.00237491	0.484511	7.33922e-08	0.57071	0.432122	0.091437	0.52397	-0.10664	0.0106195	0.415137	1.27597e-07	0.561978	0.535586	1	0	0	UBA7160.sp902363665	d__Bacteria	p__Firmicutes_A	c__Clostridia	o__Lachnospirales
61	145	Akkermansia.muciniphila	90.909	64002.3	OK_nc	Enriched	0.402597	0.00293528	0.000704366	0.000280099	OK_nc	Enriched	0.333333	0.00376712	0.0163208	-48170.3	NS	NS	0.473684	0.056475	0.0296024	-15516.8	use	bada	0.053797	0.22212	0.0418834	0.331737	0.0467192	0.329087	0.336251	0.11181	0.00937589	0.296204	0.205457	0.210115	0.0331867	0.350962	0.00480504	0.3202	0.622427	1	0	0	Akkermansia.muciniphila	d__Bacteria	p__Verrucomicrobiota	c__Verrucomicrobiae	o__Verrucomicrobiales
62	631	Escherichia.albertii	93.506	8277.2	NS	NS	-0.038961	0.516849	0.351494	0.420946	AD	Enriched	0.333333	0.025904	0.0204067	-2405.97	NS	NS	-0.421053	0.062258	0.0331346	2991.8	use	bada	0.00379931	0.328196	0.00561065	0.44077	0.500023	0.114442	0.796158	0.0301241	0.704861	0.0441581	0.61439	0.0844032	0.566132	0.0974448	0.0776255	-0.203665	0.113392	1	0	0	Escherichia.albertii	d__Bacteria	p__Proteobacteria	c__Gammaproteobacteria	o__Enterobacterales
63	568	UMGS1670.sp900548595	96.104	1078.55	OK_sd	Decreased	-0.376623	0.0051712	0.00135605	3.88852e-05	OK_nc	Decreased	-0.230769	0.00331736	0.0274483	575.244	NS	NS	-0.526316	0.08799	0.00207374	236.697	removed	bada	#N/A	#N/A	#N/A	#N/A	#N/A	#N/A	#N/A	#N/A	#N/A	#N/A	#N/A	#N/A	#N/A	#N/A	#N/A	#N/A	0.873795	1	0	0	UMGS1670.sp900548595	d__Bacteria	p__Firmicutes_A	c__Clostridia	o__Lachnospirales
64	505	CAG.274.sp000432155	80.519	7976.7	OK_nc	Decreased	-0.441558	2.16142e-06	4.36192e-07	6.15609e-06	OK_nc	Decreased	-0.333333	0.00144292	0.0212848	4410.36	OK_nc	Decreased	-0.552632	5.85922e-05	0.000323965	7633.34	use	bada	0.0204374	-0.265526	0.0253229	-0.36247	0.55868	-0.0993116	0.088407	-0.196792	0.113372	-0.183103	0.280476	-0.179649	0.902869	0.0207738	0.729031	-0.0403896	0.178672	1	0	0	CAG.274.sp000432155	d__Bacteria	p__Firmicutes_A	c__Clostridia	o__Lachnospirales
65	276	Enterocloster.sp001517625	99.351	5377.36	OK_nc	Decreased	-0.402597	2.61987e-05	4.77331e-06	4.97278e-05	OK_nc	Decreased	-0.333333	0.00589675	0.0348374	2438.14	OK_nc	Decreased	-0.473684	0.000202654	0.00142006	5153.83	removed	bada	#N/A	#N/A	#N/A	#N/A	#N/A	#N/A	#N/A	#N/A	#N/A	#N/A	#N/A	#N/A	#N/A	#N/A	#N/A	#N/A	0.903075	1	0	0	Enterocloster.sp001517625	d__Bacteria	p__Firmicutes_A	c__Clostridia	o__Lachnospirales
66	206	Agathobacter.sp900547695	99.351	5155.68	OK_nc	Decreased	-0.402597	0.00508489	0.00131269	0.000175252	OK_nc	Decreased	-0.384615	0.0137385	0.00776924	975.192	NS	NS	-0.421053	0.0381295	0.0190867	926.25	removed	bada	#N/A	#N/A	#N/A	#N/A	#N/A	#N/A	#N/A	#N/A	#N/A	#N/A	#N/A	#N/A	#N/A	#N/A	#N/A	#N/A	0.491251	1	0	0	Agathobacter.sp900547695	d__Bacteria	p__Firmicutes_A	c__Clostridia	o__Lachnospirales
67	271	Mediterraneibacter.torques	100	57784.6	OK_nc	Decreased	-0.402597	1.96958e-05	3.48696e-06	2.221e-06	OK_nc	Decreased	-0.487179	2.80885e-06	0.00050817	27580.3	NS	NS	-0.315789	0.0140564	0.0040432	26149.4	use	bada	0.0647737	-0.212937	0.422608	-0.133974	0.342461	-0.160562	0.924828	0.0110053	0.117589	-0.181028	0.889052	-0.0234093	0.0460663	-0.330015	0.702782	-0.0444844	0.128347	1	0	0	Mediterraneibacter.torques	d__Bacteria	p__Firmicutes_A	c__Clostridia	o__Lachnospirales
68	285	Flavonifractor.plautii	99.351	18593	OK_nc	Decreased	-0.480519	0.000110965	2.04462e-05	1.62687e-05	OK_nc	Decreased	-0.487179	0.000235939	0.00163034	6940.5	NS	NS	-0.473684	0.0122461	0.00956391	6847.74	use	bada	0.0771161	-0.204008	0.893981	0.0223634	0.0526787	-0.32106	0.0112452	-0.28933	0.13151	-0.174561	0.511616	-0.109815	0.187651	-0.221506	1.54415e-05	-0.473724	0.758672	1	-0.314286	AD	Flavonifractor.plautii	d__Bacteria	p__Firmicutes_A	c__Clostridia	o__Oscillospirales
69	83	Enterocloster.sp000431375	100	33346.1	OK_nc	Decreased	-0.402597	1.38699e-06	2.86727e-07	2.33486e-06	OK_nc	Decreased	-0.487179	1.90942e-05	0.000458397	21819.9	OK_nc	Decreased	-0.315789	0.00375707	0.010943	16059.9	use	bada	0.0214394	-0.263531	0.0472163	-0.323986	0.0761384	-0.295165	0.696816	0.0454225	0.703439	0.0443813	0.885298	0.0242067	0.934497	-0.0139913	0.583756	0.0638431	0.442625	1	0	0	Enterocloster.sp000431375	d__Bacteria	p__Firmicutes_A	c__Clostridia	o__Lachnospirales
70	346	Bacteroides.xylanisolvens	99.351	51239.8	OK_nc	Decreased	-0.428571	5.00942e-05	9.1969e-06	2.09126e-05	OK_nc	Decreased	-0.538462	2.15686e-05	0.00138925	28246.6	NS	NS	-0.315789	0.0371261	0.0190867	17558.6	use	bada	0.0181172	-0.270488	0.0165	-0.386609	0.1706	-0.230134	0.0209582	-0.264479	0.532234	-0.0727572	0.108577	-0.26448	0.875922	-0.0265772	0.0724717	-0.207224	0.580481	1	0	0	Bacteroides.xylanisolvens	d__Bacteria	p__Bacteroidota	c__Bacteroidia	o__Bacteroidales
71	488	Ruminococcus_B.gnavus	99.351	21475.2	OK_nc	Decreased	-0.402597	6.00972e-07	1.23017e-07	1.23283e-05	OK_nc	Decreased	-0.538462	5.85414e-07	0.000204925	17395.2	OK_nc	Decreased	-0.263158	0.00847295	0.0273591	15488.8	use	bada	0.00105696	-0.368454	0.379279	-0.146757	0.0259303	-0.365914	0.697492	-0.045316	0.0759817	-0.204779	0.576601	-0.0935021	0.147426	-0.242916	1.3898e-07	-0.560606	0.0388891	1	0	0	Ruminococcus_B.gnavus	d__Bacteria	p__Firmicutes_A	c__Clostridia	o__Lachnospirales
72	522	Clostridium_AQ.sp900552125	100	1078.9	OK_nc	Decreased	-0.376623	0.000167421	3.15557e-05	1.20436e-05	OK_nc	Decreased	-0.538462	0.000215074	0.000684609	225	NS	NS	-0.210526	0.0511715	0.0207131	535.908	removed	bada	#N/A	#N/A	#N/A	#N/A	#N/A	#N/A	#N/A	#N/A	#N/A	#N/A	#N/A	#N/A	#N/A	#N/A	#N/A	#N/A	0.00587504	1	0	0	Clostridium_AQ.sp900552125	d__Bacteria	p__Firmicutes	c__Bacilli	o__Erysipelotrichales
73	198	Bacteroides.ovatus	99.351	73648.6	OK_sd	Decreased	-0.532468	1.42452e-06	3.00225e-07	7.02449e-07	OK_nc	Decreased	-0.641026	6.45724e-07	0.000444141	48478.2	NS	NS	-0.421053	0.0195388	0.00297111	33309.6	use	bada	0.325399	-0.114331	0.786485	-0.0454373	0.342383	-0.160587	0.0372416	-0.239429	0.802155	0.0292193	0.73911	0.0558484	0.891541	0.0232101	0.0561733	-0.22001	0.345961	1	0	0	Bacteroides.ovatus	d__Bacteria	p__Bacteroidota	c__Bacteroidia	o__Bacteroidales
74	367	Bacteroides.sp902362375	99.351	18166.2	OK_nc	Decreased	-0.506494	8.64571e-05	1.5696e-05	9.75772e-06	OK_nc	Decreased	-0.641026	5.07621e-06	0.000444141	10155.8	NS	NS	-0.368421	0.104914	0.0319045	-574.789	use	bada	0.223349	-0.141316	0.555717	-0.0986448	0.196311	-0.217335	0.249009	-0.133853	0.974527	0.00372453	0.518582	-0.108021	0.911665	-0.0188849	0.0571228	-0.219188	0.385216	1	-0.216521	C	Bacteroides.sp902362375	d__Bacteria	p__Bacteroidota	c__Bacteroidia	o__Bacteroidales
75	128	CAG.170.sp900548625	98.701	4179.55	OK_nc	Enriched	0.584416	1.17566e-06	2.37669e-07	5.78282e-06	OK_sd	Enriched	0.794872	4.44238e-08	1.63847e-05	-6152.71	NS	NS	0.368421	0.115333	0.0588141	-284.263	removed	bara.rygb	#N/A	#N/A	#N/A	#N/A	#N/A	#N/A	#N/A	#N/A	#N/A	#N/A	#N/A	#N/A	#N/A	#N/A	#N/A	#N/A	0.34056	1	0	0	CAG.170.sp900548625	d__Bacteria	p__Firmicutes_A	c__Clostridia	o__Oscillospirales
76	84	CAG.170.sp000436735	98.052	848.455	OK_nc	Enriched	0.480519	2.30034e-05	4.18942e-06	0.000112727	OK_nc	Enriched	0.794872	8.87957e-08	2.29844e-05	-305.526	NS	NS	0.157895	0.111763	0.396465	-99.9342	removed	bara.rygb	#N/A	#N/A	#N/A	#N/A	#N/A	#N/A	#N/A	#N/A	#N/A	#N/A	#N/A	#N/A	#N/A	#N/A	#N/A	#N/A	0.567423	1	0	0	CAG.170.sp000436735	d__Bacteria	p__Firmicutes_A	c__Clostridia	o__Oscillospirales
77	205	CAG.103.sp900757655	99.351	16324.3	OK_nc	Enriched	0.558442	2.2058e-06	4.57879e-07	1.48349e-06	OK_sd	Enriched	0.794872	2.85901e-08	1.13896e-05	-20116.5	NS	NS	0.315789	0.173642	0.179501	-2103.22	use	bara.rygb	0.000231718	0.410355	0.24477	0.193359	0.0115497	0.410797	0.000476243	0.391152	0.0445838	0.231099	0.629741	0.0807758	0.0147264	0.397919	2.44401e-08	0.587351	0.758773	1	0	0	CAG.103.sp900757655	d__Bacteria	p__Firmicutes_A	c__Clostridia	o__Oscillospirales
78	129	CAG.83.sp900549395	98.052	4022.6	OK_nc	Enriched	0.480519	0.00504669	0.00128507	0.0006754	OK_nc	Enriched	0.74359	0.00107979	0.00102073	-309.538	NS	NS	0.210526	0.156969	0.273545	-355.816	removed	bara.rygb	0.00234933	0.343941	0.0706264	0.296545	0.00179145	0.496115	2.07177e-05	0.467423	0.0526683	0.223148	0.280443	0.179662	0.0124581	0.406836	1.83982e-10	0.651574	0.30425	1	0.199806	AD	CAG.83.sp900549395	d__Bacteria	p__Firmicutes_A	c__Clostridia	o__Oscillospirales
79	172	Veillonella.atypica	83.766	1648.36	OK_nc	Enriched	0.519481	4.62622e-06	9.43732e-07	1.67075e-06	OK_sd	Enriched	0.74359	3.75823e-08	7.68775e-05	-1294.64	NS	NS	0.289474	0.191901	0.0656738	-34.5921	removed	bara.rygb	#N/A	#N/A	#N/A	#N/A	#N/A	#N/A	#N/A	#N/A	#N/A	#N/A	#N/A	#N/A	#N/A	#N/A	#N/A	#N/A	0.648846	1	0	0	Veillonella.atypica	d__Bacteria	p__Firmicutes_C	c__Negativicutes	o__Veillonellales
80	435	CAG.170.sp900751035	98.052	1304.83	OK_nc	Enriched	0.480519	0.0025461	0.000607795	0.000123752	OK_nc	Enriched	0.74359	7.12225e-05	0.000349076	-566.423	NS	NS	0.210526	0.19406	0.293377	-102.197	removed	bara.rygb	#N/A	#N/A	#N/A	#N/A	#N/A	#N/A	#N/A	#N/A	#N/A	#N/A	#N/A	#N/A	#N/A	#N/A	#N/A	#N/A	0.461729	1	0	0	CAG.170.sp900751035	d__Bacteria	p__Firmicutes_A	c__Clostridia	o__Oscillospirales
81	40	SFFH01.sp900548125	98.701	1296.88	OK_nc	Enriched	0.558442	5.00883e-06	1.02977e-06	1.32266e-06	OK_nc	Enriched	0.74359	7.46826e-07	1.41928e-05	-397.077	NS	NS	0.368421	0.0365343	0.0613669	-305.539	removed	bara.rygb	#N/A	#N/A	#N/A	#N/A	#N/A	#N/A	#N/A	#N/A	#N/A	#N/A	#N/A	#N/A	#N/A	#N/A	#N/A	#N/A	0.0389252	1	0	0	SFFH01.sp900548125	d__Bacteria	p__Firmicutes_A	c__Clostridia_A	o__Christensenellales
82	492	CAG.103.sp900317855	97.403	8509.84	OK_sd	Enriched	0.467532	9.73207e-07	1.97817e-07	4.28849e-07	OK_sd	Enriched	0.717949	1.65188e-07	3.57895e-05	-7362.56	NS	NS	0.210526	0.140198	0.179501	-1950.45	use	bara.rygb	0.00231391	0.344425	0.796272	0.0433085	0.0302354	0.356683	0.00648514	0.309673	0.152079	0.165896	0.760398	0.051147	0.0459611	0.330166	4.11556e-09	0.612463	0.487903	1	0	0	CAG.103.sp900317855	d__Bacteria	p__Firmicutes_A	c__Clostridia	o__Oscillospirales
83	389	CAG.83.sp900545495	98.052	1605.57	OK_nc	Enriched	0.454545	0.00188676	0.000446246	0.000306069	OK_nc	Enriched	0.692308	4.1308e-05	0.000377772	-574.846	NS	NS	0.210526	0.212189	0.245968	1008.86	removed	bara.rygb	8.86286e-06	0.485299	0.0127423	0.400388	9.04426e-06	0.65943	3.29544e-07	0.546388	0.166531	0.160319	0.258247	0.188038	0.0511769	0.323011	4.76408e-14	0.733668	0.394886	1	0.245287	AD	CAG.83.sp900545495	d__Bacteria	p__Firmicutes_A	c__Clostridia	o__Oscillospirales
84	466	CAG.83.sp000435975	99.351	21275.5	OK_nc	Enriched	0.506494	1.96958e-05	3.53219e-06	0.000156715	OK_nc	Enriched	0.692308	8.47118e-06	0.00104681	-5779.37	NS	NS	0.315789	0.0261799	0.0871283	-10797.5	use	bara.rygb	0.00851604	0.299778	0.0787602	0.28871	0.00824212	0.427914	0.00047683	0.391119	0.736388	0.0392509	0.93782	-0.0130917	0.206272	0.212694	1.17415e-10	0.656792	0.803476	1	0	0	CAG.83.sp000435975	d__Bacteria	p__Firmicutes_A	c__Clostridia	o__Oscillospirales
85	475	CAG.170.sp000432135	97.403	13256	OK_nc	Enriched	0.454545	0.000472733	9.69591e-05	0.000865894	OK_sd	Enriched	0.692308	2.58412e-06	0.000557769	-6072.91	NS	NS	0.210526	0.322891	0.509007	-1366.84	use	bara.rygb	3.4766e-05	0.456014	0.00363334	0.460367	0.00142473	0.505254	1.08811e-09	0.629882	0.273498	0.127207	0.330522	0.162222	0.166216	0.232451	5.93166e-16	0.767725	0.603824	1	0.281244	AD	CAG.170.sp000432135	d__Bacteria	p__Firmicutes_A	c__Clostridia	o__Oscillospirales
86	89	UBA4644.sp900555855	98.052	564.701	OK_nc	Enriched	0.545455	6.14083e-05	1.12666e-05	4.21635e-05	OK_nc	Enriched	0.666667	1.86966e-05	0.000993081	-196.244	NS	NS	0.421053	0.0311975	0.056511	-64.4605	removed	bara.rygb	9.197e-05	0.43341	0.0193789	0.377745	0.000382102	0.553329	1.26216e-07	0.562152	0.34874	0.108971	0.895322	0.022079	0.0976634	0.276445	5.31459e-15	0.751382	0.890507	1	0.320894	C	UBA4644.sp900555855	d__Bacteria	p__Firmicutes_A	c__Clostridia	o__Oscillospirales
87	369	CAG.83.sp900552475	99.351	7192.01	OK_nc	Enriched	0.467532	0.000535899	0.000110956	0.00505455	OK_nc	Enriched	0.666667	0.000261006	0.00844747	-1333.65	NS	NS	0.263158	0.0698077	0.472737	1583.42	use	bara.rygb	0.0202968	0.265813	0.504546	0.111649	0.00612812	0.442274	6.82116e-05	0.440525	0.178033	0.156131	0.700417	0.0645057	0.107742	0.268757	2.09623e-10	0.650039	0.348678	1	0	0	CAG.83.sp900552475	d__Bacteria	p__Firmicutes_A	c__Clostridia	o__Oscillospirales
88	473	Intestinimonas.butyriciproducens	99.351	4566.14	OK_nc	Enriched	0.506494	2.00838e-05	3.65845e-06	4.36283e-05	OK_nc	Enriched	0.641026	5.70277e-06	0.000589493	-3078.08	NS	NS	0.368421	0.0616074	0.0537522	-654.697	removed	bara.rygb	#N/A	#N/A	#N/A	#N/A	#N/A	#N/A	#N/A	#N/A	#N/A	#N/A	#N/A	#N/A	#N/A	#N/A	#N/A	#N/A	0.0805834	1	0	0	Intestinimonas.butyriciproducens	d__Bacteria	p__Firmicutes_A	c__Clostridia	o__Oscillospirales
89	376	Evtepia.sp004556345	99.351	3215.55	OK_nc	Enriched	0.402597	0.00204541	0.000484668	0.00122981	OK_nc	Enriched	0.641026	3.5881e-05	0.00182991	-840.538	NS	NS	0.157895	0.300968	0.342151	198.921	removed	bara.rygb	#N/A	#N/A	#N/A	#N/A	#N/A	#N/A	#N/A	#N/A	#N/A	#N/A	#N/A	#N/A	#N/A	#N/A	#N/A	#N/A	0.348637	1	0	0	Evtepia.sp004556345	d__Bacteria	p__Firmicutes_A	c__Clostridia	o__Oscillospirales
90	210	CAG.170.sp003516765	94.156	2302.01	OK_nc	Enriched	0.454545	0.00559718	0.00149655	0.0050665	OK_nc	Enriched	0.641026	4.17233e-05	0.00388972	-1030.45	NS	NS	0.263158	0.547172	0.556969	396.474	removed	bara.rygb	3.73399e-06	0.502521	0.00879607	0.419227	4.32277e-06	0.67638	1.43264e-10	0.654493	0.211841	0.144859	0.288662	0.17667	0.0747945	0.296464	5.2101e-18	0.798968	0.106168	1	0.27794	AD	CAG.170.sp003516765	d__Bacteria	p__Firmicutes_A	c__Clostridia	o__Oscillospirales
91	221	Enterocloster.asparagiformis	100	2188.96	OK_nc	Enriched	0.298701	0.000440397	8.69906e-05	0.00106624	OK_nc	Enriched	0.641026	4.35302e-06	0.000201647	-1122.08	NS	NS	-0.0526316	0.396734	0.856147	-21.2895	removed	bara.rygb	0.783392	-0.0320565	0.405245	-0.139001	0.941257	-0.0125446	0.580346	-0.0644214	0.157824	-0.163634	0.924757	0.0158493	0.181454	-0.224575	0.246962	-0.134428	0.772305	1	0.289213	C	Enterocloster.asparagiformis	d__Bacteria	p__Firmicutes_A	c__Clostridia	o__Lachnospirales
92	290	CAG.83.sp900555735	97.403	789.461	OK_nc	Enriched	0.506494	0.000521936	0.000107186	1.44986e-05	OK_nc	Enriched	0.641026	7.70246e-05	7.68775e-05	-294.91	NS	NS	0.368421	0.0919001	0.0608448	-161.974	removed	bara.rygb	3.80607e-07	0.543951	0.0181075	0.381513	5.24434e-07	0.719418	6.38187e-10	0.636575	0.141753	0.170128	0.21939	0.203943	0.116081	0.262798	2.82995e-12	0.696469	0.0833879	1	0.311759	AD	CAG.83.sp900555735	d__Bacteria	p__Firmicutes_A	c__Clostridia	o__Oscillospirales
93	296	F23.B02.sp004558025	96.753	684.669	OK_nc	Enriched	0.493506	0.00188676	0.000445147	0.00113799	OK_nc	Enriched	0.641026	0.000420735	0.00203581	-114.077	NS	NS	0.342105	0.124168	0.27076	-9.51316	removed	bara.rygb	0.000139049	0.423301	0.0983511	0.272139	0.000195257	0.575326	0.000108828	0.429332	0.00563651	0.314642	0.176591	0.223898	0.00823166	0.427977	3.14268e-11	0.671539	0.175205	1	0.262974	AD	F23.B02.sp004558025	d__Bacteria	p__Firmicutes_A	c__Clostridia	o__Oscillospirales
94	262	CAG.103.sp900543625	97.403	12342.3	OK_sd	Enriched	0.428571	2.76362e-06	5.85385e-07	2.84888e-06	OK_sd	Enriched	0.641026	1.29853e-07	2.06481e-05	-10537.8	NS	NS	0.210526	0.165134	0.1748	-2894.68	use	bara.rygb	0.00032721	0.401301	0.418068	0.135277	0.0137228	0.40171	5.68091e-05	0.444803	0.167991	0.159776	0.717127	0.060748	0.0813621	0.290278	4.59274e-09	0.610978	0.129938	1	0	0	CAG.103.sp900543625	d__Bacteria	p__Firmicutes_A	c__Clostridia	o__Oscillospirales
95	353	CAG.170.sp900545925	96.753	9940.01	OK_nc	Enriched	0.467532	0.000343508	6.71744e-05	0.000165532	OK_nc	Enriched	0.641026	1.24787e-05	0.000133138	-4825.71	NS	NS	0.289474	0.15966	0.257857	-3928.37	use	bara.rygb	1.82387e-05	0.47017	0.00167645	0.492663	0.000508263	0.543496	4.78747e-08	0.577286	0.243761	0.135335	0.496847	0.113662	0.0804789	0.291087	2.93411e-17	0.788155	0.248362	1	0	0	CAG.170.sp900545925	d__Bacteria	p__Firmicutes_A	c__Clostridia	o__Oscillospirales
96	366	Enterocloster.lavalensis	99.351	2678.64	OK_nc	Enriched	0.311688	0.0178808	0.0055263	0.01736	OK_nc	Enriched	0.615385	0.000159856	0.00215396	-1097.24	NS	NS	0	0.945804	0.455138	428.25	removed	bara.rygb	0.514157	-0.0759839	0.994778	-0.00109849	0.00120181	-0.511883	0.0177122	-0.271409	0.0705874	-0.208575	0.167342	0.228652	0.00145334	-0.50447	0.000390952	-0.396529	0.911466	1	0.273469	AD	Enterocloster.lavalensis	d__Bacteria	p__Firmicutes_A	c__Clostridia	o__Lachnospirales
97	1	Butyricimonas.paravirosa	98.701	5305.82	OK_nc	Enriched	0.428571	0.000624556	0.000132871	6.65308e-05	OK_nc	Enriched	0.589744	0.000972637	0.000854084	-2625.63	NS	NS	0.263158	0.0394193	0.065076	-925.329	removed	bara.rygb	#N/A	#N/A	#N/A	#N/A	#N/A	#N/A	#N/A	#N/A	#N/A	#N/A	#N/A	#N/A	#N/A	#N/A	#N/A	#N/A	0.294476	1	0	0	Butyricimonas.paravirosa	d__Bacteria	p__Bacteroidota	c__Bacteroidia	o__Bacteroidales
98	426	ER4.sp003522105	98.052	4435.06	OK_nc	Enriched	0.480519	0.00152528	0.000351808	0.000948286	OK_nc	Enriched	0.589744	0.00089773	0.00284826	-2159.26	NS	NS	0.368421	0.0500467	0.127819	-1219.45	removed	bara.rygb	5.74244e-05	0.444553	0.0193564	0.377809	0.00165517	0.4993	7.95019e-08	0.569463	0.0951092	0.192847	0.578151	0.0931237	0.0183068	0.385959	1.152e-11	0.682232	0.118765	1	0.243537	AD	ER4.sp003522105	d__Bacteria	p__Firmicutes_A	c__Clostridia	o__Oscillospirales
99	176	CAG.83.sp900552725	98.701	2679.62	OK_nc	Enriched	0.506494	0.000152155	2.85975e-05	2.9638e-05	OK_nc	Enriched	0.589744	0.000140864	0.000602802	-3168.69	NS	NS	0.421053	0.0300905	0.0629318	-399.724	removed	bara.rygb	2.8463e-05	0.460471	0.018509	0.380299	0.000145951	0.584399	1.72747e-07	0.557086	0.274105	0.127048	0.517656	0.108259	0.0674129	0.303945	7.90453e-16	0.765658	0.408198	1	0.281633	AD	CAG.83.sp900552725	d__Bacteria	p__Firmicutes_A	c__Clostridia	o__Oscillospirales
100	193	CAG.83.sp900548615	98.701	2498.64	OK_nc	Enriched	0.428571	0.00593666	0.0015919	0.00023684	OK_nc	Enriched	0.589744	1.15131e-05	0.000260355	-1073.41	NS	NS	0.263158	0.647478	0.267489	1407.76	removed	bara.rygb	8.00581e-07	0.531053	0.00135781	0.50095	8.977e-06	0.659607	1.57869e-09	0.625116	0.0936926	0.193662	0.330221	0.162322	0.0621065	0.309732	7.12308e-14	0.730259	0.0569916	1	0.241011	AD	CAG.83.sp900548615	d__Bacteria	p__Firmicutes_A	c__Clostridia	o__Oscillospirales
101	436	Veillonella.parvula_A	90.909	1251.62	OK_sd	Enriched	0.415584	0.00603611	0.00162769	0.00223376	OK_sd	Enriched	0.589744	0.000534399	0.0167444	-308.526	NS	NS	0.236842	0.395789	0.199713	702.092	removed	bara.rygb	#N/A	#N/A	#N/A	#N/A	#N/A	#N/A	#N/A	#N/A	#N/A	#N/A	#N/A	#N/A	#N/A	#N/A	#N/A	#N/A	0.226895	1	0	0	Veillonella.parvula_A	d__Bacteria	p__Firmicutes_C	c__Negativicutes	o__Veillonellales
102	20	RUG11247.sp902767315	74.675	638.649	OK_nc	Enriched	0.38961	0.000581511	0.000120945	4.13938e-05	OK_nc	Enriched	0.589744	0.000513468	0.00050817	-313.308	NS	NS	0.184211	0.0388005	0.0846325	-351.842	removed	bara.rygb	#N/A	#N/A	#N/A	#N/A	#N/A	#N/A	#N/A	#N/A	#N/A	#N/A	#N/A	#N/A	#N/A	#N/A	#N/A	#N/A	0.118765	1	0	0	RUG11247.sp902767315	d__Bacteria	p__Firmicutes_A	c__Clostridia_A	o__Christensenellales
103	272	CAG.110.sp900544705	98.052	474.494	OK_nc	Enriched	0.454545	0.000106663	1.94609e-05	5.78582e-05	OK_sd	Enriched	0.589744	3.21329e-06	0.000304971	-189.615	NS	NS	0.315789	0.144608	0.0718633	-89.3421	removed	bara.rygb	#N/A	#N/A	#N/A	#N/A	#N/A	#N/A	#N/A	#N/A	#N/A	#N/A	#N/A	#N/A	#N/A	#N/A	#N/A	#N/A	0.0796363	1	0	0	CAG.110.sp900544705	d__Bacteria	p__Firmicutes_A	c__Clostridia	o__Oscillospirales
104	270	CAG.103.sp000432375	98.701	44284.6	OK_sd	Enriched	0.376623	8.75908e-05	1.61147e-05	4.36308e-05	OK_sd	Enriched	0.589744	1.68106e-05	6.04825e-05	-42002.2	NS	NS	0.157895	0.161963	0.327971	-1097.71	use	bara.rygb	0.0590038	0.217591	0.746358	0.054243	0.373609	0.150603	0.0118556	0.287301	0.473189	0.0835202	0.792199	0.0441936	0.288212	0.179335	9.95534e-08	0.565927	0.284279	1	0	0	CAG.103.sp000432375	d__Bacteria	p__Firmicutes_A	c__Clostridia	o__Oscillospirales
105	479	Alistipes.communis	99.351	14998.6	OK_nc	Enriched	0.298701	0.00299857	0.000729775	0.000337477	OK_nc	Enriched	0.589744	0.00263873	0.00116223	-6042.38	NS	NS	0	0.0643543	0.243181	-4385.7	use	bara.rygb	0.556216	0.0685591	0.117742	-0.258067	0.0767809	0.29455	0.213592	0.144311	0.871695	-0.0188365	0.269307	-0.183807	0.0715729	0.299655	5.31624e-07	0.538221	0.528622	1	0	0	Alistipes.communis	d__Bacteria	p__Bacteroidota	c__Bacteroidia	o__Bacteroidales
106	576	CAG.170.sp002404795	96.104	7824.79	OK_nc	Enriched	0.428571	0.00100564	0.000217414	0.00162948	OK_nc	Enriched	0.589744	8.68041e-06	0.00448845	-1241.42	NS	NS	0.263158	0.25892	0.280235	-555.697	use	bara.rygb	1.96005e-08	0.590581	0.000204807	0.567168	2.69652e-05	0.632242	5.47526e-10	0.638468	0.0746713	0.205681	0.100434	0.270531	0.0489417	0.326002	2.768e-15	0.756381	0.549565	1	0.323226	AD	CAG.170.sp002404795	d__Bacteria	p__Firmicutes_A	c__Clostridia	o__Oscillospirales
107	139	Hungatella.effluvii	99.351	5921	OK_nc	Enriched	0.298701	0.00151099	0.000345763	0.00526962	OK_nc	Enriched	0.589744	0.000877479	0.00994689	6.21795	NS	NS	0	0.117182	0.518291	-5741.07	use	bara.rygb	#N/A	#N/A	#N/A	#N/A	#N/A	#N/A	#N/A	#N/A	#N/A	#N/A	#N/A	#N/A	#N/A	#N/A	#N/A	#N/A	0.794911	1	0	0	Hungatella.effluvii	d__Bacteria	p__Firmicutes_A	c__Clostridia	o__Lachnospirales
108	597	Dysosmobacter.sp900542115	98.701	1520.9	NS	NS	0.220779	0.784996	0.652968	0.317183	NS	NS	0.538462	0.105059	0.0480267	-99.2436	NS	NS	-0.105263	0.314883	0.245968	233.632	removed	bara.rygb	#N/A	#N/A	#N/A	#N/A	#N/A	#N/A	#N/A	#N/A	#N/A	#N/A	#N/A	#N/A	#N/A	#N/A	#N/A	#N/A	0.322057	1	0	0	Dysosmobacter.sp900542115	d__Bacteria	p__Firmicutes_A	c__Clostridia	o__Oscillospirales
109	386	Lawsonibacter.sp014287875	99.351	3882.57	OK_sd	Enriched	0.402597	0.0061567	0.00168023	0.000524523	OK_sd	Enriched	0.538462	0.000377309	0.00050817	-1465.27	NS	NS	0.263158	0.436416	0.446475	-29.6447	removed	bara.rygb	0.00839218	0.300318	0.565665	-0.0961843	1.41058e-06	0.700154	1.08195e-08	0.599107	0.383076	0.101476	0.771133	0.0487909	0.0413268	0.337094	1.56062e-09	0.625265	0.436367	1	0.330807	C	Lawsonibacter.sp014287875	d__Bacteria	p__Firmicutes_A	c__Clostridia	o__Oscillospirales
110	200	CAG.170.sp900549635	97.403	2186.51	OK_nc	Enriched	0.402597	0.00129127	0.000288928	0.0040876	OK_nc	Enriched	0.538462	0.000222929	0.00966302	-266.667	NS	NS	0.263158	0.333017	0.21499	-333.895	removed	bara.rygb	0.000612011	0.384185	0.0103027	0.411317	0.000113022	0.592155	7.38851e-07	0.532471	0.14496	0.16879	0.231027	0.198992	0.197545	0.216752	9.22823e-18	0.795462	0.445799	1	0.284159	AD	CAG.170.sp900549635	d__Bacteria	p__Firmicutes_A	c__Clostridia	o__Oscillospirales
111	477	CAG.170.sp900553545	93.506	1278.7	OK_nc	Enriched	0.38961	0.00151099	0.000342819	0.00380193	OK_nc	Enriched	0.538462	3.98578e-05	0.00974002	-398.692	NS	NS	0.236842	0.201594	0.357435	-385.184	removed	bara.rygb	0.00141659	0.359688	0.142567	0.242398	0.00196583	0.492336	2.49738e-07	0.551027	0.124679	0.177665	0.275252	0.181581	0.0705105	0.300731	1.12824e-18	0.80802	0.365247	1	0.304373	AD	CAG.170.sp900553545	d__Bacteria	p__Firmicutes_A	c__Clostridia	o__Oscillospirales
112	13	UMGS973.sp900547295	97.403	934	OK_nc	Enriched	0.324675	0.0090051	0.00255832	0.00761993	OK_nc	Enriched	0.538462	0.000127811	0.00654014	-353.385	NS	NS	0.105263	0.705927	0.606648	-199.763	removed	bara.rygb	0.00480892	0.320172	0.817317	0.0387532	0.00141204	0.505606	4.08509e-06	0.500774	0.77487	0.0333513	0.836952	-0.0345276	0.112585	0.265255	1.8302e-05	0.470096	0.481273	1	0.252089	AD	UMGS973.sp900547295	d__Bacteria	p__Firmicutes_A	c__Clostridia	o__Peptostreptococcales
113	450	Alistipes.sp002161445	98.052	744.805	OK_sd	Enriched	0.376623	0.00103527	0.000225393	2.7406e-05	OK_sd	Enriched	0.538462	2.32042e-05	0.000769452	-280.333	NS	NS	0.210526	0.176266	0.0528549	-82.2105	removed	bara.rygb	#N/A	#N/A	#N/A	#N/A	#N/A	#N/A	#N/A	#N/A	#N/A	#N/A	#N/A	#N/A	#N/A	#N/A	#N/A	#N/A	0.532097	1	0	0	Alistipes.sp002161445	d__Bacteria	p__Bacteroidota	c__Bacteroidia	o__Bacteroidales
114	142	SFFH01.sp900542395	97.403	6472.02	OK_nc	Enriched	0.454545	4.84063e-05	8.72097e-06	2.26344e-05	OK_nc	Enriched	0.538462	3.52294e-06	0.000484248	-4873.79	NS	NS	0.368421	0.0727342	0.102779	-1413.91	use	bara.rygb	4.28491e-06	0.499841	0.0843013	0.283726	4.94491e-05	0.615941	5.28271e-07	0.53833	0.0375634	0.239037	0.544137	0.101535	0.00941809	0.421249	4.96966e-10	0.639658	0.148333	1	0.321866	AD	SFFH01.sp900542395	d__Bacteria	p__Firmicutes_A	c__Clostridia_A	o__Christensenellales
115	216	CAG.83.sp900547745	96.753	2841.87	OK_nc	Enriched	0.428571	4.34878e-05	7.68255e-06	7.24602e-05	OK_nc	Enriched	0.487179	5.83373e-05	0.00160737	-3436.5	NS	NS	0.368421	0.0405482	0.065076	-220.697	removed	bara.rygb	#N/A	#N/A	#N/A	#N/A	#N/A	#N/A	#N/A	#N/A	#N/A	#N/A	#N/A	#N/A	#N/A	#N/A	#N/A	#N/A	0.74668	1	0	0	CAG.83.sp900547745	d__Bacteria	p__Firmicutes_A	c__Clostridia	o__Oscillospirales
116	405	Anaerotruncus.colihominis	99.351	2886.97	OK_nc	Enriched	0.428571	0.00014453	2.62555e-05	7.64217e-05	OK_nc	Enriched	0.487179	5.37387e-05	0.00107411	-937.077	NS	NS	0.368421	0.0518386	0.0519762	-523.079	removed	bara.rygb	#N/A	#N/A	#N/A	#N/A	#N/A	#N/A	#N/A	#N/A	#N/A	#N/A	#N/A	#N/A	#N/A	#N/A	#N/A	#N/A	0.848833	1	0	0	Anaerotruncus.colihominis	d__Bacteria	p__Firmicutes_A	c__Clostridia	o__Oscillospirales
117	499	CAG.83.sp900554275	98.052	1717.34	OK_nc	Enriched	0.402597	0.0141528	0.00426997	0.00164375	OK_nc	Enriched	0.487179	0.0074285	0.0113542	-419.487	NS	NS	0.315789	0.131904	0.121623	-213.395	removed	bara.rygb	#N/A	#N/A	#N/A	#N/A	#N/A	#N/A	#N/A	#N/A	#N/A	#N/A	#N/A	#N/A	#N/A	#N/A	#N/A	#N/A	0.256756	1	0	0	CAG.83.sp900554275	d__Bacteria	p__Firmicutes_A	c__Clostridia	o__Oscillospirales
118	347	Enterocloster.sp000155435	100	1179.97	OK_nc	Enriched	0.207792	0.0185498	0.00584795	0.0261687	OK_nc	Enriched	0.487179	0.000200296	0.00997062	-398.051	NS	NS	-0.0789474	0.920154	1	-143.487	removed	bara.rygb	#N/A	#N/A	#N/A	#N/A	#N/A	#N/A	#N/A	#N/A	#N/A	#N/A	#N/A	#N/A	#N/A	#N/A	#N/A	#N/A	0.176837	1	0	0	Enterocloster.sp000155435	d__Bacteria	p__Firmicutes_A	c__Clostridia	o__Lachnospirales
119	570	ER4.sp900763705	94.805	1097.93	NS	NS	0.350649	0.151304	0.0669247	0.00809906	OK_nc	Enriched	0.487179	0.0164992	0.00720782	-391.628	NS	NS	0.210526	0.75509	0.509337	-43.3026	removed	bara.rygb	#N/A	#N/A	#N/A	#N/A	#N/A	#N/A	#N/A	#N/A	#N/A	#N/A	#N/A	#N/A	#N/A	#N/A	#N/A	#N/A	0.836405	1	0	0	ER4.sp900763705	d__Bacteria	p__Firmicutes_A	c__Clostridia	o__Oscillospirales
120	621	Streptococcus.anginosus	96.753	774.104	OK_sd	Enriched	0.376623	0.000426788	8.35982e-05	0.00258265	OK_sd	Enriched	0.487179	0.000172971	0.0122187	-345.115	NS	NS	0.263158	0.150553	0.276734	83.6447	removed	bara.rygb	0.541903	0.0710537	0.535873	-0.103616	0.749591	0.0542975	0.126534	0.17681	0.373692	0.103483	0.513042	-0.109447	0.283073	0.181227	0.244941	0.134999	0.0623604	1	0.372206	AD	Streptococcus.anginosus	d__Bacteria	p__Firmicutes	c__Bacilli	o__Lactobacillales
121	151	Odoribacter.sp900548135	98.701	705.545	AD	Enriched	0.428571	0.0514153	0.0175806	0.00164355	OK_nc	Enriched	0.487179	0.0249692	0.00844148	-111.756	NS	NS	0.368421	0.175989	0.141016	-45.6711	removed	bara.rygb	#N/A	#N/A	#N/A	#N/A	#N/A	#N/A	#N/A	#N/A	#N/A	#N/A	#N/A	#N/A	#N/A	#N/A	#N/A	#N/A	0.945123	1	0	0	Odoribacter.sp900548135	d__Bacteria	p__Bacteroidota	c__Bacteroidia	o__Bacteroidales
122	611	SFFH01.sp900542445	91.558	5999.94	NS	NS	0.376623	0.266165	0.136232	0.00124103	NS	NS	0.487179	0.0617401	0.0147819	-1905.99	NS	NS	0.263158	0.34115	0.118111	-737.053	use	bara.rygb	#N/A	#N/A	#N/A	#N/A	#N/A	#N/A	#N/A	#N/A	#N/A	#N/A	#N/A	#N/A	#N/A	#N/A	#N/A	#N/A	0.289617	1	0	0	SFFH01.sp900542445	d__Bacteria	p__Firmicutes_A	c__Clostridia_A	o__Christensenellales
123	26	CAG.110.sp003525905	98.052	26919.2	OK_nc	Enriched	0.324675	0.00296267	0.000716066	8.67723e-05	OK_nc	Enriched	0.487179	0.000870582	0.00116223	-16314.8	NS	NS	0.157895	0.128603	0.0817797	-7872.66	use	bara.rygb	0.000156024	0.420427	0.424964	0.1333	1.12569e-05	0.654193	0.034115	0.243399	0.120854	0.179461	0.518051	0.108157	0.0906154	0.282189	7.43034e-10	0.634683	0.581832	1	0.323421	AD	CAG.110.sp003525905	d__Bacteria	p__Firmicutes_A	c__Clostridia	o__Oscillospirales
124	558	CAG.83.sp000435555	99.351	11120	OK_nc	Enriched	0.376623	0.00364649	0.000902123	0.00271531	OK_nc	Enriched	0.487179	0.00444149	0.0153541	-2841.62	NS	NS	0.263158	0.0677654	0.179501	-1516.11	use	bara.rygb	9.12301e-06	0.484706	0.00905285	0.417801	5.76624e-06	0.669892	1.23679e-08	0.597209	0.084128	0.199435	0.5113	0.109897	0.00590809	0.444004	7.75835e-15	0.748429	0.261377	1	0	0	CAG.83.sp000435555	d__Bacteria	p__Firmicutes_A	c__Clostridia	o__Oscillospirales
125	571	ER4.sp900317525	98.701	10090.8	OK_nc	Enriched	0.298701	0.0107017	0.00308416	0.00866361	OK_nc	Enriched	0.487179	0.000218592	0.00284826	-6009.23	NS	NS	0.105263	0.493571	0.77432	-1387.64	use	bara.rygb	0.000138705	0.423363	0.0843735	0.283663	0.000311106	0.560229	5.08917e-07	0.538975	0.086528	0.19794	0.361609	0.152215	0.018163	0.386399	2.34606e-12	0.698311	0.970434	1	0.202915	AD	ER4.sp900317525	d__Bacteria	p__Firmicutes_A	c__Clostridia	o__Oscillospirales
126	342	Anaerotruncus.massiliensis	97.403	1821.81	OK_nc	Enriched	0.350649	2.2058e-06	4.63866e-07	0.000118722	OK_nc	Enriched	0.487179	1.48519e-05	0.00327656	-891.103	OK_nc	Enriched	0.210526	0.005591	0.0584115	-2132.12	removed	bara.rygb	#N/A	#N/A	#N/A	#N/A	#N/A	#N/A	#N/A	#N/A	#N/A	#N/A	#N/A	#N/A	#N/A	#N/A	#N/A	#N/A	0.322098	1	0	0	Anaerotruncus.massiliensis	d__Bacteria	p__Firmicutes_A	c__Clostridia	o__Oscillospirales
127	318	Enterococcus.faecalis	75.974	1987.81	OK_nc	Enriched	0.272727	0.00761881	0.002119	0.01407	OK_nc	Enriched	0.461538	6.94918e-07	0.00389987	-2437.46	NS	NS	0.0789474	0.584789	0.5673	-297.487	removed	bara.rygb	0.110649	0.184474	0.177991	-0.223195	0.569066	0.0967128	0.991914	-0.00118217	0.145828	0.168431	0.963036	0.00777772	0.0545189	0.318729	0.201569	0.148138	0.198232	1	0.377843	C	Enterococcus.faecalis	d__Bacteria	p__Firmicutes	c__Bacilli	o__Lactobacillales
128	39	CAG.83.sp003539495	98.701	1412.22	OK_nc	Enriched	0.415584	0.000341158	6.59715e-05	0.000580923	OK_nc	Enriched	0.461538	0.000365036	0.00421282	-408.538	NS	NS	0.368421	0.0201257	0.120709	-666.5	removed	bara.rygb	#N/A	#N/A	#N/A	#N/A	#N/A	#N/A	#N/A	#N/A	#N/A	#N/A	#N/A	#N/A	#N/A	#N/A	#N/A	#N/A	0.078322	1	0	0	CAG.83.sp003539495	d__Bacteria	p__Firmicutes_A	c__Clostridia	o__Oscillospirales
129	573	Blautia_A.faecis	100	79885.2	OK_sd	Enriched	0.324675	0.0217802	0.00688517	0.00080483	OK_sd	Enriched	0.435897	0.0215816	0.018856	-16673.9	NS	NS	0.210526	0.132784	0.0549172	-12569.2	use	bara.rygb	0.0559553	0.220201	0.842471	0.0333437	0.0592323	0.313032	0.135087	0.172984	0.175156	0.15716	0.745068	0.0545285	0.0463663	0.329587	0.000190673	0.415359	0.390648	1	0	0	Blautia_A.faecis	d__Bacteria	p__Firmicutes_A	c__Clostridia	o__Lachnospirales
130	316	Prevotella.sp003447235	93.506	27532.8	OK_sd	Enriched	0.272727	0.0051712	0.00136171	0.0020245	OK_nc	Enriched	0.435897	0.00353534	0.017963	-18835.4	NS	NS	0.105263	0.116952	0.169212	-11537.6	use	bara.rygb	0.816523	0.0270579	0.879938	-0.0253459	0.354076	-0.156787	0.602056	0.0607658	0.364234	-0.105535	0.339932	-0.159134	0.111795	-0.265819	0.0906928	0.19542	0.819845	1	0	0	Prevotella.sp003447235	d__Bacteria	p__Bacteroidota	c__Bacteroidia	o__Bacteroidales
131	46	Anaerobutyricum.soehngenii	99.351	26520.6	OK_sd	Enriched	0.220779	0.0443688	0.0148228	0.0143915	OK_sd	Enriched	0.435897	0.0119859	0.0143224	-6639	NS	NS	0	0.518043	0.908714	-3789.79	use	bara.rygb	0.137077	0.17212	0.431775	0.131366	0.107567	0.268885	0.000546934	0.387327	0.385654	0.10093	0.745707	0.0543871	0.0922467	0.28083	0.000111621	0.428714	0.337871	1	0	0	Anaerobutyricum.soehngenii	d__Bacteria	p__Firmicutes_A	c__Clostridia	o__Lachnospirales
132	91	Escherichia.sp000208585	93.506	10378.4	NS	NS	0.0649351	0.32843	0.18517	0.180099	OK_sd	Enriched	0.435897	0.00827307	0.00529688	-5074.17	NS	NS	-0.315789	0.0733723	0.0568386	3791.75	use	bara.rygb	0.00384687	0.327778	0.0097039	0.414334	0.389745	0.145639	0.622259	0.0574159	0.695949	0.0455589	0.63324	0.0799543	0.47143	0.12214	0.0705639	-0.208592	0.207613	1	0	0	Escherichia.sp000208585	d__Bacteria	p__Proteobacteria	c__Gammaproteobacteria	o__Enterobacterales
133	336	Bifidobacterium.dentium	98.052	3520.38	OK_sd	Enriched	0.324675	0.0156591	0.00481959	0.0071225	OK_sd	Enriched	0.435897	0.00217313	0.0314061	-825.333	NS	NS	0.210526	0.353331	0.23436	1531.09	removed	bara.rygb	0.776985	0.0330295	0.385732	-0.144802	0.869114	0.0280477	0.500177	0.0785192	0.250207	-0.133518	0.00251906	-0.476048	0.288219	0.179333	0.21981	0.142392	0.970628	1	0.250923	AD	Bifidobacterium.dentium	d__Bacteria	p__Actinobacteriota	c__Actinomycetia	o__Actinomycetales
134	604	CAG.81.sp900066785	99.351	2762.92	OK_sd	Enriched	0.220779	0.00112307	0.000245088	0.00344876	OK_sd	Enriched	0.435897	3.01342e-05	0.00107411	-1240.42	NS	NS	0	0.417228	0.920085	-550.197	removed	bara.rygb	0.877475	0.0179811	0.936984	-0.0132682	0.298464	-0.175626	0.0585461	0.217976	0.810677	0.0279362	0.665442	-0.0724751	0.139735	0.24748	0.00027847	0.405565	0.0272355	1	0.295627	AD	CAG.81.sp900066785	d__Bacteria	p__Firmicutes_A	c__Clostridia	o__Lachnospirales
135	69	Firm.11.sp900548145	98.052	1086.52	OK_nc	Enriched	0.298701	0.000593806	0.000125637	0.00141681	OK_nc	Enriched	0.435897	3.81533e-05	0.00322704	-441.436	NS	NS	0.157895	0.103173	0.279949	-113	removed	bara.rygb	#N/A	#N/A	#N/A	#N/A	#N/A	#N/A	#N/A	#N/A	#N/A	#N/A	#N/A	#N/A	#N/A	#N/A	#N/A	#N/A	0.622433	1	0	0	Firm.11.sp900548145	d__Bacteria	p__Firmicutes_A	c__Clostridia_A	o__Christensenellales
136	326	UMGS874.sp900546315	72.727	469.273	NS	NS	0.285714	0.192371	0.0895517	0.0368284	OK_nc	Enriched	0.435897	0.0100354	0.0435196	-85.2179	NS	NS	0.131579	0.882704	0.60587	-21.9605	removed	bara.rygb	#N/A	#N/A	#N/A	#N/A	#N/A	#N/A	#N/A	#N/A	#N/A	#N/A	#N/A	#N/A	#N/A	#N/A	#N/A	#N/A	0.559013	1	0	0	UMGS874.sp900546315	d__Bacteria	p__Firmicutes_A	c__Clostridia	o__Oscillospirales
137	274	CAG.110.sp000434635	97.403	7266.38	OK_nc	Enriched	0.376623	0.00837408	0.00234515	0.00892537	OK_nc	Enriched	0.435897	0.000783631	0.0182536	-503.205	NS	NS	0.315789	0.243704	0.342503	5261.92	use	bara.rygb	0.00965635	0.295101	0.0146472	0.393028	0.000163355	0.580919	1.66986e-11	0.678328	0.2063	0.146613	0.0256609	0.361695	0.138347	0.248324	1.87756e-15	0.759299	0.706664	1	0.240428	AD	CAG.110.sp000434635	d__Bacteria	p__Firmicutes_A	c__Clostridia	o__Oscillospirales
138	463	CAG.83.sp900545585	99.351	6854.75	OK_nc	Enriched	0.324675	0.00178295	0.000416585	0.0270189	OK_nc	Enriched	0.435897	0.000719621	0.0461203	-2516.76	NS	NS	0.210526	0.105685	0.499808	-3584.84	use	bara.rygb	6.40004e-07	0.534993	0.000475154	0.539373	0.000136202	0.586516	2.06751e-07	0.554147	0.0796553	0.202316	0.231551	0.198773	0.0498685	0.324749	6.71376e-12	0.687804	0.461714	1	0	0	CAG.83.sp900545585	d__Bacteria	p__Firmicutes_A	c__Clostridia	o__Oscillospirales
139	530	Eisenbergiella.sp900066775	100	16422.3	OK_sd	Enriched	0.376623	6.83401e-05	1.25681e-05	0.000277478	OK_nc	Enriched	0.435897	0.000233864	0.00440661	-7900.96	C	Enriched	0.315789	0.00999272	0.0608448	-1546.71	use	bara.rygb	0.203839	0.147403	0.586041	0.091205	0.496613	0.115348	1.67732e-06	0.517672	0.0389791	0.237342	0.730774	0.0577007	0.00915476	0.422677	5.52296e-09	0.608463	0.886318	1	0	0	Eisenbergiella.sp900066775	d__Bacteria	p__Firmicutes_A	c__Clostridia	o__Lachnospirales
140	156	Klebsiella.pneumoniae	78.571	11200.7	NS	NS	0.142857	0.539815	0.372079	0.284942	OK_nc	Enriched	0.435897	0.000669131	0.0248073	-9018.27	OK_nc	Decreased	-0.157895	0.00539826	0.0771501	8847.14	use	bara.rygb	0.152804	0.165607	0.562895	-0.0968675	0.48001	0.119806	0.666103	-0.0502991	0.869901	0.0191022	0.370779	0.149363	0.472012	0.121981	0.253114	-0.132709	0.574632	1	0	0	Klebsiella.pneumoniae	d__Bacteria	p__Proteobacteria	c__Gammaproteobacteria	o__Enterobacterales
141	281	Blautia_A.sp900066505	100	6787.92	NS	NS	0.246753	0.193047	0.0903759	0.0338057	NS	NS	0.384615	0.0617339	0.0314061	-966.218	NS	NS	0.105263	0.626694	0.741572	-374.132	use	bara.rygb	0.0904576	0.19556	0.488304	0.115913	0.0792724	0.292203	2.00451e-05	0.468137	0.348443	0.109038	0.171119	0.226689	0.160212	0.235697	0.000175341	0.417487	0.244061	1	0	0	Blautia_A.sp900066505	d__Bacteria	p__Firmicutes_A	c__Clostridia	o__Lachnospirales
142	233	Alistipes.finegoldii	99.351	67734.6	OK_sd	Enriched	0.324675	0.00712676	0.00197771	0.00085025	OK_sd	Enriched	0.384615	0.000403285	0.00380203	-25138.2	NS	NS	0.263158	0.345193	0.140385	2058.83	use	bara.rygb	0.418431	0.0941697	0.0826953	0.285144	0.620437	-0.0841593	0.93424	0.00962401	0.232006	0.138735	0.0436301	0.329115	0.951486	0.0103574	0.109426	0.185099	0.215873	1	0.289407	AD	Alistipes.finegoldii	d__Bacteria	p__Bacteroidota	c__Bacteroidia	o__Bacteroidales
143	520	Escherichia.fergusonii	94.805	16998.7	NS	NS	0.0649351	0.402269	0.244587	0.250124	OK_sd	Enriched	0.384615	0.0130918	0.0115993	-7398.5	NS	NS	-0.263158	0.0648067	0.0588141	6543.07	use	bara.rygb	0.00248838	0.342099	0.00606046	0.43717	0.448292	0.128552	0.753045	0.036686	0.735731	0.0393524	0.668316	0.0718144	0.499405	0.114606	0.0651219	-0.212667	0.687352	1	0	0	Escherichia.fergusonii	d__Bacteria	p__Proteobacteria	c__Gammaproteobacteria	o__Enterobacterales
144	610	F23.B02.sp004557075	98.701	1779.13	OK_nc	Enriched	0.246753	0.0534376	0.0187584	0.0160965	OK_nc	Enriched	0.384615	0.000869995	0.00776924	-551.615	NS	NS	0.105263	0.922963	0.852178	-50.2368	removed	bara.rygb	0.00683149	0.307808	0.0899464	0.278904	0.0277813	0.361801	0.0461865	0.229433	0.246727	0.134494	0.509503	0.110362	0.0761707	0.295134	3.01494e-05	0.459195	0.953555	1	0.247036	AD	F23.B02.sp004557075	d__Bacteria	p__Firmicutes_A	c__Clostridia	o__Oscillospirales
145	523	Acutalibacter.timonensis	96.753	1433	OK_nc	Enriched	0.324675	0.000187146	3.66955e-05	0.000330912	OK_nc	Enriched	0.384615	0.000352109	0.00780423	-439.5	NS	NS	0.263158	0.016677	0.0555754	-331.276	removed	bara.rygb	#N/A	#N/A	#N/A	#N/A	#N/A	#N/A	#N/A	#N/A	#N/A	#N/A	#N/A	#N/A	#N/A	#N/A	#N/A	#N/A	0.537932	1	0	0	Acutalibacter.timonensis	d__Bacteria	p__Firmicutes_A	c__Clostridia	o__Oscillospirales
146	19	CAG.127.sp900553925	98.052	1461.4	OK_sd	Enriched	0.168831	0.0041721	0.00103778	0.0160943	OK_sd	Enriched	0.384615	0.00069785	0.0248073	-748.859	NS	NS	-0.0526316	0.243649	0.674056	66.3421	removed	bara.rygb	0.680772	0.0479596	0.565994	-0.0961032	0.940265	0.0127569	0.000486544	0.390564	0.599731	0.0611543	0.805432	-0.0413223	0.627722	0.0824159	1.89504e-06	0.515408	0.911464	1	0.254227	AD	CAG.127.sp900553925	d__Bacteria	p__Firmicutes_A	c__Clostridia	o__Lachnospirales
147	275	UBA1191.sp900066305	99.351	1390.66	NS	NS	0.116883	0.189556	0.0874371	0.217267	OK_nc	Enriched	0.384615	0.00857046	0.0288971	-532.423	NS	NS	-0.157895	0.909214	0.376345	18.1579	removed	bara.rygb	#N/A	#N/A	#N/A	#N/A	#N/A	#N/A	#N/A	#N/A	#N/A	#N/A	#N/A	#N/A	#N/A	#N/A	#N/A	#N/A	0.0959302	1	0	0	UBA1191.sp900066305	d__Bacteria	p__Firmicutes_A	c__Clostridia	o__Peptostreptococcales
148	242	Agathobaculum.sp900544475	98.701	971.792	NS	NS	0.246753	0.137892	0.0596842	0.0908731	OK_sd	Enriched	0.384615	0.012712	0.0326764	-287.205	NS	NS	0.105263	0.899632	0.822144	66.4737	removed	bara.rygb	#N/A	#N/A	#N/A	#N/A	#N/A	#N/A	#N/A	#N/A	#N/A	#N/A	#N/A	#N/A	#N/A	#N/A	#N/A	#N/A	0.203317	1	0	0	Agathobaculum.sp900544475	d__Bacteria	p__Firmicutes_A	c__Clostridia	o__Oscillospirales
149	617	ER4.sp900546295	96.753	747.792	NS	NS	0.272727	0.32843	0.185629	0.0714657	OK_nc	Enriched	0.384615	0.0136953	0.0420877	-223.115	NS	NS	0.157895	0.76482	0.931471	33.9079	removed	bara.rygb	#N/A	#N/A	#N/A	#N/A	#N/A	#N/A	#N/A	#N/A	#N/A	#N/A	#N/A	#N/A	#N/A	#N/A	#N/A	#N/A	0.60382	1	0	0	ER4.sp900546295	d__Bacteria	p__Firmicutes_A	c__Clostridia	o__Oscillospirales
150	349	Firm.11.sp004556545	98.701	698.519	OK_nc	Enriched	0.298701	0.000659433	0.000141004	0.00774132	OK_nc	Enriched	0.384615	2.89243e-05	0.0109647	-279.936	NS	NS	0.210526	0.14516	0.425082	-199.276	removed	bara.rygb	1.3033e-07	0.561638	0.000974731	0.513574	2.71257e-06	0.686543	1.5713e-07	0.558625	0.0235643	0.25955	0.217844	0.204615	0.00329875	0.470459	8.35021e-10	0.633223	0.928745	1	0.311176	C	Firm.11.sp004556545	d__Bacteria	p__Firmicutes_A	c__Clostridia_A	o__Christensenellales
151	434	CAG.83.sp900551995	96.753	599.149	OK_nc	Enriched	0.350649	0.0533009	0.0184897	0.0086634	OK_nc	Enriched	0.384615	0.00966414	0.0305461	-184.205	NS	NS	0.315789	0.453935	0.273813	-56.9342	removed	bara.rygb	#N/A	#N/A	#N/A	#N/A	#N/A	#N/A	#N/A	#N/A	#N/A	#N/A	#N/A	#N/A	#N/A	#N/A	#N/A	#N/A	0.270344	1	0	0	CAG.83.sp900551995	d__Bacteria	p__Firmicutes_A	c__Clostridia	o__Oscillospirales
152	25	Christensenella.minuta	98.701	565.227	OK_sd	Enriched	0.298701	0.00014453	2.66381e-05	0.000212201	OK_sd	Enriched	0.384615	0.000400442	0.00529688	-160.513	NS	NS	0.210526	0.0126037	0.056511	-121.013	removed	bara.rygb	0.89421	0.0155099	0.949593	0.0106095	0.709538	0.0633474	0.00726729	0.305577	0.332219	-0.11274	0.390007	-0.143516	0.914274	0.0183248	4.36182e-06	0.499493	0.832271	1	0.283188	AD	Christensenella.minuta	d__Bacteria	p__Firmicutes_A	c__Clostridia_A	o__Christensenellales
153	21	Blautia_A.sp900066145	100	14412.3	OK_sd	Enriched	0.220779	0.0288993	0.0093993	0.0815835	OK_nc	Enriched	0.384615	0.000409816	0.0247338	-6479.33	NS	NS	0.0526316	0.904147	0.796376	-619.605	use	bara.rygb	0.245242	0.134914	0.88814	-0.0236032	0.71343	0.0624609	0.00374019	0.328723	0.693879	0.0458852	0.63506	0.0795275	0.374518	0.150321	0.000567604	0.386294	0.275379	1	0	0	Blautia_A.sp900066145	d__Bacteria	p__Firmicutes_A	c__Clostridia	o__Lachnospirales
154	525	Methanobrevibacter_A.smithii_A	44.156	5098.79	NS	NS	0.285714	0.261734	0.13252	0.00243089	OK_nc	Enriched	0.358974	4.06141e-05	0.0118654	-680.205	NS	NS	0.210526	0.543234	0.104062	-2634.39	removed	bara.rygb	#N/A	#N/A	#N/A	#N/A	#N/A	#N/A	#N/A	#N/A	#N/A	#N/A	#N/A	#N/A	#N/A	#N/A	#N/A	#N/A	0.633679	1	0	0	Methanobrevibacter_A.smithii_A	d__Archaea	p__Methanobacteriota	c__Methanobacteria	o__Methanobacteriales
155	536	Prevotella.sp900771975	94.156	945.558	NS	NS	0.233766	0.266384	0.137017	0.0275621	AD	Enriched	0.358974	0.0315152	0.0473395	-210.051	NS	NS	0.105263	0.738283	0.545193	-187.974	removed	bara.rygb	#N/A	#N/A	#N/A	#N/A	#N/A	#N/A	#N/A	#N/A	#N/A	#N/A	#N/A	#N/A	#N/A	#N/A	#N/A	#N/A	0.836392	1	0	0	Prevotella.sp900771975	d__Bacteria	p__Bacteroidota	c__Bacteroidia	o__Bacteroidales
156	136	Odoribacter.splanchnicus	99.351	23441.2	NS	NS	0.116883	0.330396	0.187245	0.0500072	NS	NS	0.333333	0.176517	0.0423839	-4223.78	NS	NS	-0.105263	0.579103	0.741572	-1855.97	use	bara.rygb	0.221087	0.142002	0.285755	0.177722	0.782049	0.0470714	0.318655	0.115925	0.382095	0.101685	0.885336	0.0241987	0.314631	0.169938	0.060303	0.216512	0.0636853	1	0	0	Odoribacter.splanchnicus	d__Bacteria	p__Bacteroidota	c__Bacteroidia	o__Bacteroidales
157	380	Gemmiger.sp900539695	100	10915.9	NS	NS	0.168831	0.367939	0.217483	0.213507	NS	NS	0.333333	0.0623362	0.0497741	-2364.76	NS	NS	0	0.970571	0.455138	2175.47	use	bara.rygb	0.0940739	0.193441	0.185073	0.219693	0.507083	0.112576	0.0273921	0.253092	0.337779	0.111459	0.526906	0.105891	0.258595	0.190557	1.03054e-05	0.482196	0.633594	1	0	0	Gemmiger.sp900539695	d__Bacteria	p__Firmicutes_A	c__Clostridia	o__Oscillospirales
158	352	CAG.127.sp900319515	99.351	24913.4	OK_sd	Enriched	0.103896	0.00700117	0.00193255	0.0416205	OK_sd	Enriched	0.333333	0.000227443	0.0147819	-13407.7	NS	NS	-0.131579	0.689643	0.551231	1341.97	use	bara.rygb	0.344537	0.109919	0.841866	-0.0334735	0.822838	-0.0381027	0.00215143	0.346738	0.677361	-0.0485018	0.38995	-0.143534	0.614307	0.0856331	1.54576e-05	0.473702	0.532113	1	0	0	CAG.127.sp900319515	d__Bacteria	p__Firmicutes_A	c__Clostridia	o__Lachnospirales
159	495	CAG.127.sp900539705	98.052	1393.58	OK_sd	Enriched	0.272727	0.008832	0.00249653	0.00630095	OK_sd	Enriched	0.333333	0.00239727	0.0307801	-534.41	NS	NS	0.210526	0.28317	0.267489	0.763158	removed	bara.rygb	#N/A	#N/A	#N/A	#N/A	#N/A	#N/A	#N/A	#N/A	#N/A	#N/A	#N/A	#N/A	#N/A	#N/A	#N/A	#N/A	0.373201	1	0	0	CAG.127.sp900539705	d__Bacteria	p__Firmicutes_A	c__Clostridia	o__Lachnospirales
160	459	CAG.81.sp900066535	100	6687.42	NS	NS	0.0909091	0.355205	0.208371	0.366107	OK_sd	Enriched	0.333333	0.00774082	0.0238962	-2932.83	NS	NS	-0.157895	0.116161	0.125213	754.75	use	bara.rygb	0.852385	0.0217016	0.158184	-0.233549	0.572958	-0.0957448	0.0633645	0.214042	0.932169	0.00992777	0.26559	-0.185216	0.643476	0.0786732	0.508384	0.0770265	0.607539	1	0	0	CAG.81.sp900066535	d__Bacteria	p__Firmicutes_A	c__Clostridia	o__Lachnospirales
161	329	CAG.81.sp900066055	100	3118.12	AD	Enriched	0.038961	0.0985011	0.0384531	0.157339	OK_nc	Enriched	0.230769	0.0012851	0.0288971	-1515.5	NS	NS	-0.157895	0.412993	0.446475	175.855	removed	bara.rygb	#N/A	#N/A	#N/A	#N/A	#N/A	#N/A	#N/A	#N/A	#N/A	#N/A	#N/A	#N/A	#N/A	#N/A	#N/A	#N/A	0.256756	1	0	0	CAG.81.sp900066055	d__Bacteria	p__Firmicutes_A	c__Clostridia	o__Lachnospirales
162	332	UBA7182.sp003480725	99.351	6824.32	NS	NS	0.0649351	0.277195	0.144838	0.0908757	NS	NS	0.230769	0.0466843	0.0288971	-2040.37	NS	NS	-0.105263	0.654168	0.605517	7.53947	use	bara.rygb	0.145178	0.1687	0.632191	-0.0802004	0.440723	0.130688	8.32958e-08	0.568733	0.0466691	0.228941	0.614011	0.0844933	0.0287939	0.359646	4.56925e-07	0.54083	0.677624	1	0	0	UBA7182.sp003480725	d__Bacteria	p__Firmicutes_A	c__Clostridia	o__Lachnospirales
163	612	Blautia.hansenii	99.351	2798.73	OK_nc	Decreased	-0.168831	0.0204558	0.00645191	0.0188573	OK_sd	Decreased	-0.230769	0.00745144	0.0348374	333.423	NS	NS	-0.105263	0.181886	0.463892	2213.54	removed	bara.rygb	#N/A	#N/A	#N/A	#N/A	#N/A	#N/A	#N/A	#N/A	#N/A	#N/A	#N/A	#N/A	#N/A	#N/A	#N/A	#N/A	0.31694	1	0	0	Blautia.hansenii	d__Bacteria	p__Firmicutes_A	c__Clostridia	o__Lachnospirales
164	325	Phocea.massiliensis	96.753	714.136	NS	NS	-0.181818	0.164649	0.0738327	0.0274146	OK_nc	Decreased	-0.25641	0.0220058	0.0435196	176.128	NS	NS	-0.105263	0.578617	0.490907	79.9079	removed	bara.rygb	#N/A	#N/A	#N/A	#N/A	#N/A	#N/A	#N/A	#N/A	#N/A	#N/A	#N/A	#N/A	#N/A	#N/A	#N/A	#N/A	0.200082	1	0	0	Phocea.massiliensis	d__Bacteria	p__Firmicutes_A	c__Clostridia	o__Oscillospirales
165	169	Dysosmobacter.welbionis	100	20574.6	NS	NS	-0.0649351	0.709286	0.557144	0.325858	NS	NS	-0.282051	0.0642425	0.0435196	3325.23	NS	NS	0.157895	0.251564	0.364722	-3110.53	use	bara.rygb	0.166953	-0.160162	0.781473	-0.0465303	0.562724	-0.098297	0.0110052	-0.290154	0.636803	-0.055033	0.405473	-0.138935	0.9978	-0.000469446	0.684849	-0.0473128	0.869625	1	0	0	Dysosmobacter.welbionis	d__Bacteria	p__Firmicutes_A	c__Clostridia	o__Oscillospirales
166	446	Eggerthella.lenta	98.701	6893.79	OK_nc	Decreased	-0.272727	0.0110892	0.00320856	0.00202113	OK_sd	Decreased	-0.282051	0.000160648	0.00754731	2467.13	NS	NS	-0.263158	0.557777	0.191817	-1920.13	use	bara.rygb	0.0255458	-0.256104	0.904966	-0.020035	0.106134	-0.269946	0.000392078	-0.396451	0.19662	-0.149761	0.433606	-0.130849	0.331181	-0.164303	0.000159997	-0.419796	0.119557	1	0	0	Eggerthella.lenta	d__Bacteria	p__Actinobacteriota	c__Coriobacteriia	o__Coriobacteriales
167	181	Bacteroides.stercoris	99.351	58517.7	OK_nc	Decreased	-0.272727	0.0149957	0.00457474	0.0076835	OK_sd	Decreased	-0.333333	0.0026037	0.0101646	29954.9	NS	NS	-0.210526	0.286608	0.365043	11255	use	bara.rygb	0.384525	-0.101169	0.342694	-0.158238	0.800076	-0.0430936	0.777994	0.0328762	0.68159	0.0478297	0.594043	0.0892711	0.802748	0.0425059	0.387444	-0.100553	0.613341	1	0	0	Bacteroides.stercoris	d__Bacteria	p__Bacteroidota	c__Bacteroidia	o__Bacteroidales
168	590	Faecalibacterium.prausnitzii_D	100	28317.2	NS	NS	-0.0909091	0.551761	0.389782	0.1902	OK_nc	Decreased	-0.333333	0.0134217	0.0238962	9363.1	NS	NS	0.157895	0.194242	0.320853	-5328.78	use	bara.rygb	0.497948	0.0789268	0.802566	-0.041943	0.174149	0.228289	0.136176	0.17251	0.564965	0.0670492	0.283798	-0.178434	0.207158	0.212289	0.00028625	0.404841	0.589158	1	0	0	Faecalibacterium.prausnitzii_D	d__Bacteria	p__Firmicutes_A	c__Clostridia	o__Oscillospirales
169	630	Agathobacter.sp900546625	100	21250.4	OK_nc	Decreased	-0.350649	0.0577751	0.020513	0.00192002	OK_nc	Decreased	-0.333333	0.00502156	0.0127616	9045.03	NS	NS	-0.368421	0.569511	0.136468	1997.95	use	bara.rygb	0.00142551	-0.359498	0.00559305	-0.440916	0.0928113	-0.280364	0.464316	0.0851976	0.782389	-0.0322088	0.207217	-0.209319	0.464587	0.124019	0.182576	0.154531	1	1	0	0	Agathobacter.sp900546625	d__Bacteria	p__Firmicutes_A	c__Clostridia	o__Lachnospirales
170	131	Lawsonibacter.asaccharolyticus	99.351	10538.5	NS	NS	-0.038961	0.941148	0.886501	0.684598	AD	Decreased	-0.333333	0.0266486	0.0264397	2605.85	NS	NS	0.263158	0.0637807	0.0695408	-2632.08	use	bara.rygb	0.623307	-0.0572434	0.66942	0.0715611	0.848105	0.032599	0.157973	0.163577	0.288771	0.123263	0.358375	0.153231	0.970159	-0.0063685	0.281885	0.125023	0.81167	1	0	0	Lawsonibacter.asaccharolyticus	d__Bacteria	p__Firmicutes_A	c__Clostridia	o__Oscillospirales
171	363	Anaerostipes.sp900066705	98.701	3191.74	NS	NS	-0.0649351	0.29743	0.161723	0.168824	OK_nc	Decreased	-0.333333	0.00399356	0.0105474	922.641	NS	NS	0.210526	0.50749	0.380559	-283.868	removed	bara.rygb	#N/A	#N/A	#N/A	#N/A	#N/A	#N/A	#N/A	#N/A	#N/A	#N/A	#N/A	#N/A	#N/A	#N/A	#N/A	#N/A	0.455294	1	0	0	Anaerostipes.sp900066705	d__Bacteria	p__Firmicutes_A	c__Clostridia	o__Lachnospirales
172	384	UMGS1071.sp900542375	98.701	2500.61	NS	NS	-0.103896	0.45512	0.286259	0.104567	OK_nc	Decreased	-0.333333	0.0310674	0.0113542	361.551	NS	NS	0.131579	0.436088	0.478284	56.0395	removed	bara.rygb	#N/A	#N/A	#N/A	#N/A	#N/A	#N/A	#N/A	#N/A	#N/A	#N/A	#N/A	#N/A	#N/A	#N/A	#N/A	#N/A	0.0500958	1	0	0	UMGS1071.sp900542375	d__Bacteria	p__Firmicutes_A	c__Clostridia	o__Oscillospirales
173	278	Bifidobacterium.bifidum	90.26	10727.7	NS	NS	-0.194805	0.411933	0.251749	0.250752	OK_nc	Decreased	-0.358974	0.000992656	0.0315299	3526.29	NS	NS	-0.0263158	0.227586	0.349608	-8276.01	use	bara.rygb	0.174014	-0.157571	0.0892673	-0.279472	0.5405	-0.103915	0.206438	-0.146569	0.864716	0.0198707	0.175528	-0.224436	0.528027	0.107116	0.539211	-0.0715266	0.16376	1	0	0	Bifidobacterium.bifidum	d__Bacteria	p__Actinobacteriota	c__Actinomycetia	o__Actinomycetales
174	22	Ruthenibacterium.sp900546885	99.351	2050.27	OK_nc	Decreased	-0.12987	0.0706002	0.0255736	0.039094	OK_nc	Decreased	-0.358974	0.000345203	0.00780423	2493.59	NS	NS	0.105263	0.477184	0.68802	-42.5263	removed	bara.rygb	#N/A	#N/A	#N/A	#N/A	#N/A	#N/A	#N/A	#N/A	#N/A	#N/A	#N/A	#N/A	#N/A	#N/A	#N/A	#N/A	0.535602	1	0	0	Ruthenibacterium.sp900546885	d__Bacteria	p__Firmicutes_A	c__Clostridia	o__Oscillospirales
175	498	Bacteroides.acidifaciens	98.701	5427.24	OK_sd	Decreased	-0.246753	0.0468036	0.0156796	0.00328368	NS	NS	-0.384615	0.0458864	0.0305461	1068.82	NS	NS	-0.105263	0.120766	0.148469	841.697	removed	bara.rygb	#N/A	#N/A	#N/A	#N/A	#N/A	#N/A	#N/A	#N/A	#N/A	#N/A	#N/A	#N/A	#N/A	#N/A	#N/A	#N/A	0.352139	1	0	0	Bacteroides.acidifaciens	d__Bacteria	p__Bacteroidota	c__Bacteroidia	o__Bacteroidales
176	581	Blautia_A.sp003471165	99.351	10583.6	NS	NS	-0.246753	0.347947	0.203072	0.0321379	NS	NS	-0.384615	0.0545544	0.0288971	1392.44	NS	NS	-0.105263	0.944458	0.556265	21.4868	use	bara.rygb	0.000240373	-0.409405	0.00842372	-0.421359	0.00250956	-0.482193	0.679821	0.0481108	0.378727	-0.102402	0.557003	0.0983257	0.0528215	-0.320877	0.0158528	-0.275887	0.0976639	1	0	0	Blautia_A.sp003471165	d__Bacteria	p__Firmicutes_A	c__Clostridia	o__Lachnospirales
177	439	Agathobacter.rectalis	100	219565	OK_nc	Decreased	-0.324675	0.0526859	0.0181699	0.00190359	OK_nc	Decreased	-0.384615	0.00579412	0.0132343	97693.3	NS	NS	-0.263158	0.539701	0.129644	22249	use	bara.rygb	0.00229225	-0.344725	0.00862914	-0.420173	0.110318	-0.26688	0.363289	0.105742	0.718176	-0.0420768	0.140326	-0.243726	0.358926	0.155233	0.179304	0.15568	0.151325	1	0	0	Agathobacter.rectalis	d__Bacteria	p__Firmicutes_A	c__Clostridia	o__Lachnospirales
178	507	Eubacterium_G.ventriosum	99.351	7911.45	NS	NS	-0.194805	0.172949	0.0782905	0.0569029	OK_sd	Decreased	-0.384615	0.00165842	0.00665591	3995.86	NS	NS	0	0.621361	0.700745	-1101.05	use	bara.rygb	0.594549	0.0620229	0.663217	-0.0729874	0.0789998	0.292457	0.00514511	0.317831	0.546791	0.0701982	0.550385	-0.0999722	0.0524554	0.321348	0.00302846	0.335724	0.508078	1	0	0	Eubacterium_G.ventriosum	d__Bacteria	p__Firmicutes_A	c__Clostridia	o__Lachnospirales
179	106	Eubacterium_G.sp000435815	96.753	2612.47	OK_sd	Decreased	-0.246753	0.00607007	0.00164718	0.00287794	OK_nc	Decreased	-0.384615	0.00153402	0.00529688	1570.29	NS	NS	-0.105263	0.220068	0.303163	431.224	removed	bara.rygb	#N/A	#N/A	#N/A	#N/A	#N/A	#N/A	#N/A	#N/A	#N/A	#N/A	#N/A	#N/A	#N/A	#N/A	#N/A	#N/A	0.693105	1	0	0	Eubacterium_G.sp000435815	d__Bacteria	p__Firmicutes_A	c__Clostridia	o__Lachnospirales
180	67	Schaedlerella.glycyrrhizinilytica	99.351	2070.05	OK_sd	Decreased	-0.350649	0.000663887	0.000143297	0.00029433	OK_nc	Decreased	-0.384615	3.94121e-05	0.00223129	1108.6	NS	NS	-0.315789	0.145239	0.111322	364.618	removed	bara.rygb	0.0020792	-0.347817	0.377194	-0.147393	0.0110984	-0.412864	0.427981	-0.0922582	0.371874	-0.103875	0.748943	0.0536717	0.524226	-0.108099	0.0213689	-0.263669	0.250579	1	-0.286492	AD	Schaedlerella.glycyrrhizinilytica	d__Bacteria	p__Firmicutes_A	c__Clostridia	o__Lachnospirales
181	526	Eubacterium_G.sp900550135	99.351	1743.97	OK_nc	Decreased	-0.350649	0.0915069	0.0355081	0.00258269	OK_nc	Decreased	-0.384615	0.0258796	0.0305461	356.782	NS	NS	-0.315789	0.494121	0.0732845	31.5395	removed	bara.rygb	#N/A	#N/A	#N/A	#N/A	#N/A	#N/A	#N/A	#N/A	#N/A	#N/A	#N/A	#N/A	#N/A	#N/A	#N/A	#N/A	0.824014	1	0	0	Eubacterium_G.sp900550135	d__Bacteria	p__Firmicutes_A	c__Clostridia	o__Lachnospirales
182	312	Holdemania.filiformis	94.805	1647.84	NS	NS	-0.233766	0.341077	0.195897	0.00949009	NS	NS	-0.410256	0.0589757	0.0212848	371.756	NS	NS	-0.0526316	0.660432	0.364722	132.789	removed	bara.rygb	#N/A	#N/A	#N/A	#N/A	#N/A	#N/A	#N/A	#N/A	#N/A	#N/A	#N/A	#N/A	#N/A	#N/A	#N/A	#N/A	0.592814	1	0	0	Holdemania.filiformis	d__Bacteria	p__Firmicutes	c__Bacilli	o__Erysipelotrichales
183	487	Faecalibacillus.sp900544435	92.857	1304.45	OK_nc	Decreased	-0.142857	0.0747914	0.0271599	0.0115122	OK_nc	Decreased	-0.410256	0.000245764	0.00421282	1034.56	NS	NS	0.131579	0.46257	0.880084	-77.0789	removed	bara.rygb	#N/A	#N/A	#N/A	#N/A	#N/A	#N/A	#N/A	#N/A	#N/A	#N/A	#N/A	#N/A	#N/A	#N/A	#N/A	#N/A	0.124665	1	0	0	Faecalibacillus.sp900544435	d__Bacteria	p__Firmicutes	c__Bacilli	o__Erysipelotrichales
184	324	Phocaeicola.barnesiae	98.701	1952.05	NS	NS	-0.246753	0.464521	0.294304	0.0675655	NS	NS	-0.435897	0.0437025	0.0298731	190.974	NS	NS	-0.0526316	0.657179	0.965705	676.947	removed	bara.rygb	#N/A	#N/A	#N/A	#N/A	#N/A	#N/A	#N/A	#N/A	#N/A	#N/A	#N/A	#N/A	#N/A	#N/A	#N/A	#N/A	0.766834	1	0	0	Phocaeicola.barnesiae	d__Bacteria	p__Bacteroidota	c__Bacteroidia	o__Bacteroidales
185	52	Blautia_A.wexlerae_B	100	34421.5	NS	NS	-0.324675	0.108024	0.0429204	0.00273811	OK_nc	Decreased	-0.435897	0.00776008	0.00440661	6690.73	NS	NS	-0.210526	0.532362	0.286757	2853.32	use	bara.rygb	5.34376e-05	-0.446221	0.0114799	-0.405796	0.00128667	-0.509241	0.825962	0.0256432	0.356239	-0.107297	0.542163	0.102031	0.11045	-0.266785	0.00858989	-0.299459	0.804707	1	0	0	Blautia_A.wexlerae_B	d__Bacteria	p__Firmicutes_A	c__Clostridia	o__Lachnospirales
186	49	Lachnospira.rogosae_A	99.351	25286.2	OK_nc	Decreased	-0.246753	5.00942e-05	9.27775e-06	0.000681724	OK_sd	Decreased	-0.435897	1.38383e-07	0.00080835	22829.8	NS	NS	-0.0526316	0.353046	0.463892	5341.03	use	bara.rygb	0.0498414	-0.225807	0.88854	0.023518	0.0807127	-0.290872	0.102024	0.188999	0.372375	-0.103766	0.0742766	-0.292946	0.63326	0.081096	0.000588443	0.385286	0.474744	1	0	0	Lachnospira.rogosae_A	d__Bacteria	p__Firmicutes_A	c__Clostridia	o__Lachnospirales
187	433	Anaerostipes.hadrus_A	98.701	12996.1	NS	NS	-0.0909091	0.427726	0.263817	0.309871	OK_nc	Decreased	-0.435897	0.000540178	0.0132343	5317.77	NS	NS	0.263158	0.220895	0.255139	-4497.53	use	bara.rygb	0.161004	-0.162408	0.0424795	-0.330833	0.428926	0.134057	0.0162681	0.274849	0.840997	0.0233971	0.790235	-0.0446209	0.395558	0.14388	0.000993469	0.370278	0.362424	1	0	0	Anaerostipes.hadrus_A	d__Bacteria	p__Firmicutes_A	c__Clostridia	o__Lachnospirales
188	454	Blautia_A.caecimuris	100	7690.89	OK_nc	Decreased	-0.298701	0.0064187	0.00175855	0.00126329	OK_nc	Decreased	-0.435897	0.000381971	0.00776924	5725.32	NS	NS	-0.157895	0.3729	0.199218	1144.95	use	bara.rygb	0.00228107	-0.344881	0.142094	-0.242677	0.00444814	-0.457147	0.109529	-0.185046	0.012879	-0.284093	0.104094	-0.267767	0.00285736	-0.476674	0.00707239	-0.30656	0.675727	1	-0.240233	C	Blautia_A.caecimuris	d__Bacteria	p__Firmicutes_A	c__Clostridia	o__Lachnospirales
189	54	Lacrimispora.sp000526575	99.351	1050.09	OK_nc	Decreased	-0.220779	0.0878926	0.0337932	0.0256447	OK_sd	Decreased	-0.435897	0.00522237	0.0204593	206.026	NS	NS	0	0.864362	0.799655	-0.947368	removed	bara.rygb	#N/A	#N/A	#N/A	#N/A	#N/A	#N/A	#N/A	#N/A	#N/A	#N/A	#N/A	#N/A	#N/A	#N/A	#N/A	#N/A	0.468216	1	0	0	Lacrimispora.sp000526575	d__Bacteria	p__Firmicutes_A	c__Clostridia	o__Lachnospirales
190	118	Holdemania.sp900120005	93.506	937.188	OK_sd	Decreased	-0.272727	0.0534629	0.0188623	0.00217371	OK_sd	Decreased	-0.435897	0.00278221	0.00350544	539.064	NS	NS	-0.105263	0.97808	0.404336	-45.4474	removed	bara.rygb	#N/A	#N/A	#N/A	#N/A	#N/A	#N/A	#N/A	#N/A	#N/A	#N/A	#N/A	#N/A	#N/A	#N/A	#N/A	#N/A	0.624524	1	0	0	Holdemania.sp900120005	d__Bacteria	p__Firmicutes	c__Bacilli	o__Erysipelotrichales
191	547	Phocaeicola.sp900553185	99.351	772.89	NS	NS	-0.246753	0.151304	0.0672607	0.0181001	OK_nc	Decreased	-0.435897	0.0214404	0.0143224	154.051	NS	NS	-0.0526316	0.882453	0.807465	48.4868	removed	bara.rygb	#N/A	#N/A	#N/A	#N/A	#N/A	#N/A	#N/A	#N/A	#N/A	#N/A	#N/A	#N/A	#N/A	#N/A	#N/A	#N/A	0.669933	1	0	0	Phocaeicola.sp900553185	d__Bacteria	p__Bacteroidota	c__Bacteroidia	o__Bacteroidales
192	374	Bifidobacterium.pseudocatenulatum	90.909	5716.34	OK_nc	Decreased	-0.337662	0.00675494	0.00185673	0.00274167	OK_nc	Decreased	-0.461538	0.00558287	0.0112971	3531.09	NS	NS	-0.210526	0.0676746	0.155082	3168.17	use	bara.rygb	#N/A	#N/A	#N/A	#N/A	#N/A	#N/A	#N/A	#N/A	#N/A	#N/A	#N/A	#N/A	#N/A	#N/A	#N/A	#N/A	0.587722	1	0	0	Bifidobacterium.pseudocatenulatum	d__Bacteria	p__Actinobacteriota	c__Actinomycetia	o__Actinomycetales
193	80	Eubacterium_G.sp900548465	99.351	2401.63	NS	NS	-0.220779	0.485332	0.317273	0.211643	NS	NS	-0.487179	0.0689677	0.0391006	-739.833	NS	NS	0.0526316	0.781506	0.646237	353.079	removed	bara.rygb	#N/A	#N/A	#N/A	#N/A	#N/A	#N/A	#N/A	#N/A	#N/A	#N/A	#N/A	#N/A	#N/A	#N/A	#N/A	#N/A	0.890475	1	0	0	Eubacterium_G.sp900548465	d__Bacteria	p__Firmicutes_A	c__Clostridia	o__Lachnospirales
194	431	Phocaeicola.mediterraneensis	98.701	1219.3	NS	NS	-0.220779	0.324432	0.180341	0.135495	NS	NS	-0.487179	0.0503591	0.0480267	190.769	NS	NS	0.0526316	0.921996	0.615592	90.0789	removed	bara.rygb	#N/A	#N/A	#N/A	#N/A	#N/A	#N/A	#N/A	#N/A	#N/A	#N/A	#N/A	#N/A	#N/A	#N/A	#N/A	#N/A	0.932487	1	0	0	Phocaeicola.mediterraneensis	d__Bacteria	p__Bacteroidota	c__Bacteroidia	o__Bacteroidales
195	393	Anaerostipes.hadrus	100	48639.7	OK_nc	Decreased	-0.168831	0.0695272	0.0250858	0.0235403	OK_nc	Decreased	-0.487179	0.00105286	0.0014657	15431.1	NS	NS	0.157895	0.880425	0.75244	5031.13	use	bara.rygb	0.109013	-0.185311	0.124179	-0.253784	0.412898	-0.138719	0.0958989	0.192396	0.330141	-0.113223	0.691437	-0.0665379	0.457093	-0.126093	0.666878	0.0501749	0.492044	1	0	0	Anaerostipes.hadrus	d__Bacteria	p__Firmicutes_A	c__Clostridia	o__Lachnospirales
196	120	Anaerostipes.sp900756035	99.351	1540.88	OK_nc	Decreased	-0.350649	0.00245881	0.000583798	0.000644731	OK_sd	Decreased	-0.487179	0.00113209	0.0137231	390.731	NS	NS	-0.210526	0.0403279	0.065076	348.053	removed	bara.rygb	0.144582	-0.168946	0.269962	-0.183561	0.155755	-0.238164	0.03484	-0.242452	0.56167	-0.0676165	0.381962	0.145942	0.028595	-0.360065	0.37141	-0.103975	0.442589	1	-0.226045	AD	Anaerostipes.sp900756035	d__Bacteria	p__Firmicutes_A	c__Clostridia	o__Lachnospirales
197	113	Turicibacter.sp001543345	95.455	1127.84	OK_nc	Decreased	-0.272727	0.0136662	0.00409612	0.00396933	OK_sd	Decreased	-0.487179	3.142e-05	0.00097963	435.397	NS	NS	-0.0526316	0.534228	0.75933	-156.026	removed	bara.rygb	0.112857	-0.183361	0.515836	-0.108727	0.958276	-0.00890644	0.953649	-0.00677976	0.939863	-0.00879949	0.583125	0.091913	0.843786	0.0335373	0.439783	0.0899294	0.457743	1	-0.252089	AD	Turicibacter.sp001543345	d__Bacteria	p__Firmicutes	c__Bacilli	o__Haloplasmatales_A
198	301	Ruminococcus_B.sp900544395	99.351	1242.68	OK_nc	Decreased	-0.350649	0.000245213	4.78893e-05	0.000248868	OK_nc	Decreased	-0.487179	0.00018313	0.00248367	523.167	NS	NS	-0.210526	0.033914	0.101706	1112.74	removed	bara.rygb	0.0128392	-0.284214	0.889355	-0.023345	0.0470975	-0.328554	0.455995	0.0867866	0.407801	-0.096327	0.287462	0.177103	0.0981222	-0.276082	0.00160498	-0.355875	0.483964	1	-0.304762	C	Ruminococcus_B.sp900544395	d__Bacteria	p__Firmicutes_A	c__Clostridia	o__Lachnospirales
199	345	OM05.12.sp900760755	98.701	755.558	OK_sd	Decreased	-0.363636	0.0331502	0.0109357	0.00433453	OK_nc	Decreased	-0.487179	0.010959	0.0262658	166.641	NS	NS	-0.236842	0.360981	0.216059	77.1316	removed	bara.rygb	0.326749	-0.114014	0.823223	0.0374798	0.193894	-0.218486	0.561962	-0.0675662	0.628577	-0.056378	0.47078	-0.120596	0.460974	-0.125016	0.0289062	-0.250747	0.259503	1	-0.265306	AD	OM05.12.sp900760755	d__Bacteria	p__Bacteroidota	c__Bacteroidia	o__Bacteroidales
200	51	Blautia_A.wexlerae_A	100	176918	NS	NS	-0.350649	0.100843	0.0395015	0.00418736	OK_nc	Decreased	-0.538462	0.00163189	0.00327656	39794	NS	NS	-0.157895	0.672509	0.412756	11077.4	use	bara.rygb	5.46063e-06	-0.495063	0.00278213	-0.471867	0.00117459	-0.512765	0.966108	-0.00495609	0.179803	-0.155504	0.645251	0.0771474	0.0333654	-0.350629	0.00117724	-0.365257	0.807344	1	0	0	Blautia_A.wexlerae_A	d__Bacteria	p__Firmicutes_A	c__Clostridia	o__Lachnospirales
201	532	Lachnoclostridium_B.sp900066555	99.351	5970.96	OK_sd	Decreased	-0.350649	0.00280187	0.000669362	7.32417e-05	OK_nc	Decreased	-0.538462	6.27196e-05	0.000723716	2012.23	NS	NS	-0.157895	0.148881	0.089904	1088.92	use	bara.rygb	0.0522157	-0.223566	0.106784	-0.265782	0.570628	-0.096324	0.0256394	0.255947	0.624241	-0.0570897	0.979752	0.00425934	0.990403	-0.00204777	0.0354047	0.241726	0.00263515	0.671964	-0.359378	C	Lachnoclostridium_B.sp900066555	d__Bacteria	p__Firmicutes_A	c__Clostridia	o__Lachnospirales
202	484	UMGS966.sp900547185	99.351	1621.55	NS	NS	-0.220779	0.262813	0.133716	0.0217323	OK_nc	Decreased	-0.538462	0.0249935	0.00458397	476.526	NS	NS	0.105263	0.978397	0.886029	-6.30263	removed	bara.rygb	#N/A	#N/A	#N/A	#N/A	#N/A	#N/A	#N/A	#N/A	#N/A	#N/A	#N/A	#N/A	#N/A	#N/A	#N/A	#N/A	0.517252	1	0	0	UMGS966.sp900547185	d__Bacteria	p__Firmicutes_A	c__Clostridia	o__Oscillospirales
203	284	Bacteroides.finegoldii	98.701	10923.6	OK_nc	Decreased	-0.376623	0.0097931	0.00280264	0.00418736	OK_nc	Decreased	-0.589744	0.00197073	0.00966302	2365.6	NS	NS	-0.157895	0.239575	0.365043	879.658	use	bara.rygb	0.0361832	-0.240741	0.522482	-0.107021	0.0718602	-0.299366	0.799391	-0.0296361	0.128164	-0.176066	0.271624	-0.182936	0.131161	-0.252793	0.926542	0.0107535	0.852869	1	0	0	Bacteroides.finegoldii	d__Bacteria	p__Bacteroidota	c__Bacteroidia	o__Bacteroidales
204	213	Enterocloster.sp900543885	100	1153.99	OK_nc	Decreased	-0.350649	0.000423715	8.20955e-05	0.000122476	OK_nc	Decreased	-0.589744	0.0004869	0.0026021	441.718	NS	NS	-0.105263	0.0394425	0.0818071	127.645	removed	bara.rygb	#N/A	#N/A	#N/A	#N/A	#N/A	#N/A	#N/A	#N/A	#N/A	#N/A	#N/A	#N/A	#N/A	#N/A	#N/A	#N/A	0.0447612	1	0	0	Enterocloster.sp900543885	d__Bacteria	p__Firmicutes_A	c__Clostridia	o__Lachnospirales
205	14	UBA9475.sp900549885	98.701	1785.57	OK_sd	Enriched	0.298701	0.0141528	0.00428245	0.00198681	NS	NS	-0.0769231	0.702994	0.971928	118.962	OK_sd	Enriched	0.684211	2.08599e-05	2.64116e-05	-1151.14	removed	bara.sg	#N/A	#N/A	#N/A	#N/A	#N/A	#N/A	#N/A	#N/A	#N/A	#N/A	#N/A	#N/A	#N/A	#N/A	#N/A	#N/A	0.0146523	1	0	0	UBA9475.sp900549885	d__Bacteria	p__Firmicutes_A	c__Clostridia	o__Oscillospirales
206	425	Pseudoflavonifractor.sp014287675	99.351	1501.86	OK_nc	Enriched	0.298701	0.00124624	0.000274622	0.000747724	NS	NS	0.025641	0.161241	0.31993	-334.718	OK_sd	Enriched	0.578947	0.000271252	0.000683194	-935.316	removed	bara.sg	#N/A	#N/A	#N/A	#N/A	#N/A	#N/A	#N/A	#N/A	#N/A	#N/A	#N/A	#N/A	#N/A	#N/A	#N/A	#N/A	0.0529025	1	0	0	Pseudoflavonifractor.sp014287675	d__Bacteria	p__Firmicutes_A	c__Clostridia	o__Oscillospirales
207	519	CAG.145.sp900540145	98.701	1116.21	NS	NS	0.116883	0.925288	0.862913	0.449318	OK_nc	Decreased	-0.282051	0.01895	0.24799	514.962	NS	NS	0.526316	0.0229822	0.00963417	-438.737	removed	bara.sg	#N/A	#N/A	#N/A	#N/A	#N/A	#N/A	#N/A	#N/A	#N/A	#N/A	#N/A	#N/A	#N/A	#N/A	#N/A	#N/A	0.647066	1	0	0	CAG.145.sp900540145	d__Bacteria	p__Firmicutes_A	c__Clostridia	o__Peptostreptococcales
208	553	UBA5446.sp900544295	99.351	5813.1	OK_sd	Enriched	0.402597	0.00014453	2.69521e-05	0.000175252	NS	NS	0.282051	0.134501	0.249423	302.833	OK_sd	Enriched	0.526316	6.35978e-05	0.000122224	-1864.8	use	bara.sg	#N/A	#N/A	#N/A	#N/A	#N/A	#N/A	#N/A	#N/A	#N/A	#N/A	#N/A	#N/A	#N/A	#N/A	#N/A	#N/A	0.0659483	1	0	0	UBA5446.sp900544295	d__Bacteria	p__Firmicutes_A	c__Clostridia	o__Oscillospirales
209	385	CAG.1427.sp000435675	84.416	1101.03	OK_nc	Enriched	0.376623	0.0127956	0.00378289	0.000522036	NS	NS	0.282051	0.0676774	0.0530338	-199.615	NS	NS	0.473684	0.0260961	0.0151271	-567.921	removed	bara.sg	0.157258	0.163854	0.0358632	0.341516	0.236857	0.199347	0.0158083	0.276	0.00938193	0.29618	0.0334636	0.34579	0.0216383	0.376479	8.25209e-05	0.436009	0.0115514	1	0.238095	AD	CAG.1427.sp000435675	d__Bacteria	p__Actinobacteriota	c__Coriobacteriia	o__Coriobacteriales
210	27	TF01.11.sp003529475	99.351	8830.9	OK_sd	Enriched	0.350649	0.00797959	0.00222714	0.0073422	OK_nc	Enriched	0.230769	0.0273563	0.203726	-3195	NS	NS	0.473684	0.0280861	0.0148453	-1642.95	use	bara.sg	0.12595	0.177078	0.669658	0.0715063	0.330494	0.164533	0.00156657	0.356618	0.955714	-0.00647734	0.635169	-0.0795019	0.291158	0.178261	2.69917e-07	0.549734	0.40281	1	0.255199	AD	TF01.11.sp003529475	d__Bacteria	p__Firmicutes_A	c__Clostridia	o__Lachnospirales
211	259	Clostridium_A.leptum	99.351	8726.71	NS	NS	0.142857	0.109801	0.0439567	0.0691049	NS	NS	-0.179487	0.738012	0.746719	115.808	OK_nc	Enriched	0.473684	0.00415797	0.00544307	-5483.42	use	bara.sg	0.866228	-0.0196465	0.579869	0.0927049	0.427187	0.134558	0.646944	0.0533847	0.311547	0.117628	0.444438	0.127814	0.349393	0.1583	0.0273692	0.253128	0.675574	1	0	0	Clostridium_A.leptum	d__Bacteria	p__Firmicutes_A	c__Clostridia	o__Oscillospirales
212	311	CAG.145.sp000435715	98.052	3127.99	OK_nc	Enriched	0.311688	0.0919165	0.0358094	0.0244759	NS	NS	0.179487	0.980817	0.701916	559.885	OK_nc	Enriched	0.447368	0.00499967	0.0101019	-2468.3	removed	bara.sg	#N/A	#N/A	#N/A	#N/A	#N/A	#N/A	#N/A	#N/A	#N/A	#N/A	#N/A	#N/A	#N/A	#N/A	#N/A	#N/A	0.210972	1	0	0	CAG.145.sp000435715	d__Bacteria	p__Firmicutes_A	c__Clostridia	o__Peptostreptococcales
213	248	CAG.180.sp000432435	98.701	48643.6	OK_nc	Enriched	0.311688	0.0112703	0.00327751	0.0012461	NS	NS	0.179487	0.0810786	0.196631	-11388.9	OK_sd	Enriched	0.447368	0.0113495	0.00198293	-22779.8	use	bara.sg	0.0217261	0.262975	0.186923	0.218794	0.0419015	0.336202	0.0219873	0.262474	0.148036	0.167527	0.868061	0.0278745	0.124146	0.257334	7.89328e-08	0.569575	0.384657	1	0.242371	AD	CAG.180.sp000432435	d__Bacteria	p__Firmicutes_A	c__Clostridia	o__Oscillospirales
214	414	HGM11507.sp900761005	99.351	753.682	NS	NS	0.298701	0.126681	0.0533377	0.03054	NS	NS	0.179487	0.535182	0.540606	71.0256	NS	NS	0.421053	0.0196035	0.0195488	-137.25	removed	bara.sg	#N/A	#N/A	#N/A	#N/A	#N/A	#N/A	#N/A	#N/A	#N/A	#N/A	#N/A	#N/A	#N/A	#N/A	#N/A	#N/A	0.592814	1	0	0	HGM11507.sp900761005	d__Bacteria	p__Firmicutes_A	c__Clostridia	o__UMGS1840
215	194	AF33.28.sp003477885	100	1286.47	OK_sd	Enriched	0.272727	0.014718	0.00446931	0.00834522	NS	NS	0.128205	0.145913	0.322218	-21.6923	NS	NS	0.421053	0.0169379	0.0198854	-513.618	removed	bara.sg	#N/A	#N/A	#N/A	#N/A	#N/A	#N/A	#N/A	#N/A	#N/A	#N/A	#N/A	#N/A	#N/A	#N/A	#N/A	#N/A	0.294053	1	0	0	AF33.28.sp003477885	d__Bacteria	p__Firmicutes_A	c__Clostridia	o__Lachnospirales
216	184	Ruminiclostridium_E.sp900539195	98.052	1708.62	OK_nc	Enriched	0.402597	0.00218562	0.000519443	0.00180766	NS	NS	0.384615	0.0459332	0.124977	-16.7179	OK_nc	Enriched	0.421053	0.00634198	0.0203195	-140.145	removed	bara.sg	#N/A	#N/A	#N/A	#N/A	#N/A	#N/A	#N/A	#N/A	#N/A	#N/A	#N/A	#N/A	#N/A	#N/A	#N/A	#N/A	0.0297235	1	0	0	Ruminiclostridium_E.sp900539195	d__Bacteria	p__Firmicutes_A	c__Clostridia	o__Oscillospirales
217	442	UBA3818.sp900557155	99.351	1828.74	OK_nc	Enriched	0.246753	0.0153488	0.00470289	0.00556599	NS	NS	0.0769231	0.0998466	0.371378	-226.538	OK_nc	Enriched	0.421053	0.00938965	0.00629065	-870.684	removed	bara.sg	0.0636796	0.213793	0.008452	0.421194	0.0531456	0.320463	5.14561e-10	0.639231	0.923667	0.0111757	0.624612	0.0819838	0.38034	0.148517	3.85736e-10	0.642746	0.160588	1	0.205637	AD	UBA3818.sp900557155	d__Bacteria	p__Firmicutes_A	c__Clostridia	o__Oscillospirales
218	428	Firm.11.sp900540045	97.403	5924.94	OK_nc	Enriched	0.337662	0.0093883	0.00267704	0.0168779	NS	NS	0.25641	0.951673	0.913703	836.321	OK_nc	Enriched	0.421053	0.000116277	0.000533569	-6242.57	use	bara.sg	#N/A	#N/A	#N/A	#N/A	#N/A	#N/A	#N/A	#N/A	#N/A	#N/A	#N/A	#N/A	#N/A	#N/A	#N/A	#N/A	0.780371	1	0	0	Firm.11.sp900540045	d__Bacteria	p__Firmicutes_A	c__Clostridia_A	o__Christensenellales
219	252	Ruminiclostridium_E.siraeum	100	21092.6	OK_nc	Enriched	0.324675	0.0833656	0.0312377	0.0208738	NS	NS	0.230769	0.629707	0.69045	-1510.32	NS	NS	0.421053	0.0217077	0.0198854	-1165.76	use	bara.sg	0.323469	0.114785	0.235188	0.197263	0.0348489	0.347921	0.000740966	0.378769	0.504428	0.0777444	0.264268	0.185721	0.205715	0.21295	2.51132e-06	0.510122	0.0153094	1	0	0	Ruminiclostridium_E.siraeum	d__Bacteria	p__Firmicutes_A	c__Clostridia	o__Oscillospirales
220	37	Alistipes.putredinis	100	110292	NS	NS	0.246753	0.550781	0.384886	0.17199	NS	NS	0.0769231	0.819754	0.971928	-3242.94	NS	NS	0.421053	0.10501	0.0477528	-16721.6	use	bara.sg	0.750093	0.0371393	0.958602	-0.00871144	0.785449	0.0463194	0.532175	0.0727677	0.0135297	0.282167	0.271365	0.183033	0.0533476	0.320206	0.0142212	0.280206	0.991551	1	0	0	Alistipes.putredinis	d__Bacteria	p__Bacteroidota	c__Bacteroidia	o__Bacteroidales
221	42	CAG.495.sp001917125	61.039	3735.65	NS	NS	0.220779	0.979064	0.963437	0.0302889	NS	NS	0.0512821	0.574656	0.71263	1284.46	NS	NS	0.394737	0.287179	0.00996598	-381.316	removed	bara.sg	#N/A	#N/A	#N/A	#N/A	#N/A	#N/A	#N/A	#N/A	#N/A	#N/A	#N/A	#N/A	#N/A	#N/A	#N/A	#N/A	0.501278	1	0	0	CAG.495.sp001917125	d__Bacteria	p__Proteobacteria	c__Alphaproteobacteria	o__RF32
222	173	Alistipes.sp900021155	98.701	511.377	NS	NS	0.298701	0.356696	0.209795	0.171988	NS	NS	0.230769	0.951594	0.994453	6.98718	NS	NS	0.368421	0.0718956	0.0330181	-57.7237	removed	bara.sg	#N/A	#N/A	#N/A	#N/A	#N/A	#N/A	#N/A	#N/A	#N/A	#N/A	#N/A	#N/A	#N/A	#N/A	#N/A	#N/A	0.49795	1	0	0	Alistipes.sp900021155	d__Bacteria	p__Bacteroidota	c__Bacteroidia	o__Bacteroidales
223	321	OF09.33XD.sp003481995	99.351	2289.25	NS	NS	0.233766	0.309289	0.170577	0.278074	NS	NS	0.102564	0.94744	0.698101	57.7308	NS	NS	0.368421	0.0318068	0.0370642	-375.553	removed	bara.sg	#N/A	#N/A	#N/A	#N/A	#N/A	#N/A	#N/A	#N/A	#N/A	#N/A	#N/A	#N/A	#N/A	#N/A	#N/A	#N/A	0.138205	1	0	0	OF09.33XD.sp003481995	d__Bacteria	p__Firmicutes_A	c__Clostridia	o__Lachnospirales
224	598	Acetatifactor.sp003447295	98.701	4757.08	NS	NS	0.116883	0.550781	0.387546	0.329623	NS	NS	-0.128205	0.675759	0.446529	665.821	NS	NS	0.368421	0.075006	0.010943	-590.355	removed	bara.sg	#N/A	#N/A	#N/A	#N/A	#N/A	#N/A	#N/A	#N/A	#N/A	#N/A	#N/A	#N/A	#N/A	#N/A	#N/A	#N/A	0.97888	1	0	0	Acetatifactor.sp003447295	d__Bacteria	p__Firmicutes_A	c__Clostridia	o__Lachnospirales
225	365	AM07.15.sp003477405	99.351	857.987	OK_nc	Enriched	0.298701	0.0303848	0.00991106	0.00556615	NS	NS	0.230769	0.2436	0.25664	-56.6154	OK_sd	Enriched	0.368421	0.00993178	0.0114393	-192.868	removed	bara.sg	0.0271876	0.253417	0.0811703	0.28651	0.0195948	0.382135	0.00245798	0.342494	0.963057	-0.00540253	0.801914	0.0420844	0.937447	0.0133598	0.000539479	0.387708	0.862183	1	0.226239	AD	AM07.15.sp003477405	d__Bacteria	p__Firmicutes_A	c__Clostridia	o__Oscillospirales
226	268	Alistipes_A.sp900240235	98.701	2294.16	OK_nc	Enriched	0.350649	0.00506129	0.00129777	0.00196981	OK_nc	Enriched	0.333333	0.0257553	0.132054	-534.551	NS	NS	0.368421	0.0175233	0.0139648	-947.829	removed	bara.sg	#N/A	#N/A	#N/A	#N/A	#N/A	#N/A	#N/A	#N/A	#N/A	#N/A	#N/A	#N/A	#N/A	#N/A	#N/A	#N/A	0.38808	1	0	0	Alistipes_A.sp900240235	d__Bacteria	p__Bacteroidota	c__Bacteroidia	o__Bacteroidales
227	116	Eisenbergiella.tayi	100	9026.88	OK_sd	Enriched	0.402597	0.0102155	0.00293414	0.00317765	NS	NS	0.435897	0.120607	0.108833	1165.28	OK_sd	Enriched	0.368421	0.00638447	0.0224543	-4713.26	use	bara.sg	0.133419	0.173716	0.196113	0.214418	0.0795051	0.291987	0.254887	0.132219	0.827905	-0.0253524	0.661651	-0.0733481	0.479494	0.119945	0.0196126	0.267232	0.611213	1	0.228571	AD	Eisenbergiella.tayi	d__Bacteria	p__Firmicutes_A	c__Clostridia	o__Lachnospirales
228	245	Faecalibacterium.sp900758465	98.701	8582.63	OK_nc	Enriched	0.376623	0.0262757	0.00845171	0.00539499	OK_nc	Enriched	0.384615	0.0317929	0.132054	-4220.21	NS	NS	0.368421	0.0836999	0.0357135	-1751.36	use	bara.sg	0.430274	0.0918028	0.815847	0.0390704	0.849081	0.0323871	0.00190864	0.350504	0.286139	0.123932	0.916056	0.0176883	0.456583	0.126234	4.66268e-07	0.540483	0.92272	1	0	0	Faecalibacterium.sp900758465	d__Bacteria	p__Firmicutes_A	c__Clostridia	o__Oscillospirales
229	302	Eubacterium_F.sp000433735	99.351	3448.15	OK_nc	Enriched	0.311688	0.00119382	0.000261599	0.00196085	OK_nc	Enriched	0.282051	0.00489252	0.065443	-1363.01	NS	NS	0.342105	0.0204359	0.0245833	-2334.47	removed	bara.sg	0.0190938	0.268337	0.220475	0.203474	0.0614142	0.310516	1.1502e-09	0.629176	0.312497	0.117399	0.658307	0.0741199	0.219193	0.2069	3.86303e-10	0.642728	0.632001	1	0.295627	AD	Eubacterium_F.sp000433735	d__Bacteria	p__Firmicutes_A	c__Clostridia	o__Lachnospirales
230	443	Eubacterium_F.sp900539115	96.753	2564.84	OK_sd	Enriched	0.207792	0.00468046	0.00117013	0.00672088	OK_nc	Enriched	0.0769231	0.0341006	0.198236	-1164.27	NS	NS	0.342105	0.0136624	0.0373509	-1508.53	removed	bara.sg	0.846613	0.0225604	0.984703	0.00321773	0.406318	0.140663	3.47687e-07	0.545484	0.340752	0.110779	0.684122	0.0682002	0.226412	0.203765	3.08471e-07	0.5475	0.546114	1	0.269776	AD	Eubacterium_F.sp900539115	d__Bacteria	p__Firmicutes_A	c__Clostridia	o__Lachnospirales
231	545	Pseudoflavonifractor.capillosus	99.351	1149.37	NS	NS	0.220779	0.182574	0.0837055	0.0509035	NS	NS	0.128205	0.892377	0.957188	43.8205	NS	NS	0.315789	0.0121496	0.00759919	-264.039	removed	bara.sg	#N/A	#N/A	#N/A	#N/A	#N/A	#N/A	#N/A	#N/A	#N/A	#N/A	#N/A	#N/A	#N/A	#N/A	#N/A	#N/A	0.0454484	1	0	0	Pseudoflavonifractor.capillosus	d__Bacteria	p__Firmicutes_A	c__Clostridia	o__Oscillospirales
232	165	UBA4871.sp900554535	99.351	782.701	NS	NS	0.142857	0.752339	0.607368	0.184253	NS	NS	-0.025641	0.580786	0.80657	30.2821	NS	NS	0.315789	0.166631	0.0195488	-71.0263	removed	bara.sg	#N/A	#N/A	#N/A	#N/A	#N/A	#N/A	#N/A	#N/A	#N/A	#N/A	#N/A	#N/A	#N/A	#N/A	#N/A	#N/A	0.192212	1	0	0	UBA4871.sp900554535	d__Bacteria	p__Firmicutes_A	c__Clostridia	o__Oscillospirales
233	480	UMGS856.sp900546265	99.351	4418.16	OK_nc	Enriched	0.324675	0.0594776	0.0211917	0.0220249	NS	NS	0.333333	0.856438	0.486209	190.885	OK_nc	Enriched	0.315789	0.0105373	0.0263119	-1426.96	removed	bara.sg	#N/A	#N/A	#N/A	#N/A	#N/A	#N/A	#N/A	#N/A	#N/A	#N/A	#N/A	#N/A	#N/A	#N/A	#N/A	#N/A	0.71484	1	0	0	UMGS856.sp900546265	d__Bacteria	p__Firmicutes_A	c__Clostridia	o__Oscillospirales
234	524	Alistipes.dispar	97.403	5613.19	OK_sd	Enriched	0.350649	0.0127807	0.00375669	0.0160962	NS	NS	0.384615	0.0565016	0.276875	-3414.5	NS	NS	0.315789	0.0251234	0.0494679	-2019.83	use	bara.sg	0.00504219	0.318533	0.0500986	0.320087	0.0504226	0.324009	0.208466	0.145924	0.128636	0.175852	0.24894	0.191692	0.251366	0.193423	0.00439271	0.323279	0.957748	1	0.262974	C	Alistipes.dispar	d__Bacteria	p__Bacteroidota	c__Bacteroidia	o__Bacteroidales
235	470	Evtepia.gabavorous	99.351	11803.1	OK_nc	Enriched	0.194805	0.0753619	0.0278078	0.0136004	NS	NS	0.0769231	0.229414	0.390002	-1246.79	NS	NS	0.315789	0.0516452	0.0215685	-2212.62	use	bara.sg	0.551343	0.0694048	0.307517	0.170008	0.335365	0.162906	0.325695	0.114261	0.81969	-0.0265828	0.368408	-0.150096	0.45939	0.125455	0.0699298	0.209054	0.629915	1	0	0	Evtepia.gabavorous	d__Bacteria	p__Firmicutes_A	c__Clostridia	o__Oscillospirales
236	368	UMGS1600.sp900553295	92.857	1343.27	OK_nc	Enriched	0.220779	0.0478666	0.0161779	0.0369448	NS	NS	0.153846	0.85456	0.944836	7.48718	OK_nc	Enriched	0.289474	0.00299323	0.00847355	-1064.55	removed	bara.sg	#N/A	#N/A	#N/A	#N/A	#N/A	#N/A	#N/A	#N/A	#N/A	#N/A	#N/A	#N/A	#N/A	#N/A	#N/A	#N/A	0.207592	1	0	0	UMGS1600.sp900553295	d__Bacteria	p__Firmicutes_A	c__Clostridia_A	o__Christensenellales
237	160	Alistipes.sp000434235	98.052	3543.27	C	Enriched	0.350649	0.0492636	0.0167118	0.00285387	NS	NS	0.435897	0.081001	0.151211	-1694.87	NS	NS	0.263158	0.110379	0.018439	-1444.2	removed	bara.sg	#N/A	#N/A	#N/A	#N/A	#N/A	#N/A	#N/A	#N/A	#N/A	#N/A	#N/A	#N/A	#N/A	#N/A	#N/A	#N/A	0.270751	1	0	0	Alistipes.sp000434235	d__Bacteria	p__Bacteroidota	c__Bacteroidia	o__Bacteroidales
238	422	QAMH01.sp900544245	47.403	1282.92	OK_nc	Enriched	0.220779	0.0534376	0.0187669	0.00312794	NS	NS	0.179487	0.074102	0.184903	-507.603	NS	NS	0.263158	0.0297656	0.0107268	-571.289	removed	bara.sg	0.000190687	0.415358	0.0275755	0.357457	8.02792e-05	0.602229	0.000355422	0.399092	0.0788562	0.202844	0.118004	0.25789	0.492253	0.116511	8.48932e-05	0.435332	0.0594429	1	0.222741	AD	QAMH01.sp900544245	d__Bacteria	p__Actinobacteriota	c__Coriobacteriia	o__Coriobacteriales
239	429	Senegalimassilia.anaerobia	73.377	1218.65	NS	NS	0.12987	0.195648	0.092042	0.0176361	NS	NS	0	0.450623	0.37336	-194.949	NS	NS	0.263158	0.256828	0.0332718	-326.211	removed	bara.sg	#N/A	#N/A	#N/A	#N/A	#N/A	#N/A	#N/A	#N/A	#N/A	#N/A	#N/A	#N/A	#N/A	#N/A	#N/A	#N/A	0.0420621	1	0	0	Senegalimassilia.anaerobia	d__Bacteria	p__Actinobacteriota	c__Coriobacteriia	o__Coriobacteriales
240	614	CAG.110.sp000435995	96.753	7375.21	OK_nc	Enriched	0.363636	0.0184935	0.00579981	0.00262867	NS	NS	0.487179	0.0682364	0.0964989	-70.3462	NS	NS	0.236842	0.0420907	0.0424387	-1755.54	use	bara.sg	0.00445502	0.322798	0.00940032	0.415925	0.00442786	0.457354	1.20903e-05	0.478877	0.368867	0.104526	0.707368	0.0629389	0.0550956	0.318011	1.37189e-07	0.560815	0.414831	1	0.237318	AD	CAG.110.sp000435995	d__Bacteria	p__Firmicutes_A	c__Clostridia	o__Oscillospirales
241	175	CAG.81.sp900541255	99.351	2022.57	OK_nc	Enriched	0.246753	0.00342625	0.0008386	0.00104715	NS	NS	0.282051	0.0405912	0.108833	-249.987	OK_sd	Enriched	0.210526	0.00500168	0.0113831	-1121.16	removed	bara.sg	#N/A	#N/A	#N/A	#N/A	#N/A	#N/A	#N/A	#N/A	#N/A	#N/A	#N/A	#N/A	#N/A	#N/A	#N/A	#N/A	0.936697	1	0	0	CAG.81.sp900541255	d__Bacteria	p__Firmicutes_A	c__Clostridia	o__Lachnospirales
242	179	Monoglobus.pectinilyticus	98.052	3145.84	OK_sd	Enriched	0.272727	0.00125716	0.00027938	0.0025385	AD	Enriched	0.333333	0.0178504	0.07147	-985	OK_nc	Enriched	0.210526	0.00590826	0.043058	-2959.71	removed	bara.sg	#N/A	#N/A	#N/A	#N/A	#N/A	#N/A	#N/A	#N/A	#N/A	#N/A	#N/A	#N/A	#N/A	#N/A	#N/A	#N/A	0.445778	1	0	0	Monoglobus.pectinilyticus	d__Bacteria	p__Firmicutes_A	c__Clostridia	o__Monoglobales
243	64	Gemmiger.qucibialis	100	100204	NS	NS	0.0909091	0.478548	0.312062	0.247002	NS	NS	-0.025641	0.976717	0.881366	3989.97	NS	NS	0.210526	0.0921285	0.0477528	-20599	use	bara.sg	0.219499	0.142487	0.737235	0.0562645	0.0990624	0.275343	0.00593976	0.312795	0.204777	0.147101	0.783089	0.0461775	0.165886	0.232628	0.000136044	0.423843	0.766847	1	0	0	Gemmiger.qucibialis	d__Bacteria	p__Firmicutes_A	c__Clostridia	o__Oscillospirales
244	404	CAG.196.sp002102975	53.896	2070.51	NS	NS	0.168831	0.259743	0.130136	0.0396339	NS	NS	0.153846	0.665721	0.682187	1109.38	NS	NS	0.184211	0.106748	0.00851226	-957.355	removed	bara.sg	#N/A	#N/A	#N/A	#N/A	#N/A	#N/A	#N/A	#N/A	#N/A	#N/A	#N/A	#N/A	#N/A	#N/A	#N/A	#N/A	1	1	0	0	CAG.196.sp002102975	d__Bacteria	p__Cyanobacteria	c__Vampirovibrionia	o__Gastranaerophilales
245	152	CAG.274.sp900545305	80.519	4090.82	OK_nc	Decreased	-0.181818	2.98885e-06	6.38408e-07	0.000665124	OK_nc	Decreased	-0.230769	0.00400375	0.0942533	4237.63	OK_sd	Decreased	-0.131579	8.51452e-06	0.0108614	2538	removed	bara.sg	#N/A	#N/A	#N/A	#N/A	#N/A	#N/A	#N/A	#N/A	#N/A	#N/A	#N/A	#N/A	#N/A	#N/A	#N/A	#N/A	0.213408	1	0	0	CAG.274.sp900545305	d__Bacteria	p__Firmicutes_A	c__Clostridia	o__Lachnospirales
246	135	Enterocloster.clostridioformis	99.351	17577.1	NS	NS	-0.0649351	0.324468	0.18087	0.17199	NS	NS	0.025641	0.828461	1	11601.1	NS	NS	-0.157895	0.0170158	0.0477528	7681.04	use	bara.sg	0.0336925	-0.243958	0.194517	-0.215168	0.00597532	-0.44347	6.57452e-07	-0.534522	0.0980697	-0.191173	0.822321	-0.0376741	0.0251949	-0.367616	0.000304572	-0.403203	0.07776	1	0	0	Enterocloster.clostridioformis	d__Bacteria	p__Firmicutes_A	c__Clostridia	o__Lachnospirales
247	417	Dorea_A.longicatena	100	53506.7	NS	NS	-0.246753	0.124013	0.0509594	0.00328363	NS	NS	-0.333333	0.171677	0.0928778	11460.6	NS	NS	-0.157895	0.0611975	0.038457	9635.67	use	bara.sg	0.944951	0.0080537	0.0339669	-0.344873	0.529588	0.106714	0.0959932	0.192343	0.360546	0.106345	0.962889	-0.00780872	0.233508	0.200749	0.0244293	0.258017	0.669933	1	0	0	Dorea_A.longicatena	d__Bacteria	p__Firmicutes_A	c__Clostridia	o__Lachnospirales
248	58	Clostridium_Q.sp003024715	99.351	25055.6	NS	NS	-0.142857	0.380423	0.225373	0.0232302	NS	NS	-0.0769231	0.832164	0.558294	855.462	NS	NS	-0.210526	0.0455427	0.0190867	4914.96	use	bara.sg	0.549016	0.06981	0.17376	-0.225334	0.986219	-0.00294053	0.0550326	0.221014	0.883651	-0.0170683	0.184447	-0.219999	0.594862	0.0903498	0.0440534	0.231661	0.239822	1	0	0	Clostridium_Q.sp003024715	d__Bacteria	p__Firmicutes_A	c__Clostridia	o__Lachnospirales
249	327	Dialister.invisus	90.26	40142.3	OK_nc	Decreased	-0.168831	0.0749111	0.027392	0.00669957	OK_nc	Decreased	-0.128205	0.020615	0.103359	30117.8	NS	NS	-0.210526	0.219517	0.0485625	6738.28	use	bara.sg	0.713729	0.0427704	0.697705	-0.0651183	0.908887	-0.0194811	0.95734	0.00623935	0.645773	0.0535746	0.420934	0.134453	0.403405	-0.141529	0.904458	-0.0139999	0.738649	1	0	0	Dialister.invisus	d__Bacteria	p__Firmicutes_C	c__Negativicutes	o__Veillonellales
250	9	Dorea_A.sp900550865	98.701	2028.56	OK_nc	Decreased	-0.220779	0.0862451	0.0325589	0.00399029	NS	NS	-0.179487	0.151004	0.139245	310.077	NS	NS	-0.263158	0.0941032	0.00913904	305.605	removed	bara.sg	#N/A	#N/A	#N/A	#N/A	#N/A	#N/A	#N/A	#N/A	#N/A	#N/A	#N/A	#N/A	#N/A	#N/A	#N/A	#N/A	0.181554	1	0	0	Dorea_A.sp900550865	d__Bacteria	p__Firmicutes_A	c__Clostridia	o__Lachnospirales
251	567	Bacteroides.sp900765785	100	9309.71	NS	NS	-0.246753	0.167721	0.0754447	0.0397465	NS	NS	-0.230769	0.5864	0.652715	537.385	NS	NS	-0.263158	0.0565525	0.0215685	2005.88	use	bara.sg	0.0109404	-0.290379	0.0177982	-0.382463	0.045709	-0.330528	0.00354306	-0.330534	0.0542279	-0.221732	0.110722	-0.262944	0.0695516	-0.301714	5.20438e-06	-0.496016	0.351408	1	0	0	Bacteroides.sp900765785	d__Bacteria	p__Bacteroidota	c__Bacteroidia	o__Bacteroidales
252	10	Bifidobacterium.catenulatum	92.857	2745.79	OK_nc	Decreased	-0.285714	0.0878926	0.0336875	0.00534584	NS	NS	-0.282051	0.127607	0.106393	471.462	NS	NS	-0.289474	0.120034	0.0498537	572.724	removed	bara.sg	#N/A	#N/A	#N/A	#N/A	#N/A	#N/A	#N/A	#N/A	#N/A	#N/A	#N/A	#N/A	#N/A	#N/A	#N/A	#N/A	0.869624	1	0	0	Bifidobacterium.catenulatum	d__Bacteria	p__Actinobacteriota	c__Actinomycetia	o__Actinomycetales
253	632	Clostridium_Q.sp000435655	98.701	1207.08	OK_nc	Decreased	-0.298701	0.0876549	0.033215	0.00587613	NS	NS	-0.282051	0.227556	0.246047	148.897	NS	NS	-0.315789	0.055283	0.0177327	-467.75	removed	bara.sg	#N/A	#N/A	#N/A	#N/A	#N/A	#N/A	#N/A	#N/A	#N/A	#N/A	#N/A	#N/A	#N/A	#N/A	#N/A	#N/A	0.0934027	1	0	0	Clostridium_Q.sp000435655	d__Bacteria	p__Firmicutes_A	c__Clostridia	o__Lachnospirales
254	468	Clostridium_Q.saccharolyticum_A	99.351	4937.31	OK_nc	Decreased	-0.324675	0.018116	0.00565665	0.00446376	NS	NS	-0.333333	0.0915093	0.130231	1613.21	NS	NS	-0.315789	0.0222518	0.0428979	1619.67	removed	bara.sg	#N/A	#N/A	#N/A	#N/A	#N/A	#N/A	#N/A	#N/A	#N/A	#N/A	#N/A	#N/A	#N/A	#N/A	#N/A	#N/A	0.423991	1	0	0	Clostridium_Q.saccharolyticum_A	d__Bacteria	p__Firmicutes_A	c__Clostridia	o__Lachnospirales
255	87	Bacteroides.congonensis	98.701	2847.4	OK_nc	Decreased	-0.350649	0.0388323	0.0129159	0.00280723	NS	NS	-0.333333	0.093841	0.144134	489.897	NS	NS	-0.368421	0.0628274	0.0190867	562.816	removed	bara.sg	#N/A	#N/A	#N/A	#N/A	#N/A	#N/A	#N/A	#N/A	#N/A	#N/A	#N/A	#N/A	#N/A	#N/A	#N/A	#N/A	0.873793	1	0	0	Bacteroides.congonensis	d__Bacteria	p__Bacteroidota	c__Bacteroidia	o__Bacteroidales
[truncated: 21 more columns]

## Sheet: STable3
		Supplementary Table 3. Relates to Figure 4. KEGG functions (KO) altered in all samples, RYGB and SG. Highlighted KOs are in GMM module for vanillate conversion (MC0008) and KEGG module Cytochrome o ubiquinol oxidase (M00417).
		p.adj_RYGB	log2FC_RYGB		sign.level_RYGB	p.adj_SG	log2FC_SG		sign.level_SG	p.adj_All	log2FC_All		sign.level_All	KO_ID	KO_name	EC	ko_ID	ko_pathway	KEGG_module_id	KEGG_module	GMM_Module_ID	GMM_module
1	K17292	0.0424804	0.649513	upRYGB	*	0.0478971	0.803389	upSG	*	0.00207245	0.728442	up	**	K17292	tubulin-specific chaperone A			NA	NA	NA	NA	NA
2	K02674	0.0438478	0.591602	upRYGB	*	0.0166433	0.559001	upSG	*	0.00103097	0.577809	up	**	K02674	type IV pilus assembly protein PilY1			NA	NA	NA	NA	NA
3	K05967	0.0229534	-0.844943	downRYGB	*	0.0249334	0.94046	upSG	*	NA	NA	up	NA	K05967	hypothetical protein			NA	NA	NA	NA	NA
4	K07542	0.0199265	0.963641	upRYGB	*	0.0392342	0.931928	upSG	*	0.000617169	0.948969	up	***	K07542	phosphatidylinositol glycan, class V	[EC:2.4.1.-]	ko00563	Glycosylphosphatidylinositol(GPI)-anchor biosynthesis	M00065	GPI-anchor biosynthesis, core oligosaccharide (2)	NA	NA
5	K06182	0.0163054	-0.20427	downRYGB	*	0.0213017	-0.319017	downSG	*	0.00037543	-0.256784	down	***	K06182	23S rRNA pseudouridine2604 synthase	[EC:5.4.99.21]		NA	NA	NA	NA	NA
6	K21023	0.0302007	-0.255374	downRYGB	*	0.0243578	-0.293797	downSG	*	0.000707647	-0.27125	down	***	K21023	NA	NA		NA	NA	NA	NA	NA
7	K03978	0.0422956	-0.0751569	downRYGB	*	0.045478	0.106017	upSG	*	NA	NA	up	NA	K03978	GTP-binding protein			NA	NA	NA	NA	NA
8	K10242	0.0432617	0.686201	upRYGB	*	0.0105695	0.884966	upSG	*	0.000265985	0.787636	up	***	K10242	cellobiose transport system permease protein		ko02010	ABC transporters	NA	NA	NA	NA
9	K22083	0.0278159	0.71575	upRYGB	*	0.0467785	0.69269	upSG	*	0.00119428	0.707493	up	**	K22083	NA	NA		NA	NA	NA	NA	NA
10	K00134	0.027272	0.0687012	upRYGB	*	0.0175723	0.111507	upSG	*	6.53833e-05	0.0929578	up	***	K00134	glyceraldehyde 3-phosphate dehydrogenase	[EC:1.2.1.12]	ko00010;ko01200;ko04066;ko00710;ko01230;ko05010	Glycolysis / Gluconeogenesis;Carbon metabolism;HIF-1 signaling pathway;Carbon fixation in photosynthetic organisms;Biosynthesis of amino acids;Alzheimer's disease	M00001;M00003;M00165;M00308;M00552;M00166;M00002	Glycolysis (Embden-Meyerhof pathway), glucose => pyruvate (11);Gluconeogenesis, oxaloacetate => fructose-6P (11);Reductive pentose phosphate cycle (Calvin cycle) (10);Semi-phosphorylative Entner-Doudoroff pathway, gluconate => glycerate-3P (5);D-galactonate degradation, De Ley-Doudoroff pathway, D-galactonate => glycerate-3P (4);Reductive pentose phosphate cycle, ribulose-5P => glyceraldehyde-3P …	MF0068	glycolysis (pay-off phase)
11	K19273	0.0393912	0.960973	upRYGB	*	0.0389663	1.1132	upSG	*	0.00126759	1.04152	up	**	K19273	NA	NA		NA	NA	NA	NA	NA
12	K01035	0.0122451	0.387355	upRYGB	*	0.040817	0.359344	upSG	*	0.000349936	0.377103	up	***	K01035	acetate CoA/acetoacetate CoA-transferase beta subunit	[EC:2.8.3.8 2.8.3.9]	ko02020;ko00627;ko00310;ko00650;ko00640	Two-component system;Aminobenzoate degradation;Lysine degradation;Butanoate metabolism;Propanoate metabolism	NA	NA	MF0057;MF0089	lysine degradation I;butyrate production II
13	K10439	0.0131039	-0.226055	downRYGB	*	0.0445865	-0.198475	downSG	*	0.000726868	-0.209257	down	***	K10439	ribose transport system substrate-binding protein		ko02030;ko02010	Bacterial chemotaxis;ABC transporters	NA	NA	NA	NA
14	K04073	0.0178652	1.29203	upRYGB	*	0.0368939	-1.34334	downSG	*	NA	NA	up	NA	K04073	acetaldehyde dehydrogenase	[EC:1.2.1.10]	ko00622;ko00360;ko01220;ko00621;ko00650;ko00362;ko00620	Xylene degradation;Phenylalanine metabolism;Degradation of aromatic compounds;Dioxin degradation;Butanoate metabolism;Benzoate degradation;Pyruvate metabolism	M00545;M00569	Trans-cinnamate degradation, trans-cinnamate => acetyl-CoA (7);Catechol meta-cleavage, catechol => acetyl-CoA / 4-methylcatechol => propanoyl-CoA (3)	MF0050;MF0090	threonine degradation II;ethanol production I
15	K02047	0.0137285	-0.395564	downRYGB	*	0.0354971	-0.487327	downSG	*	0.000527532	-0.436919	down	***	K02047	sulfate transport system permease protein		ko00920;ko02010	Sulfur metabolism;ABC transporters	M00616	Sulfate-sulfur assimilation (4)	NA	NA
16	K02046	0.0139357	-0.378756	downRYGB	*	0.0121985	-0.503247	downSG	*	0.000125915	-0.436282	down	***	K02046	sulfate transport system permease protein		ko00920;ko02010	Sulfur metabolism;ABC transporters	M00616	Sulfate-sulfur assimilation (4)	NA	NA
17	K01808	0.0488634	-0.0899439	downRYGB	*	0.0361847	0.138003	upSG	*	NA	NA	up	NA	K01808	ribose 5-phosphate isomerase B	[EC:5.3.1.6]	ko01200;ko00030;ko00710;ko01230;ko00051	Carbon metabolism;Pentose phosphate pathway;Carbon fixation in photosynthetic organisms;Biosynthesis of amino acids;Fructose and mannose metabolism	M00165;M00167;M00004;M00007	Reductive pentose phosphate cycle (Calvin cycle) (10);Reductive pentose phosphate cycle, glyceraldehyde-3P => ribulose-5P (6);Pentose phosphate pathway (Pentose phosphate cycle) (5);Pentose phosphate pathway, non-oxidative phase, fructose 6P => ribose 5P (2)	MF0013;MF0065;MF0071	allose degradation;Bifidobacterium shunt;pentose phosphate pathway (non-oxidative branch)
18	K06146	0.0323729	2.13191	upRYGB	*	0.0368939	-1.90504	downSG	*	NA	NA	up	NA	K06146	LacI family transcriptional regulator, gluconate utilization system Gnt-II transcriptional activator			NA	NA	NA	NA	NA
19	K03101	0.0159352	0.0956978	upRYGB	*	0.0388703	0.0914505	upSG	*	0.000205364	0.0966859	up	***	K03101	signal peptidase II	[EC:3.4.23.36]	ko03060	Protein export	NA	NA	NA	NA
20	K15664	0.040738	-0.669717	downRYGB	*	0.0462945	-0.477269	downSG	*	0.00346775	-0.565912	down	**	K15664	fengycin family lipopeptide synthetase A		ko01054	Nonribosomal peptide structures	NA	NA	NA	NA
21	K20151	0.0150853	0.80496	upRYGB	*	0.029858	0.963861	upSG	*	0.000386946	0.886623	up	***	K20151	NA	NA		NA	NA	NA	NA	NA
22	K21285	0.0195575	1.15517	upRYGB	*	0.0210415	1.25962	upSG	*	0.000267313	1.21262	up	***	K21285	NA	NA		NA	NA	NA	NA	NA
23	K02839	0.0311909	0.804792	upRYGB	*	0.0243924	-0.683478	downSG	*	NA	NA	up	NA	K02839	peptide chain release factor			NA	NA	NA	NA	NA
24	K00395	0.0221756	-0.562301	downRYGB	*	0.0229676	-0.389044	downSG	*	0.000694607	-0.472306	down	***	K00395	adenylylsulfate reductase, subunit B	[EC:1.8.99.2]	ko00920	Sulfur metabolism	M00596	Dissimilatory sulfate reduction, sulfate => H2S (2)	MF0102	sulfate reduction (dissimilatory)
25	K01113	0.0125316	-0.301655	downRYGB	*	0.0429587	-0.135293	downSG	*	0.0016627	-0.215606	down	**	K01113	alkaline phosphatase D	[EC:3.1.3.1]	ko00790;ko02020;ko00627	Folate biosynthesis;Two-component system;Aminobenzoate degradation	M00126	Tetrahydrofolate biosynthesis, GTP => THF (3)	NA	NA
26	K00186	0.0132717	2.62491	upRYGB	*	0.0194894	2.22663	upSG	*	5.74995e-05	2.46769	up	***	K00186	2-oxoisovalerate ferredoxin oxidoreductase, alpha subunit	[EC:1.2.7.7]	ko00280	Valine, leucine and isoleucine degradation	NA	NA	NA	NA
27	K13049	0.0176363	0.549015	upRYGB	*	0.0161768	0.591087	upSG	*	0.000211125	0.572985	up	***	K13049	carboxypeptidase PM20D1	[EC:3.4.17.-]		NA	NA	NA	NA	NA
28	K07300	0.0124801	1.14366	upRYGB	*	0.0452634	-0.926317	downSG	*	NA	NA	up	NA	K07300	Ca2+:H+ antiporter			NA	NA	NA	NA	NA
29	K15711	0.0185534	1.0533	upRYGB	*	0.0365859	1.12068	upSG	*	0.000429412	1.08266	up	***	K15711	SWI/SNF-related matrix-associated actin-dependent regulator of chromatin subfamily A3	[EC:3.6.4.- 6.3.2.19]		NA	NA	NA	NA	NA
30	K16904	0.0299291	-0.31113	downRYGB	*	0.0212979	-0.353011	downSG	*	0.00041734	-0.328792	down	***	K16904	dCTP diphosphatase	[EC:3.6.1.12]	ko00240	Pyrimidine metabolism	NA	NA	NA	NA
31	K17239	0.0140159	0.97956	upRYGB	*	0.0223474	0.88257	upSG	*	0.000177515	0.928265	up	***	K17239	inositol-phosphate transport system permease protein		ko02010	ABC transporters	NA	NA	NA	NA
32	K19244	0.0186839	0.642749	upRYGB	*	0.0312669	0.613162	upSG	*	0.000454439	0.631141	up	***	K19244	NA	NA	ko00430;ko00250	Taurine and hypotaurine metabolism;Alanine, aspartate and glutamate metabolism	NA	NA	MF0034	alanine degradation II
33	K10973	0.0214141	1.10813	upRYGB	*	0.0312669	-0.997475	downSG	*	NA	NA	up	NA	K10973	IclR family transcriptional regulator, negative regulator of allantoin and glyoxylate utilization operons			NA	NA	NA	NA	NA
34	K06178	0.0410833	0.124268	upRYGB	*	0.0293629	0.234686	upSG	*	0.000704759	0.181746	up	***	K06178	23S rRNA pseudouridine2605 synthase	[EC:5.4.99.22]		NA	NA	NA	NA	NA
35	K03618	0.0129822	0.839771	upRYGB	*	0.0366166	-0.814198	downSG	*	NA	NA	up	NA	K03618	hydrogenase-1 operon protein HyaF			NA	NA	NA	NA	NA
36	K10300	0.0315239	-7.59843	downRYGB	*	0.0411852	8.18637	upSG	*	NA	NA	up	NA	K10300	F-box protein, helicase, 18	[EC:3.6.4.12]		NA	NA	NA	NA	NA
37	K10060	0.0380198	1.78818	upRYGB	*	0.0224935	2.16716	upSG	*	0.000476686	1.98395	up	***	K10060	C-type lectin domain family 4 member F			NA	NA	NA	NA	NA
38	K08589	0.0285383	1.26956	upRYGB	*	0.0120239	1.88757	upSG	*	0.000241282	1.55781	up	***	K08589	gingipain R	[EC:3.4.22.37]	ko01503	Cationic antimicrobial peptide (CAMP) resistance	NA	NA	NA	NA
39	K05874	0.0111746	0.959916	upRYGB	*	0.0125935	-0.953377	downSG	*	NA	NA	up	NA	K05874	methyl-accepting chemotaxis protein I, serine sensor receptor		ko02020;ko02030	Two-component system;Bacterial chemotaxis	NA	NA	NA	NA
40	K07260	0.0151995	0.450939	upRYGB	*	0.0189452	0.396158	upSG	*	0.000274038	0.42686	up	***	K07260	D-alanyl-D-alanine carboxypeptidase	[EC:3.4.16.4]	ko02020;ko00550;ko01502	Two-component system;Peptidoglycan biosynthesis;Vancomycin resistance	M00651	Vancomycin resistance, D-Ala-D-Lac type (3)	NA	NA
41	K00737	0.0299291	0.884332	upRYGB	*	0.0168017	1.28892	upSG	*	0.000252035	1.07939	up	***	K00737	beta-1,4-mannosyl-glycoprotein beta-1,4-N-acetylglucosaminyltransferase	[EC:2.4.1.144]	ko00510	N-Glycan biosynthesis	M00075	N-glycan biosynthesis, complex type (1)	NA	NA
42	K03601	0.0335341	0.0622771	upRYGB	*	0.0192072	0.112032	upSG	*	0.000104143	0.0899829	up	***	K03601	exodeoxyribonuclease VII large subunit	[EC:3.1.11.6]	ko03430	Mismatch repair	NA	NA	NA	NA
43	K03831	0.027823	-0.237005	downRYGB	*	0.011346	-0.406781	downSG	*	0.000211487	-0.316426	down	***	K03831	molybdopterin adenylyltransferase	[EC:2.7.7.75]	ko04122	Sulfur relay system	M00880	Molybdenum cofactor biosynthesis, GTP => molybdenum cofactor (5)	NA	NA
44	K00362	0.0120288	0.704206	upRYGB	*	0.047757	-0.567061	downSG	*	NA	NA	up	NA	K00362	nitrite reductase (NADH) large subunit	[EC:1.7.1.15]	ko00910	Nitrogen metabolism	M00530	Dissimilatory nitrate reduction, nitrate => ammonia (7)	NA	NA
45	K06969	0.0180257	0.121536	upRYGB	*	0.00394399	0.15434	upSG	**	1.79658e-05	0.140842	up	***	K06969	23S rRNA (cytosine1962-C5)-methyltransferase	[EC:2.1.1.191]		NA	NA	NA	NA	NA
46	K21237	0.0246644	1.1926	upRYGB	*	0.00467209	1.5167	upSG	**	8.11595e-05	1.37238	up	***	K21237	NA	NA		NA	NA	NA	NA	NA
47	K01844	0.0124072	0.662657	upRYGB	*	0.00149414	0.844836	upSG	**	1.57996e-05	0.75316	up	***	K01844	beta-lysine 5,6-aminomutase alpha subunit	[EC:5.4.3.3]	ko00310	Lysine degradation	NA	NA	MF0057	lysine degradation I
48	K20379	0.0393447	0.758444	upRYGB	*	0.00322785	0.849373	upSG	**	0.000168909	0.809524	up	***	K20379	NA	NA		NA	NA	NA	NA	NA
49	K03390	0.0239847	0.455378	upRYGB	*	0.00369854	0.422927	upSG	**	9.60156e-05	0.441755	up	***	K03390	heterodisulfide reductase subunit C	[EC:1.8.98.1]	ko01200;ko00680	Carbon metabolism;Methane metabolism	M00567;M00357;M00356;M00563	Methanogenesis, CO2 => methane (24);Methanogenesis, acetate => methane (17);Methanogenesis, methanol => methane (14);Methanogenesis, methylamine/dimethylamine/trimethylamine => methane (12)	NA	NA
50	K07707	0.0128859	0.618681	upRYGB	*	0.00874579	0.589917	upSG	**	0.000103631	0.606432	up	***	K07707	two-component system, AgrA family, response regulator AgrA		ko02020	Two-component system	NA	NA	NA	NA
51	K02250	0.0154189	1.40464	upRYGB	*	0.00780088	1.27245	upSG	**	7.54799e-05	1.32202	up	***	K02250	competence protein ComK			NA	NA	NA	NA	NA
52	K10039	0.013462	0.429173	upRYGB	*	0.0014271	0.605782	upSG	**	1.05261e-05	0.519516	up	***	K10039	putative glutamine transport system substrate-binding protein		ko02010	ABC transporters	NA	NA	NA	NA
53	K03805	0.0350957	0.90537	upRYGB	*	0.00686573	-1.03227	downSG	**	NA	NA	up	NA	K03805	thiol:disulfide interchange protein DsbG			NA	NA	NA	NA	NA
54	K02813	0.0422956	1.69736	upRYGB	*	0.00398032	-2.45204	downSG	**	NA	NA	up	NA	K02813	PTS system, sorbose-specific IIB component	[EC:2.7.1.69]	ko02060;ko00051	Phosphotransferase system (PTS);Fructose and mannose metabolism	NA	NA	NA	NA
55	K18012	0.0119908	0.697126	upRYGB	*	0.00491545	0.72075	upSG	**	4.20238e-05	0.711172	up	***	K18012	L-erythro-3,5-diaminohexanoate dehydrogenase	[EC:1.4.1.11]	ko00310	Lysine degradation	NA	NA	MF0057	lysine degradation I
56	K02899	0.0298772	0.0904088	upRYGB	*	0.00984777	0.137678	upSG	**	4.33039e-05	0.116831	up	***	K02899	large subunit ribosomal protein L27		ko03010	Ribosome	NA	NA	NA	NA
57	K03389	0.0416298	0.411256	upRYGB	*	0.00317438	0.344552	upSG	**	0.000446832	0.380436	up	***	K03389	heterodisulfide reductase subunit B	[EC:1.8.98.1]	ko01200;ko00680	Carbon metabolism;Methane metabolism	M00567;M00357;M00356;M00563	Methanogenesis, CO2 => methane (24);Methanogenesis, acetate => methane (17);Methanogenesis, methanol => methane (14);Methanogenesis, methylamine/dimethylamine/trimethylamine => methane (12)	NA	NA
58	K19142	0.016803	1.01563	upRYGB	*	0.00286867	1.61651	upSG	**	3.23632e-05	1.30005	up	***	K19142	NA	NA		NA	NA	NA	NA	NA
59	K19804	0.0290055	0.71759	upRYGB	*	0.0076028	-0.82578	downSG	**	NA	NA	up	NA	K19804	NA	NA		NA	NA	NA	NA	NA
60	K00385	0.0316436	-0.409458	downRYGB	*	0.00491545	-0.382779	downSG	**	0.000380138	-0.393374	down	***	K00385	anaerobic sulfite reductase subunit C		ko00920	Sulfur metabolism	NA	NA	NA	NA
61	K17830	0.0180257	0.95659	upRYGB	*	0.00320221	1.38256	upSG	**	2.86713e-05	1.17401	up	***	K17830	digeranylgeranylglycerophospholipid reductase	[EC:1.3.1.101 1.3.99.34]	ko00564	Glycerophospholipid metabolism	NA	NA	NA	NA
62	K10615	0.0127753	0.889299	upRYGB	*	7.03331e-05	1.29934	upSG	***	1.37514e-06	1.09646	up	***	K10615	E3 ubiquitin-protein ligase HERC4	[EC:6.3.2.19]	ko04120	Ubiquitin mediated proteolysis	NA	NA	NA	NA
63	K07466	0.0185252	1.93806	upRYGB	*	4.04458e-08	5.72677	upSG	***	2.33286e-13	4.39957	up	***	K07466	replication factor A1		ko03430;ko03440;ko03030;ko03460;ko03420	Mismatch repair;Homologous recombination;DNA replication;Fanconi anemia pathway;Nucleotide excision repair	NA	NA	NA	NA
64	K13818	0.0286845	-0.534718	downRYGB	*	0.000318942	-0.80139	downSG	***	1.41781e-05	-0.663677	down	***	K13818	molybdopterin-guanine dinucleotide biosynthesis protein			NA	NA	NA	NA	NA
65	K07356	0.0108352	2.03413	upRYGB	*	0.000889045	-2.15679	downSG	***	NA	NA	up	NA	K07356	fimbrial protein			NA	NA	NA	NA	NA
66	K03234	0.0365529	1.62413	upRYGB	*	1.42619e-08	5.52807	upSG	***	1.5156e-08	3.24878	up	***	K03234	elongation factor 2		ko04152;ko04921	AMPK signaling pathway;Oxytocin signaling pathway	NA	NA	NA	NA
67	K01364	0.0128734	0.717109	upRYGB	*	NA	NA		NA	0.0329712	0.5091	up	*	K01364	streptopain	[EC:3.4.22.10]	ko01503	Cationic antimicrobial peptide (CAMP) resistance	NA	NA	NA	NA
68	K00504	0.0211982	0.930126	upRYGB	*	NA	NA		NA	0.00969714	0.67626	up	**	K00504	peptidylglycine monooxygenase	[EC:1.14.17.3]		NA	NA	NA	NA	NA
69	K12529	0.0111153	-0.273504	downRYGB	*	NA	NA		NA	0.02158	-0.236018	down	*	K12529	putative selenate reductase FAD-binding subunit		ko00450	Selenocompound metabolism	NA	NA	NA	NA
70	K20847	0.0310787	1.07513	upRYGB	*	NA	NA		NA	0.00367203	0.906656	up	**	K20847	NA	NA		NA	NA	NA	NA	NA
71	K07173	0.0186745	-0.175634	downRYGB	*	NA	NA		NA	0.0116902	-0.14966	down	*	K07173	S-ribosylhomocysteine lyase	[EC:4.4.1.21]	ko05111;ko00270;ko01230	Vibrio cholerae pathogenic cycle;Cysteine and methionine metabolism;Biosynthesis of amino acids	M00609	Cysteine biosynthesis, methionine => cysteine (2)	NA	NA
72	K18350	0.0218501	-0.291113	downRYGB	*	NA	NA		NA	0.0119681	-0.231629	down	*	K18350	NA	NA	ko02020;ko01502	Two-component system;Vancomycin resistance	M00652	Vancomycin resistance, D-Ala-D-Ser type (2)	NA	NA
73	K00996	0.0349106	-0.275827	downRYGB	*	NA	NA		NA	0.0329612	-0.174776	down	*	K00996	undecaprenyl-phosphate galactose phosphotransferase	[EC:2.7.8.6]		NA	NA	NA	NA	NA
74	K00992	0.0419748	-0.338714	downRYGB	*	NA	NA		NA	0.0175582	-0.289949	down	*	K00992			ko00520	Amino sugar and nucleotide sugar metabolism	NA	NA	NA	NA
75	K01646	0.0121214	0.391702	upRYGB	*	NA	NA		NA	0.00126217	0.348734	up	**	K01646	citrate lyase subunit gamma	[EC:4.1.3.6]	ko02020	Two-component system	NA	NA	NA	NA
76	K19335	0.0228231	2.25114	upRYGB	*	NA	NA		NA	0.0436212	1.44727	up	*	K19335	NA	NA		NA	NA	NA	NA	NA
77	K02471	0.0309911	-0.584305	downRYGB	*	NA	NA		NA	0.0253966	-0.452849	down	*	K02471	putative ATP-binding cassette transporter		ko02010	ABC transporters	NA	NA	NA	NA
78	K07404	0.0256798	-0.24304	downRYGB	*	NA	NA		NA	0.0036837	-0.229108	down	**	K07404	6-phosphogluconolactonase	[EC:3.1.1.31]	ko01200;ko00030	Carbon metabolism;Pentose phosphate pathway	M00004;M00008;M00006	Pentose phosphate pathway (Pentose phosphate cycle) (5);Entner-Doudoroff pathway, glucose-6P => glyceraldehyde-3P + pyruvate (4);Pentose phosphate pathway, oxidative phase, glucose 6P => ribulose 5P (3)	MF0066;MF0070	Entner-Doudoroff pathway;pentose phosphate pathway (oxidative phase)
79	K18210	0.0341764	0.448017	upRYGB	*	NA	NA		NA	0.00958107	0.338925	up	**	K18210	NA	NA	ko00720;ko01200	Carbon fixation pathways in prokaryotes;Carbon metabolism	M00620	Incomplete reductive citrate cycle, acetyl-CoA => oxoglutarate (4)	NA	NA
80	K14665	0.017688	-0.685675	downRYGB	*	NA	NA		NA	0.00640084	-0.499313	down	**	K14665	amidohydrolase	[EC:3.5.1.-]		NA	NA	NA	NA	NA
81	K18581	0.0153028	-0.317609	downRYGB	*	NA	NA		NA	0.00195434	-0.302354	down	**	K18581	NA	NA		NA	NA	NA	NA	NA
82	K09137	0.0252348	1.21878	upRYGB	*	NA	NA		NA	0.0238275	0.868979	up	*	K09137	hypothetical protein			NA	NA	NA	NA	NA
83	K19975	0.0478679	2.18683	upRYGB	*	NA	NA		NA	0.0367251	1.66775	up	*	K19975	NA	NA		NA	NA	NA	NA	NA
84	K19051	0.0403791	-0.635495	downRYGB	*	NA	NA		NA	0.0417198	-0.489666	down	*	K19051	NA	NA		NA	NA	NA	NA	NA
85	K13727	0.0132227	2.21279	upRYGB	*	NA	NA		NA	0.0344906	1.51501	up	*	K13727	phenolic acid decarboxylase	[EC:4.1.1.-]		NA	NA	NA	NA	NA
86	K02888	0.0176574	0.0901402	upRYGB	*	NA	NA		NA	0.000475235	0.115447	up	***	K02888	large subunit ribosomal protein L21		ko03010	Ribosome	NA	NA	NA	NA
87	K16927	0.0216635	0.311991	upRYGB	*	NA	NA		NA	0.0127087	0.268611	up	*	K16927	energy-coupling factor transport system substrate-specific component			NA	NA	NA	NA	NA
88	K07114	0.0254348	0.216628	upRYGB	*	NA	NA		NA	0.0110114	0.172127	up	*	K07114	Ca-activated chloride channel homolog			NA	NA	NA	NA	NA
89	K01846	0.0111018	1.02612	upRYGB	*	NA	NA		NA	0.00278138	0.861161	up	**	K01846	methylaspartate mutase	[EC:5.4.99.1]	ko01200;ko00660;ko00630	Carbon metabolism;C5-Branched dibasic acid metabolism;Glyoxylate and dicarboxylate metabolism	M00740	Methylaspartate cycle (4)	MF0032	glutamate degradation III
90	K01512	0.0344068	-0.206063	downRYGB	*	NA	NA		NA	0.0346195	-0.152988	down	*	K01512	acylphosphatase	[EC:3.6.1.7]	ko00627;ko00620	Aminobenzoate degradation;Pyruvate metabolism	NA	NA	NA	NA
91	K06988	0.0138761	1.1315	upRYGB	*	NA	NA		NA	0.0223284	0.776956	up	*	K06988				NA	NA	NA	NA	NA
92	K00588	0.0126567	-0.181009	downRYGB	*	NA	NA		NA	0.0399164	-0.121464	down	*	K00588	caffeoyl-CoA O-methyltransferase	[EC:2.1.1.104]	ko00945;ko00360;ko00941;ko00940	Stilbenoid, diarylheptanoid and gingerol biosynthesis;Phenylalanine metabolism;Flavonoid biosynthesis;Phenylpropanoid biosynthesis	M00039	Monolignol biosynthesis, phenylalanine/tyrosine => monolignol (1)	NA	NA
93	K20957	0.0139557	-0.953998	downRYGB	*	NA	NA		NA	0.0100649	-0.677367	down	*	K20957	NA	NA		NA	NA	NA	NA	NA
94	K04575	0.0178843	0.750689	upRYGB	*	NA	NA		NA	0.0299983	0.592681	up	*	K04575	amyotrophic lateral sclerosis 2 protein		ko05014	Amyotrophic lateral sclerosis (ALS)	NA	NA	NA	NA
95	K18471	0.012608	-0.373678	downRYGB	*	NA	NA		NA	0.0160996	-0.302466	down	*	K18471	NA	NA	ko00640	Propanoate metabolism	NA	NA	NA	NA
96	K03563	0.0489604	-0.457435	downRYGB	*	NA	NA		NA	0.00359565	-0.479756	down	**	K03563	carbon storage regulator		ko02020	Two-component system	NA	NA	NA	NA
97	K09578	0.0494317	1.45786	upRYGB	*	NA	NA		NA	0.0389707	1.23519	up	*	K09578	peptidyl-prolyl cis-trans isomerase NIMA-interacting 1	[EC:5.2.1.8]	ko04622	RIG-I-like receptor signaling pathway	NA	NA	NA	NA
98	K09859	0.0160305	0.862308	upRYGB	*	NA	NA		NA	0.0233885	0.66415	up	*	K09859	hypothetical protein			NA	NA	NA	NA	NA
99	K02231	0.0236262	-0.151034	downRYGB	*	NA	NA		NA	0.0365603	-0.090664	down	*	K02231	adenosylcobinamide kinase / adenosylcobinamide-phosphate guanylyltransferase	[EC:2.7.1.156 2.7.7.62]	ko00860	Porphyrin and chlorophyll metabolism	M00122	Cobalamin biosynthesis, cobyrinate a,c-diamide => cobalamin (4)	NA	NA
100	K11894	0.0188261	1.55547	upRYGB	*	NA	NA		NA	0.0237684	1.18338	up	*	K11894	type VI secretion system protein ImpI			NA	NA	NA	NA	NA
101	K00150	0.017521	1.60706	upRYGB	*	NA	NA		NA	0.0176567	0.994162	up	*	K00150	glyceraldehyde-3-phosphate dehydrogenase (NAD(P))	[EC:1.2.1.59]	ko00010;ko01200;ko00710;ko01230	Glycolysis / Gluconeogenesis;Carbon metabolism;Carbon fixation in photosynthetic organisms;Biosynthesis of amino acids	M00001;M00003;M00165;M00166;M00002	Glycolysis (Embden-Meyerhof pathway), glucose => pyruvate (11);Gluconeogenesis, oxaloacetate => fructose-6P (11);Reductive pentose phosphate cycle (Calvin cycle) (10);Reductive pentose phosphate cycle, ribulose-5P => glyceraldehyde-3P (4);Glycolysis, core module involving three-carbon compounds (4)	MF0068	glycolysis (pay-off phase)
102	K04093	0.0474957	0.593549	upRYGB	*	NA	NA		NA	0.00646302	0.662277	up	**	K04093	chorismate mutase	[EC:5.4.99.5]	ko00400;ko01230	Phenylalanine, tyrosine and tryptophan biosynthesis;Biosynthesis of amino acids	M00024;M00025	Phenylalanine biosynthesis, chorismate => phenylpyruvate => phenylalanine (3);Tyrosine biosynthesis, chorismate => HPP => tyrosine (3)	NA	NA
103	K17491	0.0425681	0.387692	upRYGB	*	NA	NA		NA	0.0129961	0.485692	up	*	K17491	protein phosphatase 4 regulatory subunit 3		ko04922	Glucagon signaling pathway	NA	NA	NA	NA
104	K10202	0.0234445	-0.396111	downRYGB	*	NA	NA		NA	0.0260272	-0.254295	down	*	K10202	N-acetylglucosamine transport system permease protein		ko02010	ABC transporters	NA	NA	NA	NA
105	K07748	0.029699	7.67763	upRYGB	*	NA	NA		NA	0.0240831	8.26551	up	*	K07748	sterol-4alpha-carboxylate 3-dehydrogenase (decarboxylating)	[EC:1.1.1.170]	ko00100	Steroid biosynthesis	M00101;M00102	Cholesterol biosynthesis, squalene 2,3-epoxide => cholesterol (1);Ergocalciferol biosynthesis, squalene 2,3-epoxide => ergosterol/ergocalciferol (1)	NA	NA
106	K07746	0.0109014	0.796047	upRYGB	*	NA	NA		NA	0.0456982	0.538292	up	*	K07746	hypothetical protein			NA	NA	NA	NA	NA
107	K00219	0.025629	-0.171855	downRYGB	*	NA	NA		NA	0.00652015	-0.159678	down	**	K00219	2,4-dienoyl-CoA reductase (NADPH2)	[EC:1.3.1.34]		NA	NA	NA	NA	NA
108	K14121	0.0165624	1.91682	upRYGB	*	NA	NA		NA	0.00706872	1.6941	up	**	K14121	energy-converting hydrogenase B subunit L			NA	NA	NA	NA	NA
109	K03298	0.0201038	0.221526	upRYGB	*	NA	NA		NA	0.0220216	0.159152	up	*	K03298	drug/metabolite transporter, DME family			NA	NA	NA	NA	NA
110	K03297	0.0186631	0.545127	upRYGB	*	NA	NA		NA	0.0081438	0.451942	up	**	K03297	small multidrug resistance family protein			NA	NA	NA	NA	NA
111	K02025	0.0238535	-0.24046	downRYGB	*	NA	NA		NA	0.035382	-0.151248	down	*	K02025	multiple sugar transport system permease protein			NA	NA	NA	NA	NA
112	K12997	0.0281908	-0.255029	downRYGB	*	NA	NA		NA	0.0421927	-0.162167	down	*	K12997	rhamnosyltransferase	[EC:2.4.1.-]		NA	NA	NA	NA	NA
113	K13863	0.0173557	-1.26152	downRYGB	*	NA	NA		NA	0.0241045	-0.907869	down	*	K13863	solute carrier family 7 (cationic amino acid transporter), member 1		ko05206	MicroRNAs in cancer	NA	NA	NA	NA
114	K16437	0.0354784	-0.523823	downRYGB	*	NA	NA		NA	0.0181126	-0.466505	down	*	K16437	methylation protein EvaC		ko01055	Biosynthesis of vancomycin group antibiotics	NA	NA	NA	NA
115	K02909	0.0137516	0.118383	upRYGB	*	NA	NA		NA	0.000847922	0.11531	up	***	K02909	large subunit ribosomal protein L31		ko03010	Ribosome	NA	NA	NA	NA
116	K14108	0.0159863	1.59634	upRYGB	*	NA	NA		NA	2.31511e-05	2.11863	up	***	K14108	energy-converting hydrogenase A subunit Q			NA	NA	NA	NA	NA
117	K06596	0.0380198	1.09497	upRYGB	*	NA	NA		NA	0.0161078	0.918623	up	*	K06596	chemosensory pili system protein ChpA (sensor histidine kinase/response regulator)		ko02020	Two-component system	NA	NA	NA	NA
118	K06599	0.0179383	-0.72713	downRYGB	*	NA	NA		NA	0.00488523	-0.579838	down	**	K06599	AraC family transcriptional regulator, chemosensory pili system protein ChpD			NA	NA	NA	NA	NA
119	K07978	0.0119114	1.47961	upRYGB	*	NA	NA		NA	0.0035479	1.08035	up	**	K07978	GntR family transcriptional regulator			NA	NA	NA	NA	NA
120	K11367	0.0413896	1.55839	upRYGB	*	NA	NA		NA	0.0111334	1.21894	up	*	K11367	chromodomain-helicase-DNA-binding protein 1	[EC:3.6.4.12]		NA	NA	NA	NA	NA
121	K13665	0.0249634	0.699901	upRYGB	*	NA	NA		NA	0.039523	0.468667	up	*	K13665	pyruvyltransferase			NA	NA	NA	NA	NA
122	K01468	0.0475083	0.183614	upRYGB	*	NA	NA		NA	0.0300873	0.168716	up	*	K01468	imidazolonepropionase	[EC:3.5.2.7]	ko00340	Histidine metabolism	M00045	Histidine degradation, histidine => N-formiminoglutamate => glutamate (5)	MF0056	histidine degradation
123	K03310	0.0354784	-0.163391	downRYGB	*	NA	NA		NA	0.045257	-0.100703	down	*	K03310	alanine or glycine:cation symporter, AGCS family			NA	NA	NA	NA	NA
124	K06167	0.0194463	0.300814	upRYGB	*	NA	NA		NA	0.013477	0.213888	up	*	K06167	phosphoribosyl 1,2-cyclic phosphate phosphodiesterase	[EC:3.1.4.55]	ko00440	Phosphonate and phosphinate metabolism	NA	NA	NA	NA
125	K04835	0.0181823	0.918716	upRYGB	*	NA	NA		NA	0.00298783	0.829324	up	**	K04835	methylaspartate ammonia-lyase	[EC:4.3.1.2]	ko01200;ko00660;ko00630	Carbon metabolism;C5-Branched dibasic acid metabolism;Glyoxylate and dicarboxylate metabolism	M00740	Methylaspartate cycle (4)	MF0032	glutamate degradation III
126	K01251	0.0313336	0.259748	upRYGB	*	NA	NA		NA	0.00585311	0.276067	up	**	K01251	adenosylhomocysteinase	[EC:3.3.1.1]	ko00270	Cysteine and methionine metabolism	M00035	Methionine degradation (4)	MF0038	methionine degradation I
127	K01442	0.0114677	-0.152695	downRYGB	*	NA	NA		NA	0.0273038	-0.122874	down	*	K01442	choloylglycine hydrolase	[EC:3.5.1.24]	ko00121;ko00120	Secondary bile acid biosynthesis;Primary bile acid biosynthesis	NA	NA	NA	NA
128	K18830	0.0263639	0.709275	upRYGB	*	NA	NA		NA	0.0110114	0.530133	up	*	K18830	NA	NA		NA	NA	NA	NA	NA
129	K01050	0.0155484	-1.25562	downRYGB	*	NA	NA		NA	0.010165	-0.974331	down	*	K01050	cholinesterase	[EC:3.1.1.8]		NA	NA	NA	NA	NA
130	K13415	0.0130767	-1.99835	downRYGB	*	NA	NA		NA	0.00403881	-1.76725	down	**	K13415	protein brassinosteroid insensitive 1	[EC:2.7.10.1 2.7.11.1]	ko04075	Plant hormone signal transduction	NA	NA	NA	NA
131	K15669	0.0387344	-0.483821	downRYGB	*	NA	NA		NA	0.00348241	-0.468973	down	**	K15669	D-glycero-alpha-D-manno-heptose 1-phosphate guanylyltransferase	[EC:2.7.7.71]	ko00540	Lipopolysaccharide biosynthesis	NA	NA	NA	NA
132	K01426	0.0172013	0.462716	upRYGB	*	NA	NA		NA	0.0118495	0.358941	up	*	K01426	amidase	[EC:3.5.1.4]	ko00627;ko00360;ko00330;ko00643;ko00380	Aminobenzoate degradation;Phenylalanine metabolism;Arginine and proline metabolism;Styrene degradation;Tryptophan metabolism	NA	NA	NA	NA
133	K21833	0.0305977	0.935385	upRYGB	*	NA	NA		NA	0.0202909	0.672781	up	*	K21833	NA	NA		NA	NA	NA	NA	NA
134	K17080	0.0230917	1.0469	upRYGB	*	NA	NA		NA	0.0092345	0.809512	up	**	K17080	prohibitin 1			NA	NA	NA	NA	NA
135	K01408	0.023198	0.407085	upRYGB	*	NA	NA		NA	0.00127329	0.404235	up	**	K01408	insulysin	[EC:3.4.24.56]	ko05010	Alzheimer's disease	NA	NA	NA	NA
136	K07493	0.027082	-0.234066	downRYGB	*	NA	NA		NA	0.0384997	-0.165067	down	*	K07493	putative transposase			NA	NA	NA	NA	NA
137	K21140	0.0495503	-0.496492	downRYGB	*	NA	NA		NA	0.00550433	-0.465702	down	**	K21140	NA	NA		NA	NA	NA	NA	NA
138	K15503	0.0339236	0.523518	upRYGB	*	NA	NA		NA	0.0104276	0.435124	up	*	K15503	serine/threonine-protein phosphatase 6 regulatory ankyrin repeat subunit B			NA	NA	NA	NA	NA
139	K16557	0.0189686	0.724203	upRYGB	*	NA	NA		NA	0.00352856	0.747833	up	**	K16557	succinoglycan biosynthesis protein ExoA	[EC:2.4.-.-]		NA	NA	NA	NA	NA
140	K03620	0.024294	0.612349	upRYGB	*	NA	NA		NA	0.0371791	0.407492	up	*	K03620	Ni/Fe-hydrogenase 1 B-type cytochrome subunit		ko02020	Two-component system	NA	NA	NA	NA
141	K07029	0.0123532	0.0718141	upRYGB	*	NA	NA		NA	0.0021236	0.091686	up	**	K07029			ko00561;ko00564	Glycerolipid metabolism;Glycerophospholipid metabolism	NA	NA	NA	NA
142	K11912	0.0110352	1.00337	upRYGB	*	NA	NA		NA	0.00612326	0.750326	up	**	K11912	serine/threonine-protein kinase PpkA	[EC:2.7.11.1]	ko03070	Bacterial secretion system	NA	NA	NA	NA
143	K18896	0.0458612	0.302374	upRYGB	*	NA	NA		NA	0.0339586	0.271268	up	*	K18896	NA	NA	ko00260	Glycine, serine and threonine metabolism	NA	NA	NA	NA
144	K18893	0.0460943	1.41009	upRYGB	*	NA	NA		NA	0.00568355	1.42888	up	**	K18893	NA	NA		NA	NA	NA	NA	NA
145	K19129	0.0264347	-1.22655	downRYGB	*	NA	NA		NA	0.0090617	-1.08889	down	**	K19129	NA	NA		NA	NA	NA	NA	NA
146	K15176	0.0190795	1.3943	upRYGB	*	NA	NA		NA	0.00288639	1.21725	up	**	K15176	RNA polymerase-associated protein CTR9			NA	NA	NA	NA	NA
147	K00390	0.0181951	0.285999	upRYGB	*	NA	NA		NA	0.00201274	0.259196	up	**	K00390	phosphoadenosine phosphosulfate reductase	[EC:1.8.4.8]	ko00920	Sulfur metabolism	M00176	Assimilatory sulfate reduction, sulfate => H2S (7)	NA	NA
148	K13796	0.0221469	1.64602	upRYGB	*	NA	NA		NA	0.0124497	1.36363	up	*	K13796	tricarballylate dehydrogenase			NA	NA	NA	NA	NA
149	K11249	0.0108656	0.410342	upRYGB	*	NA	NA		NA	0.0448642	0.246552	up	*	K11249	cysteine/O-acetylserine efflux protein			NA	NA	NA	NA	NA
150	K00187	0.0292327	2.40572	upRYGB	*	NA	NA		NA	0.00288693	1.94789	up	**	K00187	2-oxoisovalerate ferredoxin oxidoreductase, beta subunit	[EC:1.2.7.7]	ko00280	Valine, leucine and isoleucine degradation	NA	NA	NA	NA
151	K03189	0.0298424	-0.279159	downRYGB	*	NA	NA		NA	0.0447874	-0.195948	down	*	K03189	urease accessory protein			NA	NA	NA	NA	NA
152	K05936	0.0207005	-0.262033	downRYGB	*	NA	NA		NA	0.0118522	-0.174689	down	*	K05936	precorrin-4/cobalt-precorrin-4 C11-methyltransferase	[EC:2.1.1.133 2.1.1.271]	ko00860	Porphyrin and chlorophyll metabolism	M00924;M00925	Cobalamin biosynthesis, anaerobic, uroporphyrinogen III => sirohydrochlorin => cobyrinate a,c-diamide (13);Cobalamin biosynthesis, aerobic, uroporphyrinogen III => precorrin 2 => cobyrinate a,c-diamide (8)	NA	NA
153	K03154	0.0155722	-0.263604	downRYGB	*	NA	NA		NA	0.00129824	-0.228481	down	**	K03154	sulfur carrier protein		ko04122	Sulfur relay system	M00127;M00895	Thiamine biosynthesis, prokaryotes, AIR (+ DXP/tyrosine) => TMP/TPP (4);Thiamine biosynthesis, prokaryotes, AIR (+ DXP/glycine) => TMP/TPP (3)	NA	NA
154	K02110	0.0482942	-0.124648	downRYGB	*	NA	NA		NA	0.00645414	-0.119094	down	**	K02110	F-type H+-transporting ATPase subunit c	[EC:3.6.3.14]	ko00195;ko00190	Photosynthesis;Oxidative phosphorylation	M00157	F-type ATPase, prokaryotes and chloroplasts (7)	NA	NA
155	K19720	0.0331217	1.25134	upRYGB	*	NA	NA		NA	0.0026337	1.17962	up	**	K19720	NA	NA	ko04611;ko04933;ko05146;ko04974	Platelet activation;AGE-RAGE signaling pathway in diabetic complications;Amoebiasis;Protein digestion and absorption	NA	NA	NA	NA
156	K16238	0.0360373	-0.625952	downRYGB	*	NA	NA		NA	0.0151564	-0.558007	down	*	K16238	ethanolamine permease			NA	NA	NA	NA	NA
157	K03652	0.0259987	0.332329	upRYGB	*	NA	NA		NA	0.0465831	0.219336	up	*	K03652	DNA-3-methyladenine glycosylase	[EC:3.2.2.21]	ko03410	Base excision repair	NA	NA	NA	NA
158	K07082	0.0265032	0.118731	upRYGB	*	NA	NA		NA	0.000729434	0.138845	up	***	K07082	UPF0755 protein			NA	NA	NA	NA	NA
159	K19504	0.0490322	-0.439251	downRYGB	*	NA	NA		NA	0.0229296	-0.319625	down	*	K19504	NA	NA		NA	NA	NA	NA	NA
160	K04940	0.0296737	0.590182	upRYGB	*	NA	NA		NA	0.00849065	0.434541	up	**	K04940	opine dehydrogenase	[EC:1.5.1.28]		NA	NA	NA	NA	NA
161	K01815	0.0118852	-0.279508	downRYGB	*	NA	NA		NA	0.0243093	-0.220097	down	*	K01815	4-deoxy-L-threo-5-hexosulose-uronate ketol-isomerase	[EC:5.3.1.17]	ko00040	Pentose and glucuronate interconversions	NA	NA	MF0004	pectine degradation II
162	K07313	0.0453713	0.292238	upRYGB	*	NA	NA		NA	0.025174	0.256542	up	*	K07313	serine/threonine protein phosphatase 1	[EC:3.1.3.16]		NA	NA	NA	NA	NA
163	K11147	0.015953	0.855835	upRYGB	*	NA	NA		NA	0.0461561	0.55456	up	*	K11147	dehydrogenase/reductase SDR family member 4	[EC:1.1.-.-]	ko00830;ko04146	Retinol metabolism;Peroxisome	NA	NA	NA	NA
164	K05979	0.0108349	0.751704	upRYGB	*	NA	NA		NA	0.00345518	0.711176	up	**	K05979	2-phosphosulfolactate phosphatase	[EC:3.1.3.71]	ko00680	Methane metabolism	M00358	Coenzyme M biosynthesis (3)	NA	NA
165	K13950	0.0217773	1.24025	upRYGB	*	NA	NA		NA	0.00130156	1.12296	up	**	K13950	para-aminobenzoate synthetase	[EC:2.6.1.85]	ko00790	Folate biosynthesis	NA	NA	NA	NA
166	K07126	0.0342469	0.211268	upRYGB	*	NA	NA		NA	0.00406313	0.188962	up	**	K07126				NA	NA	NA	NA	NA
167	K01697	0.0340126	-0.686049	downRYGB	*	NA	NA		NA	0.0330403	-0.570814	down	*	K01697	cystathionine beta-synthase	[EC:4.2.1.22]	ko00260;ko00270;ko01230	Glycine, serine and threonine metabolism;Cysteine and methionine metabolism;Biosynthesis of amino acids	M00035;M00338	Methionine degradation (4);Cysteine biosynthesis, homocysteine + serine => cysteine (1)	MF0043	cysteine biosynthesis/homocysteine degradation
168	K01692	0.0111104	0.561726	upRYGB	*	NA	NA		NA	0.0339491	0.335726	up	*	K01692	enoyl-CoA hydratase	[EC:4.2.1.17]	ko00930;ko00281;ko00627;ko00360;ko00280;ko00310;ko01212;ko00380;ko00071;ko00650;ko00362;ko00640;ko00903;ko00410	Caprolactam degradation;Geraniol degradation;Aminobenzoate degradation;Phenylalanine metabolism;Valine, leucine and isoleucine degradation;Lysine degradation;Fatty acid metabolism;Tryptophan metabolism;Fatty acid degradation;Butanoate metabolism;Benzoate degradation;Propanoate metabolism;Limonene and pinene degradation;beta-Alanine metabolism	M00878;M00087	Phenylacetate degradation, phenylaxetate => acetyl-CoA/succinyl-CoA (9);beta-Oxidation (6)	MF0036;MF0041;MF0087	isoleucine degradation;valine degradation I;acetyl-CoA to crotonyl-CoA
169	K03697	0.0440548	0.383202	upRYGB	*	NA	NA		NA	0.00559955	0.399191	up	**	K03697	ATP-dependent Clp protease ATP-binding subunit ClpE			NA	NA	NA	NA	NA
170	K05991	0.0403789	-1.5699	downRYGB	*	NA	NA		NA	0.0292653	-1.06797	down	*	K05991				NA	NA	NA	NA	NA
171	K13714	0.0185973	-0.60666	downRYGB	*	NA	NA		NA	0.027295	-0.404076	down	*	K13714	bifunctional autolysin	[EC:3.5.1.28 3.2.1.96]		NA	NA	NA	MF0103	mucin degradation
172	K13315	0.0116906	1.04977	upRYGB	*	NA	NA		NA	0.00092611	0.933468	up	***	K13315	NDP-hexose 2,3-enoyl reductase		ko00523	Polyketide sugar unit biosynthesis	M00798;M00799	dTDP-L-mycarose biosynthesis (2);dTDP-L-oleandrose biosynthesis (2)	NA	NA
173	K18306	0.0443424	1.34768	upRYGB	*	NA	NA		NA	0.0399885	1.01587	up	*	K18306	NA	NA		NA	NA	NA	NA	NA
174	K17464	0.0130803	0.891889	upRYGB	*	NA	NA		NA	0.020808	0.633836	up	*	K17464	PTS system, D-glucosaminate-specific IIA component	[EC:2.7.1.69]	ko00030;ko02060	Pentose phosphate pathway;Phosphotransferase system (PTS)	NA	NA	NA	NA
175	K07718	0.0275412	-0.236048	downRYGB	*	NA	NA		NA	0.0472115	-0.163946	down	*	K07718	two-component system, sensor histidine kinase YesM	[EC:2.7.13.3]	ko02020	Two-component system	NA	NA	NA	NA
176	K17675	0.0308095	-0.479625	downRYGB	*	NA	NA		NA	0.00222336	-0.485054	down	**	K17675	ATP-dependent RNA helicase SUPV3L1/SUV3	[EC:3.6.4.13]		NA	NA	NA	NA	NA
177	K20926	0.0109211	1.23458	upRYGB	*	NA	NA		NA	0.0078855	0.796518	up	**	K20926	NA	NA		NA	NA	NA	NA	NA
178	K15967	0.0147669	-1.23017	downRYGB	*	NA	NA		NA	0.0162435	-0.84629	down	*	K15967	ketoreductase		ko01057	Biosynthesis of type II polyketide products	M00782	Mithramycin biosynthesis, 4-demethylpremithramycinone => mithramycin (1)	NA	NA
179	K21460	0.011846	-0.613387	downRYGB	*	NA	NA		NA	0.0229296	-0.44046	down	*	K21460	NA	NA		NA	NA	NA	NA	NA
180	K21610	0.0461311	1.63062	upRYGB	*	NA	NA		NA	0.00633892	1.57864	up	**	K21610	NA	NA		NA	M00836	Coenzyme F430 biosynthesis, sirohydrochlorin => coenzyme F430 (4)	NA	NA
181	K21619	0.017378	1.11629	upRYGB	*	NA	NA		NA	0.00854123	0.816632	up	**	K21619	NA	NA		NA	NA	NA	NA	NA
182	K07280	0.0236207	2.19589	upRYGB	*	NA	NA		NA	0.0200847	1.50144	up	*	K07280	hypothetical protein			NA	NA	NA	NA	NA
183	K00053	0.033952	-0.0967437	downRYGB	*	NA	NA		NA	0.0352803	-0.0837097	down	*	K00053	ketol-acid reductoisomerase	[EC:1.1.1.86]	ko00290;ko01230;ko00770;ko01210	Valine, leucine and isoleucine biosynthesis;Biosynthesis of amino acids;Pantothenate and CoA biosynthesis;2-Oxocarboxylic acid metabolism	M00570;M00019	Isoleucine biosynthesis, threonine => 2-oxobutanoate => isoleucine (7);Valine/isoleucine biosynthesis, pyruvate => valine / 2-oxobutanoate => isoleucine (6)	NA	NA
184	K11089	0.0128028	1.06908	upRYGB	*	NA	NA		NA	0.00995186	0.817518	up	**	K11089	60 kDa SS-A/Ro ribonucleoprotein		ko05322	Systemic lupus erythematosus	NA	NA	NA	NA
185	K18950	0.0101117	8.81084	upRYGB	*	NA	NA		NA	0.0135936	8.88153	up	*	K18950	NA	NA		NA	NA	NA	NA	NA
186	K03077	0.0124001	-0.24623	downRYGB	*	NA	NA		NA	0.0080051	-0.191374	down	**	K03077	L-ribulose-5-phosphate 4-epimerase	[EC:5.1.3.4]	ko00053	Ascorbate and aldarate metabolism	M00550	Ascorbate degradation, ascorbate => D-xylulose-5P (2)	NA	NA
187	K19793	0.0245412	-0.632692	downRYGB	*	NA	NA		NA	0.0140326	-0.50169	down	*	K19793	NA	NA		NA	M00935	Methanofuran biosynthesis (5)	NA	NA
188	K16422	0.0113615	0.677758	upRYGB	*	NA	NA		NA	0.00312795	0.484476	up	**	K16422	4-hydroxymandelate oxidase		ko01055;ko00261	Biosynthesis of vancomycin group antibiotics;Monobactam biosynthesis	NA	NA	NA	NA
189	K01008	0.0147191	-0.253886	downRYGB	*	NA	NA		NA	0.0416148	-0.149221	down	*	K01008	selenide, water dikinase	[EC:2.7.9.3]	ko00450	Selenocompound metabolism	NA	NA	NA	NA
190	K03518	0.0176865	-0.251853	downRYGB	*	NA	NA		NA	0.0133966	-0.170567	down	*	K03518	carbon-monoxide dehydrogenase small subunit	[EC:1.2.99.2]	ko00720;ko01200;ko00680;ko00633	Carbon fixation pathways in prokaryotes;Carbon metabolism;Methane metabolism;Nitrotoluene degradation	NA	NA	NA	NA
191	K11356	0.0183336	0.964351	upRYGB	*	NA	NA		NA	0.0485151	0.580152	up	*	K11356	two-component system, sensor histidine kinase and response regulator	[EC:2.7.13.3]	ko02020	Two-component system	NA	NA	NA	NA
192	K18119	0.0310573	0.620551	upRYGB	*	NA	NA		NA	0.00438681	0.534654	up	**	K18119	NA	NA	ko01200;ko00650	Carbon metabolism;Butanoate metabolism	NA	NA	MF0083	succinate consumption
193	K12984	0.0360756	0.389695	upRYGB	*	NA	NA		NA	0.0159023	0.350988	up	*	K12984	(heptosyl)LPS beta-1,4-glucosyltransferase	[EC:2.4.1.-]		NA	NA	NA	NA	NA
194	K16874	0.0455341	0.839013	upRYGB	*	NA	NA		NA	0.0187495	0.651909	up	*	K16874	2,5-furandicarboxylate decarboxylase 1		ko00365	Furfural degradation	NA	NA	NA	NA
195	K02914	0.0410511	0.221438	upRYGB	*	NA	NA		NA	0.00264834	0.252126	up	**	K02914	large subunit ribosomal protein L34		ko03010	Ribosome	NA	NA	NA	NA
196	K01796	0.0476373	1.72876	upRYGB	*	NA	NA		NA	0.00343111	1.3792	up	**	K01796	alpha-methylacyl-CoA racemase	[EC:5.1.99.4]	ko00120;ko04146	Primary bile acid biosynthesis;Peroxisome	M00104	Bile acid biosynthesis, cholesterol => cholate/chenodeoxycholate (1)	NA	NA
197	K12538	0.0300285	-0.863762	downRYGB	*	NA	NA		NA	0.037749	-0.602439	down	*	K12538	outer membrane protein HasF			NA	NA	NA	NA	NA
198	K01470	0.0337922	-0.285372	downRYGB	*	NA	NA		NA	0.045841	-0.211532	down	*	K01470	creatinine amidohydrolase	[EC:3.5.2.10]	ko00330	Arginine and proline metabolism	NA	NA	NA	NA
199	K07220	0.0139474	-0.552434	downRYGB	*	NA	NA		NA	0.0244226	-0.318991	down	*	K07220	hypothetical protein			NA	NA	NA	NA	NA
200	K15289	0.0141096	0.838462	upRYGB	*	NA	NA		NA	0.00286651	0.816198	up	**	K15289	solute carrier family 35, member F5			NA	NA	NA	NA	NA
201	K09014	0.0220476	0.149589	upRYGB	*	NA	NA		NA	0.0480727	0.112709	up	*	K09014	Fe-S cluster assembly protein SufB			NA	NA	NA	NA	NA
202	K08220	0.0358564	1.05593	upRYGB	*	NA	NA		NA	0.032276	0.791505	up	*	K08220	MFS transporter, FLVCR family, feline leukemia virus subgroup C receptor-related protein			NA	NA	NA	NA	NA
203	K19169	0.0157381	0.725369	upRYGB	*	NA	NA		NA	0.0311332	0.477007	up	*	K19169	NA	NA		NA	NA	NA	NA	NA
204	K00243	0.0172125	-0.186204	downRYGB	*	NA	NA		NA	0.0459586	-0.133539	down	*	K00243	hypothetical protein			NA	NA	NA	NA	NA
205	K06893	0.0115046	0.58162	upRYGB	*	NA	NA		NA	0.0242946	0.451568	up	*	K06893				NA	NA	NA	NA	NA
206	K07057	0.0461696	1.39029	upRYGB	*	NA	NA		NA	0.021482	1.146	up	*	K07057				NA	NA	NA	NA	NA
207	K06156	0.033952	-0.37062	downRYGB	*	NA	NA		NA	0.0263681	-0.319435	down	*	K06156	Gnt-I system low-affinity gluconate transporter			NA	NA	NA	NA	NA
208	K00005	0.0471285	-0.223446	downRYGB	*	NA	NA		NA	0.0395832	-0.168805	down	*	K00005	glycerol dehydrogenase	[EC:1.1.1.6]	ko00561;ko00640	Glycerolipid metabolism;Propanoate metabolism	NA	NA	MF0060	glycerol degradation I
209	K08242	0.0225594	0.66098	upRYGB	*	NA	NA		NA	0.00106815	0.639164	up	**	K08242	24-methylenesterol C-methyltransferase	[EC:2.1.1.143]	ko00100	Steroid biosynthesis	M00917	Phytosterol biosynthesis, squalene 2,3-epoxide => campesterol/sitosterol (1)	NA	NA
210	K01200	0.0340373	-0.262707	downRYGB	*	NA	NA		NA	0.0224508	-0.205674	down	*	K01200	pullulanase	[EC:3.2.1.41]		NA	M00855	Glycogen degradation, glycogen => glucose-6P (3)	MF0005	starch degradation
211	K01209	0.0168531	-0.290392	downRYGB	*	NA	NA		NA	0.0299506	-0.201593	down	*	K01209	alpha-N-arabinofuranosidase	[EC:3.2.1.55]	ko00520	Amino sugar and nucleotide sugar metabolism	NA	NA	MF0001	arabinoxylan degradation
212	K21825	0.0268341	1.19897	upRYGB	*	NA	NA		NA	0.0143973	1.01579	up	*	K21825	NA	NA		NA	NA	NA	NA	NA
213	K07695	0.0107214	1.87632	upRYGB	*	NA	NA		NA	0.00169856	1.53462	up	**	K07695	two-component system, NarL family, response regulator DevR		ko02020	Two-component system	NA	NA	NA	NA
214	K15125	0.0173853	-0.472062	downRYGB	*	NA	NA		NA	0.038721	-0.295346	down	*	K15125	filamentous hemagglutinin		ko05133	Pertussis	NA	NA	NA	NA
215	K02160	0.0343267	-0.183305	downRYGB	*	NA	NA		NA	0.0352803	-0.134035	down	*	K02160	acetyl-CoA carboxylase biotin carboxyl carrier protein		ko00720;ko01200;ko00253;ko01212;ko00061;ko00640;ko00620	Carbon fixation pathways in prokaryotes;Carbon metabolism;Tetracycline biosynthesis;Fatty acid metabolism;Fatty acid biosynthesis;Propanoate metabolism;Pyruvate metabolism	M00376;M00082	3-Hydroxypropionate bi-cycle (5);Fatty acid biosynthesis, initiation (4)	NA	NA
216	K04655	0.044725	-0.187829	downRYGB	*	NA	NA		NA	0.028704	-0.135582	down	*	K04655	hydrogenase expression/formation protein HypE			NA	NA	NA	NA	NA
217	K11922	0.0150845	1.124	upRYGB	*	NA	NA		NA	0.033352	0.742716	up	*	K11922	GntR family transcriptional regulator, mannosyl-D-glycerate transport/metabolism system repressor			NA	NA	NA	NA	NA
218	K07263	0.0223812	0.274683	upRYGB	*	NA	NA		NA	0.0168772	0.223344	up	*	K07263	zinc protease	[EC:3.4.24.-]		NA	NA	NA	NA	NA
219	K19128	0.0310787	-1.16499	downRYGB	*	NA	NA		NA	0.0157987	-1.00814	down	*	K19128	NA	NA		NA	NA	NA	NA	NA
220	K01224	0.0127954	-0.326082	downRYGB	*	NA	NA		NA	0.019342	-0.245165	down	*	K01224	arabinogalactan endo-1,4-beta-galactosidase	[EC:3.2.1.89]		NA	NA	NA	NA	NA
221	K03480	0.0387492	-0.445636	downRYGB	*	NA	NA		NA	0.00887036	-0.378639	down	**	K03480	transcriptional antiterminator			NA	NA	NA	NA	NA
222	K03481	0.0109211	-0.533844	downRYGB	*	NA	NA		NA	0.0366586	-0.33481	down	*	K03481	RpiR family transcriptional regulator, glv operon transcriptional regulator			NA	NA	NA	NA	NA
223	K03625	0.0192236	0.128612	upRYGB	*	NA	NA		NA	0.00233933	0.121167	up	**	K03625	N utilization substance protein B			NA	NA	NA	NA	NA
224	K16036	0.0389989	0.915918	upRYGB	*	NA	NA		NA	0.013719	0.838967	up	*	K16036	3-O-acyltransferase		ko01051;ko01052	Biosynthesis of ansamycins;Type I polyketide structures	NA	NA	NA	NA
225	K02990	0.0254263	0.0863909	upRYGB	*	NA	NA		NA	0.0016437	0.0845696	up	**	K02990	small subunit ribosomal protein S6		ko03010	Ribosome	NA	NA	NA	NA
226	K03665	0.0453796	0.0961592	upRYGB	*	NA	NA		NA	0.00493598	0.0912917	up	**	K03665	GTP-binding protein HflX			NA	NA	NA	NA	NA
227	K22185	0.0265503	-0.909734	downRYGB	*	NA	NA		NA	0.0416435	-0.664168	down	*	K22185	NA	NA		NA	NA	NA	NA	NA
228	K03606	0.0326396	-0.190508	downRYGB	*	NA	NA		NA	0.0316403	-0.160102	down	*	K03606	putative colanic acid biosysnthesis UDP-glucose lipid carrier transferase			NA	NA	NA	NA	NA
229	K16012	0.0135503	0.801954	upRYGB	*	NA	NA		NA	0.0497645	0.501153	up	*	K16012	ATP-binding cassette, subfamily C, bacterial CydC		ko02010	ABC transporters	NA	NA	NA	NA
230	K06928	0.012209	0.687646	upRYGB	*	NA	NA		NA	0.00481398	0.513384	up	**	K06928	nucleoside-triphosphatase THEP1	[EC:3.6.1.15]	ko00730;ko00230	Thiamine metabolism;Purine metabolism	NA	NA	NA	NA
231	K00567	0.0358606	0.130829	upRYGB	*	NA	NA		NA	0.00208951	0.145759	up	**	K00567	methylated-DNA-[protein]-cysteine S-methyltransferase	[EC:2.1.1.63]		NA	NA	NA	NA	NA
232	K06902	0.0384129	-0.289424	downRYGB	*	NA	NA		NA	0.043752	-0.198868	down	*	K06902	MFS transporter, UMF1 family			NA	NA	NA	NA	NA
233	K06905	0.0122674	0.350542	upRYGB	*	NA	NA		NA	0.0151377	0.251369	up	*	K06905				NA	NA	NA	NA	NA
234	K06908	0.0190693	0.400928	upRYGB	*	NA	NA		NA	0.00358157	0.368029	up	**	K06908				NA	NA	NA	NA	NA
235	K00366	0.027082	-0.451076	downRYGB	*	NA	NA		NA	0.010239	-0.326769	down	*	K00366	ferredoxin-nitrite reductase	[EC:1.7.7.1]	ko00910	Nitrogen metabolism	M00531	Assimilatory nitrate reduction, nitrate => ammonia (3)	NA	NA
236	K17816	0.0238239	1.69554	upRYGB	*	NA	NA		NA	NA	NA	up	NA	K17816	8-oxo-dGTP diphosphatase / 2-hydroxy-dATP diphosphatase	[EC:3.6.1.55 3.6.1.56]		NA	NA	NA	NA	NA
237	K05844	0.031534	0.332486	upRYGB	*	NA	NA		NA	NA	NA	up	NA	K05844	ribosomal protein S6 modification protein			NA	NA	NA	NA	NA
238	K05846	0.018454	0.738781	upRYGB	*	NA	NA		NA	NA	NA	up	NA	K05846	osmoprotectant transport system permease protein		ko02010	ABC transporters	NA	NA	NA	NA
239	K02193	0.0231912	0.531719	upRYGB	*	NA	NA		NA	NA	NA	up	NA	K02193	heme exporter protein A	[EC:3.6.3.41]	ko02010	ABC transporters	NA	NA	NA	NA
240	K22020	0.0168531	1.42808	upRYGB	*	NA	NA		NA	NA	NA	up	NA	K22020	NA	NA		NA	NA	NA	NA	NA
241	K03279	0.0349106	0.642829	upRYGB	*	NA	NA		NA	NA	NA	up	NA	K03279	UDP-glucose:(galactosyl)LPS alpha-1,2-glucosyltransferase	[EC:2.4.1.58]	ko00540	Lipopolysaccharide biosynthesis	NA	NA	NA	NA
242	K01101	0.0412219	0.296924	upRYGB	*	NA	NA		NA	NA	NA	up	NA	K01101	4-nitrophenyl phosphatase	[EC:3.1.3.41]	ko00627	Aminobenzoate degradation	NA	NA	NA	NA
243	K12055	0.0242255	3.11916	upRYGB	*	NA	NA		NA	NA	NA	up	NA	K12055	chromosome partitioning related protein ParA			NA	NA	NA	NA	NA
244	K13480	0.0305067	1.01648	upRYGB	*	NA	NA		NA	NA	NA	up	NA	K13480	xanthine dehydrogenase iron-sulfur-binding subunit		ko00230	Purine metabolism	M00546	Purine degradation, xanthine => urea (8)	NA	NA
245	K01649	0.0358531	-0.0981472	downRYGB	*	NA	NA		NA	NA	NA	up	NA	K01649	2-isopropylmalate synthase	[EC:2.3.3.13]	ko00290;ko01230;ko00620;ko01210	Valine, leucine and isoleucine biosynthesis;Biosynthesis of amino acids;Pyruvate metabolism;2-Oxocarboxylic acid metabolism	M00432	Leucine biosynthesis, 2-oxoisovalerate => 2-oxoisocaproate (4)	NA	NA
246	K02591	0.036648	0.582877	upRYGB	*	NA	NA		NA	NA	NA	up	NA	K02591	nitrogenase molybdenum-iron protein beta chain	[EC:1.18.6.1]	ko00910;ko00625	Nitrogen metabolism;Chloroalkane and chloroalkene degradation	M00175	Nitrogen fixation, nitrogen => ammonia (1)	NA	NA
247	K18905	0.0305712	0.930481	upRYGB	*	NA	NA		NA	NA	NA	up	NA	K18905	NA	NA		NA	NA	NA	NA	NA
248	K00344	0.0172125	0.500624	upRYGB	*	NA	NA		NA	NA	NA	up	NA	K00344	NADPH2:quinone reductase	[EC:1.6.5.5]		NA	NA	NA	NA	NA
249	K03983	0.0305169	1.30074	upRYGB	*	NA	NA		NA	NA	NA	up	NA	K03983	alpha-2-antiplasmin		ko04610	Complement and coagulation cascades	NA	NA	NA	NA
250	K19337	0.0186703	-0.250705	downRYGB	*	NA	NA		NA	NA	NA	up	NA	K19337	NA	NA		NA	NA	NA	NA	NA
251	K19339	0.0281908	0.517786	upRYGB	*	NA	NA		NA	NA	NA	up	NA	K19339	NA	NA		NA	NA	NA	NA	NA
252	K01128	0.0299291	-0.634809	downRYGB	*	NA	NA		NA	NA	NA	up	NA	K01128				NA	NA	NA	NA	NA
253	K02476	0.0199517	-0.669429	downRYGB	*	NA	NA		NA	NA	NA	up	NA	K02476	two-component system, CitB family, sensor kinase	[EC:2.7.13.3]		NA	NA	NA	NA	NA
254	K02585	0.0495452	0.640169	upRYGB	*	NA	NA		NA	NA	NA	up	NA	K02585	nitrogen fixation protein NifB			NA	NA	NA	NA	NA
255	K11742	0.0247438	1.07818	upRYGB	*	NA	NA		NA	NA	NA	up	NA	K11742	spermidine export protein MdtI			NA	NA	NA	NA	NA
256	K11740	0.0227226	1.33945	upRYGB	*	NA	NA		NA	NA	NA	up	NA	K11740	bacteriophage N4 adsorption protein B			NA	NA	NA	NA	NA
257	K13922	0.0199517	-0.244121	downRYGB	*	NA	NA		NA	NA	NA	up	NA	K13922	propionaldehyde dehydrogenase		ko00640	Propanoate metabolism	NA	NA	NA	NA
258	K06201	0.0413896	-0.141497	downRYGB	*	NA	NA		NA	NA	NA	up	NA	K06201	copper homeostasis protein			NA	NA	NA	NA	NA
259	K06200	0.0125316	-0.122667	downRYGB	*	NA	NA		NA	NA	NA	up	NA	K06200	carbon starvation protein			NA	NA	NA	NA	NA
260	K07150	0.0150845	0.263574	upRYGB	*	NA	NA		NA	NA	NA	up	NA	K07150				NA	NA	NA	NA	NA
261	K15532	0.0397954	-0.312704	downRYGB	*	NA	NA		NA	NA	NA	up	NA	K15532	unsaturated rhamnogalacturonyl hydrolase	[EC:3.2.1.172]		NA	NA	NA	NA	NA
262	K01662	0.0130322	-0.107948	downRYGB	*	NA	NA		NA	NA	NA	up	NA	K01662	1-deoxy-D-xylulose-5-phosphate synthase	[EC:2.2.1.7]	ko00730;ko00900	Thiamine metabolism;Terpenoid backbone biosynthesis	M00096	C5 isoprenoid biosynthesis, non-mevalonate pathway (2)	NA	NA
263	K02317	0.0334119	0.939807	upRYGB	*	NA	NA		NA	NA	NA	up	NA	K02317	DNA replication protein DnaT		ko03440	Homologous recombination	NA	NA	NA	NA
264	K18589	0.0380198	7.37359	upRYGB	*	NA	NA		NA	NA	NA	up	NA	K18589	NA	NA	ko00790;ko00670	Folate biosynthesis;One carbon pool by folate	NA	NA	NA	NA
265	K11178	0.0109211	1.13037	upRYGB	*	NA	NA		NA	NA	NA	up	NA	K11178	xanthine dehydrogenase YagS FAD-binding subunit	[EC:1.17.1.4]	ko00230	Purine metabolism	M00546	Purine degradation, xanthine => urea (8)	NA	NA
266	K09136	0.0408762	0.657453	upRYGB	*	NA	NA		NA	NA	NA	up	NA	K09136	ribosomal protein S12 methylthiotransferase			NA	NA	NA	NA	NA
267	K01042	0.0322179	0.308818	upRYGB	*	NA	NA		NA	NA	NA	up	NA	K01042	L-seryl-tRNA(Ser) seleniumtransferase	[EC:2.9.1.1]	ko00450;ko00970	Selenocompound metabolism;Aminoacyl-tRNA biosynthesis	NA	NA	NA	NA
268	K13052	0.0226259	-0.253463	downRYGB	*	NA	NA		NA	NA	NA	up	NA	K13052	cell division protein DivIC			NA	NA	NA	NA	NA
269	K08315	0.0167478	0.910639	upRYGB	*	NA	NA		NA	NA	NA	up	NA	K08315	hydrogenase 3 maturation protease	[EC:3.4.23.51]		NA	NA	NA	NA	NA
270	K01687	0.0396422	-0.0972365	downRYGB	*	NA	NA		NA	NA	NA	up	NA	K01687	dihydroxy-acid dehydratase	[EC:4.2.1.9]	ko00290;ko01230;ko00770;ko01210	Valine, leucine and isoleucine biosynthesis;Biosynthesis of amino acids;Pantothenate and CoA biosynthesis;2-Oxocarboxylic acid metabolism	M00570;M00019	Isoleucine biosynthesis, threonine => 2-oxobutanoate => isoleucine (7);Valine/isoleucine biosynthesis, pyruvate => valine / 2-oxobutanoate => isoleucine (6)	NA	NA
271	K01685	0.0445088	-0.176464	downRYGB	*	NA	NA		NA	NA	NA	up	NA	K01685	altronate hydrolase	[EC:4.2.1.7]	ko00040	Pentose and glucuronate interconversions	M00631	D-Galacturonate degradation (bacteria), D-galacturonate => pyruvate + D-glyceraldehyde 3P (6)	MF0022	galacturonate degradation I
272	K02084	0.0187122	1.20077	upRYGB	*	NA	NA		NA	NA	NA	up	NA	K02084	apoptotic protease-activating factor		ko05016;ko05134;ko05014;ko05161;ko04115;ko05152;ko05222;ko04210;ko05010;ko05012	Huntington's disease;Legionellosis;Amyotrophic lateral sclerosis (ALS);Hepatitis B;p53 signaling pathway;Tuberculosis;Small cell lung cancer;Apoptosis;Alzheimer's disease;Parkinson's disease	NA	NA	NA	NA
273	K03684	0.0253512	0.497325	upRYGB	*	NA	NA		NA	NA	NA	up	NA	K03684	ribonuclease D	[EC:3.1.13.5]		NA	NA	NA	NA	NA
274	K09681	0.0338008	-0.22397	downRYGB	*	NA	NA		NA	NA	NA	up	NA	K09681	LysR family transcriptional regulator, transcription activator of glutamate synthase operon			NA	NA	NA	NA	NA
275	K05964	0.0283008	0.527006	upRYGB	*	NA	NA		NA	NA	NA	up	NA	K05964	holo-ACP synthase	[EC:2.7.7.61]	ko02020	Two-component system	NA	NA	NA	NA
276	K00656	0.0287439	-0.10317	downRYGB	*	NA	NA		NA	NA	NA	up	NA	K00656	formate C-acetyltransferase	[EC:2.3.1.54]	ko00650;ko00640;ko00620	Butanoate metabolism;Propanoate metabolism;Pyruvate metabolism	NA	NA	MF0049;MF0074;MF0090	threonine degradation I;pyruvate:formate lyase;ethanol production I
277	K20296	0.0452985	-1.51256	downRYGB	*	NA	NA		NA	NA	NA	up	NA	K20296	NA	NA		NA	NA	NA	NA	NA
278	K01301	0.0376628	-0.491385	downRYGB	*	NA	NA		NA	NA	NA	up	NA	K01301	glutamate carboxypeptidase II	[EC:3.4.17.21]		NA	NA	NA	NA	NA
279	K05685	0.0126448	0.600611	upRYGB	*	NA	NA		NA	NA	NA	up	NA	K05685	macrolide transport system ATP-binding/permease protein	[EC:3.6.3.-]	ko02010	ABC transporters	NA	NA	NA	NA
280	K00878	0.0499101	-0.149133	downRYGB	*	NA	NA		NA	NA	NA	up	NA	K00878	hydroxyethylthiazole kinase	[EC:2.7.1.50]	ko00730	Thiamine metabolism	M00899	Thiamine salvage pathway, HMP/HET => TMP (1)	NA	NA
281	K15256	0.0325525	0.258596	upRYGB	*	NA	NA		NA	NA	NA	up	NA	K15256	tRNA (cmo5U34)-methyltransferase	[EC:2.1.1.-]		NA	NA	NA	NA	NA
282	K19955	0.0354784	-0.222812	downRYGB	*	NA	NA		NA	NA	NA	up	NA	K19955	NA	NA		NA	NA	NA	NA	NA
283	K02434	0.0269221	-0.191918	downRYGB	*	NA	NA		NA	NA	NA	up	NA	K02434	aspartyl-tRNA(Asn)/glutamyl-tRNA(Gln) amidotransferase subunit B	[EC:6.3.5.6 6.3.5.7]	ko00970	Aminoacyl-tRNA biosynthesis	NA	NA	NA	NA
284	K02435	0.0160524	-0.281249	downRYGB	*	NA	NA		NA	NA	NA	up	NA	K02435	aspartyl-tRNA(Asn)/glutamyl-tRNA(Gln) amidotransferase subunit C	[EC:6.3.5.6 6.3.5.7]	ko00970	Aminoacyl-tRNA biosynthesis	NA	NA	NA	NA
285	K09472	0.0265659	1.06223	upRYGB	*	NA	NA		NA	NA	NA	up	NA	K09472	gamma-glutamyl-gamma-aminobutyraldehyde dehydrogenase	[EC:1.2.1.-]	ko00330	Arginine and proline metabolism	M00136	GABA biosynthesis, prokaryotes, putrescine => GABA (3)	NA	NA
286	K07443	0.0481682	-0.148253	downRYGB	*	NA	NA		NA	NA	NA	up	NA	K07443	methylated-DNA-protein-cysteine methyltransferase related protein			NA	NA	NA	NA	NA
287	K07118	0.0460943	-0.428278	downRYGB	*	NA	NA		NA	NA	NA	up	NA	K07118				NA	NA	NA	NA	NA
288	K01849	0.0104927	-0.743524	downRYGB	*	NA	NA		NA	NA	NA	up	NA	K01849	methylmalonyl-CoA mutase, C-terminal domain	[EC:5.4.99.2]	ko00720;ko01200;ko00280;ko00640;ko00630	Carbon fixation pathways in prokaryotes;Carbon metabolism;Valine, leucine and isoleucine degradation;Propanoate metabolism;Glyoxylate and dicarboxylate metabolism	M00376;M00375;M00741	3-Hydroxypropionate bi-cycle (5);Hydroxypropionate-hydroxybutylate cycle (2);Propanoyl-CoA metabolism, propanoyl-CoA => succinyl-CoA (1)	MF0095	propionate production III
289	K19498	0.0342197	7.49128	upRYGB	*	NA	NA		NA	NA	NA	up	NA	K19498	NA	NA		NA	NA	NA	NA	NA
290	K06631	0.0318162	1.53652	upRYGB	*	NA	NA		NA	NA	NA	up	NA	K06631	polo-like kinase 1	[EC:2.7.11.21]	ko04114;ko04068;ko04110;ko04914	Oocyte meiosis;FoxO signaling pathway;Cell cycle;Progesterone-mediated oocyte maturation	NA	NA	NA	NA
291	K06987	0.0331118	-0.289414	downRYGB	*	NA	NA		NA	NA	NA	up	NA	K06987				NA	NA	NA	NA	NA
292	K00859	0.0203303	-0.0991211	downRYGB	*	NA	NA		NA	NA	NA	up	NA	K00859	dephospho-CoA kinase	[EC:2.7.1.24]	ko00770	Pantothenate and CoA biosynthesis	M00120	Coenzyme A biosynthesis, pantothenate => CoA (5)	NA	NA
293	K01180	0.0378788	-0.799521	downRYGB	*	NA	NA		NA	NA	NA	up	NA	K01180	endo-1,3(4)-beta-glucanase	[EC:3.2.1.6]		NA	NA	NA	NA	NA
294	K15728	0.0353984	0.900777	upRYGB	*	NA	NA		NA	NA	NA	up	NA	K15728	phosphatidate phosphatase LPIN	[EC:3.1.3.4]	ko00561;ko00564	Glycerolipid metabolism;Glycerophospholipid metabolism	M00089	Triacylglycerol biosynthesis (3)	NA	NA
295	K15721	0.0262877	1.7438	upRYGB	*	NA	NA		NA	NA	NA	up	NA	K15721	pesticin/yersiniabactin receptor			NA	NA	NA	NA	NA
296	K08298	0.0142998	0.719918	upRYGB	*	NA	NA		NA	NA	NA	up	NA	K08298	crotonobetainyl-CoA:carnitine CoA-transferase	[EC:2.8.3.-]		NA	NA	NA	NA	NA
297	K03580	0.0271016	0.522663	upRYGB	*	NA	NA		NA	NA	NA	up	NA	K03580	ATP-dependent helicase HepA	[EC:3.6.4.-]		NA	NA	NA	NA	NA
298	K09458	0.0306238	-0.101628	downRYGB	*	NA	NA		NA	NA	NA	up	NA	K09458	3-oxoacyl-[acyl-carrier-protein] synthase II	[EC:2.3.1.179]	ko01212;ko00061;ko00780	Fatty acid metabolism;Fatty acid biosynthesis;Biotin metabolism	M00572;M00873;M00083;M00874	Pimeloyl-ACP biosynthesis, BioC-BioH pathway, malonyl-ACP => pimeloyl-ACP (4);Fatty acid biosynthesis in mitochondria, animals (4);Fatty acid biosynthesis, elongation (4);Fatty acid biosynthesis in mitochondria, fungi (3)	NA	NA
299	K16119	0.0275622	-0.59594	downRYGB	*	NA	NA		NA	NA	NA	up	NA	K16119	lichenysin synthetase A		ko01054	Nonribosomal peptide structures	NA	NA	NA	NA
300	K10986	0.0127276	0.845672	upRYGB	*	NA	NA		NA	NA	NA	up	NA	K10986	PTS system, galactosamine-specific IID component		ko00052;ko02060	Galactose metabolism;Phosphotransferase system (PTS)	NA	NA	NA	NA
301	K08728	0.0167413	-0.914641	downRYGB	*	NA	NA		NA	NA	NA	up	NA	K08728	nucleoside deoxyribosyltransferase	[EC:2.4.2.6]	ko00240	Pyrimidine metabolism	NA	NA	NA	NA
302	K21029	0.0180025	-0.207885	downRYGB	*	NA	NA		NA	NA	NA	up	NA	K21029	NA	NA		NA	NA	NA	NA	NA
303	K00117	0.0331351	0.448286	upRYGB	*	NA	NA		NA	NA	NA	up	NA	K00117	quinoprotein glucose dehydrogenase	[EC:1.1.5.2]	ko00030	Pentose phosphate pathway	NA	NA	NA	NA
304	K00111	0.0171226	0.170034	upRYGB	*	NA	NA		NA	NA	NA	up	NA	K00111	glycerol-3-phosphate dehydrogenase	[EC:1.1.5.3]	ko00564	Glycerophospholipid metabolism	NA	NA	MF0061	glycerol degradation II
305	K04720	0.0243647	-0.253171	downRYGB	*	NA	NA		NA	NA	NA	up	NA	K04720	threonine-phosphate decarboxylase	[EC:4.1.1.81]	ko00860	Porphyrin and chlorophyll metabolism	NA	NA	NA	NA
306	K01534	0.0188866	-0.104778	downRYGB	*	NA	NA		NA	NA	NA	up	NA	K01534	Cd2+/Zn2+-exporting ATPase	[EC:3.6.3.3 3.6.3.5]		NA	NA	NA	NA	NA
307	K19239	0.0452674	0.18217	upRYGB	*	NA	NA		NA	NA	NA	up	NA	K19239	NA	NA	ko01503	Cationic antimicrobial peptide (CAMP) resistance	NA	NA	NA	NA
308	K01708	0.0251331	0.712296	upRYGB	*	NA	NA		NA	NA	NA	up	NA	K01708	galactarate dehydratase	[EC:4.2.1.42]	ko00053	Ascorbate and aldarate metabolism	NA	NA	NA	NA
309	K01706	0.0409359	0.626946	upRYGB	*	NA	NA		NA	NA	NA	up	NA	K01706	glucarate dehydratase	[EC:4.2.1.40]	ko00053	Ascorbate and aldarate metabolism	NA	NA	NA	NA
310	K16138	0.0416298	0.810203	upRYGB	*	NA	NA		NA	NA	NA	up	NA	K16138	TetR/AcrR family transcriptional regulator, repressor for uid operon			NA	NA	NA	NA	NA
311	K16139	0.0220594	-0.378996	downRYGB	*	NA	NA		NA	NA	NA	up	NA	K16139	glucuronide carrier protein			NA	NA	NA	NA	NA
312	K16131	0.0340373	-0.627855	downRYGB	*	NA	NA		NA	NA	NA	up	NA	K16131	microcystin synthetase protein McyB		ko01054	Nonribosomal peptide structures	NA	NA	NA	NA
313	K06867	0.02026	0.569185	upRYGB	*	NA	NA		NA	NA	NA	up	NA	K06867				NA	NA	NA	NA	NA
314	K15975	0.0317023	1.78278	upRYGB	*	NA	NA		NA	NA	NA	up	NA	K15975	glyoxalase family protein			NA	NA	NA	NA	NA
315	K15977	0.0434765	0.368093	upRYGB	*	NA	NA		NA	NA	NA	up	NA	K15977	putative oxidoreductase			NA	NA	NA	NA	NA
316	K13684	0.0355444	0.437424	upRYGB	*	NA	NA		NA	NA	NA	up	NA	K13684	putative colanic acid biosynthesis glycosyltransferase	[EC:2.4.-.-]		NA	NA	NA	NA	NA
317	K01940	0.0447421	-0.0929313	downRYGB	*	NA	NA		NA	NA	NA	up	NA	K01940	argininosuccinate synthase	[EC:6.3.4.5]	ko00220;ko01230;ko00250	Arginine biosynthesis;Biosynthesis of amino acids;Alanine, aspartate and glutamate metabolism	M00845;M00029;M00844	Arginine biosynthesis, glutamate => acetylcitrulline => arginine (2);Urea cycle (1);Arginine biosynthesis, ornithine => arginine (1)	NA	NA
318	K18416	0.0434043	-1.00847	downRYGB	*	NA	NA		NA	NA	NA	up	NA	K18416	NA	NA		NA	NA	NA	NA	NA
319	K07441	0.0309995	-0.604743	downRYGB	*	NA	NA		NA	NA	NA	up	NA	K07441	beta-1,4-N-acetylglucosaminyltransferase	[EC:2.4.1.141]	ko00510;ko00513	N-Glycan biosynthesis;Various types of N-glycan biosynthesis	M00055	N-glycan precursor biosynthesis (1)	NA	NA
320	K00156	0.0386517	0.470456	upRYGB	*	NA	NA		NA	NA	NA	up	NA	K00156	pyruvate dehydrogenase (quinone)	[EC:1.2.5.1]	ko00620	Pyruvate metabolism	NA	NA	NA	NA
321	K01576	0.0169625	6.33653	upRYGB	*	NA	NA		NA	NA	NA	up	NA	K01576	benzoylformate decarboxylase	[EC:4.1.1.7]	ko00627	Aminobenzoate degradation	NA	NA	NA	NA
322	K01573	0.0456432	-0.38043	downRYGB	*	NA	NA		NA	NA	NA	up	NA	K01573	oxaloacetate decarboxylase, gamma subunit	[EC:4.1.1.3]	ko00620	Pyruvate metabolism	NA	NA	NA	NA
323	K16812	0.0465412	7.12932	upRYGB	*	NA	NA		NA	NA	NA	up	NA	K16812	targeting protein for Xklp2			NA	NA	NA	NA	NA
324	K11665	0.0267797	1.7414	upRYGB	*	NA	NA		NA	NA	NA	up	NA	K11665	DNA helicase INO80	[EC:3.6.4.12]		NA	NA	NA	NA	NA
325	K12661	0.0181457	0.976353	upRYGB	*	NA	NA		NA	NA	NA	up	NA	K12661	L-rhamnonate dehydratase	[EC:4.2.1.90]	ko00051	Fructose and mannose metabolism	NA	NA	NA	NA
326	K08744	0.0111957	-0.288357	downRYGB	*	NA	NA		NA	NA	NA	up	NA	K08744	cardiolipin synthase	[EC:2.7.8.-]	ko00564	Glycerophospholipid metabolism	NA	NA	NA	NA
327	K02026	0.0349106	-0.224287	downRYGB	*	NA	NA		NA	NA	NA	up	NA	K02026	multiple sugar transport system permease protein			NA	NA	NA	NA	NA
328	K09020	0.0431101	0.532529	upRYGB	*	NA	NA		NA	NA	NA	up	NA	K09020	ureidoacrylate peracid hydrolase	[EC:3.5.1.110]	ko00240	Pyrimidine metabolism	M00939	Pyrimidine degradation, uracil => 3-hydroxypropanoate (5)	NA	NA
329	K12507	0.0419813	0.604741	upRYGB	*	NA	NA		NA	NA	NA	up	NA	K12507	acyl-CoA synthetase	[EC:6.2.1.-]		NA	NA	NA	MF0059	anaerobic fatty acid beta-oxidation
330	K19300	0.0204105	8.09592	upRYGB	*	NA	NA		NA	NA	NA	up	NA	K19300	NA	NA		NA	NA	NA	NA	NA
331	K15929	0.0415923	-7.27574	downRYGB	*	NA	NA		NA	NA	NA	up	NA	K15929	glycosyltransferase	[EC:2.4.1.-]	ko01057	Biosynthesis of type II polyketide products	NA	NA	NA	NA
332	K03316	0.0108506	0.61825	upRYGB	*	NA	NA		NA	NA	NA	up	NA	K03316	monovalent cation:H+ antiporter, CPA1 family			NA	NA	NA	NA	NA
333	K14717	0.0154716	7.4991	upRYGB	*	NA	NA		NA	NA	NA	up	NA	K14717	solute carrier family 39 (zinc transporter), member 11			NA	NA	NA	NA	NA
334	K06166	0.0287251	0.722555	upRYGB	*	NA	NA		NA	NA	NA	up	NA	K06166	alpha-D-ribose 1-methylphosphonate 5-triphosphate synthase subunit PhnG	[EC:2.7.8.37]	ko00440	Phosphonate and phosphinate metabolism	NA	NA	NA	NA
335	K21497	0.0137006	-1.2412	downRYGB	*	NA	NA		NA	NA	NA	up	NA	K21497	NA	NA		NA	NA	NA	NA	NA
336	K20257	0.0302005	0.516742	upRYGB	*	NA	NA		NA	NA	NA	up	NA	K20257	NA	NA		NA	NA	NA	NA	NA
337	K01923	0.0248553	-0.0754137	downRYGB	*	NA	NA		NA	NA	NA	up	NA	K01923	phosphoribosylaminoimidazole-succinocarboxamide synthase	[EC:6.3.2.6]	ko00230	Purine metabolism	M00048	Inosine monophosphate biosynthesis, PRPP + glutamine => IMP (5)	NA	NA
338	K07783	0.0196353	0.400787	upRYGB	*	NA	NA		NA	NA	NA	up	NA	K07783	MFS transporter, OPA family, sugar phosphate sensor protein UhpC		ko02020	Two-component system	NA	NA	NA	NA
339	K09001	0.0127276	0.441135	upRYGB	*	NA	NA		NA	NA	NA	up	NA	K09001	anhydro-N-acetylmuramic acid kinase	[EC:2.7.1.170]		NA	NA	NA	NA	NA
340	K08234	0.0338196	-0.288566	downRYGB	*	NA	NA		NA	NA	NA	up	NA	K08234	glyoxylase I family protein			NA	NA	NA	NA	NA
341	K01073	0.0422086	-0.440757	downRYGB	*	NA	NA		NA	NA	NA	up	NA	K01073	acyl-CoA hydrolase	[EC:3.1.2.20]		NA	NA	NA	NA	NA
342	K01788	0.0291606	-0.300881	downRYGB	*	NA	NA		NA	NA	NA	up	NA	K01788	N-acylglucosamine-6-phosphate 2-epimerase	[EC:5.1.3.9]	ko00520	Amino sugar and nucleotide sugar metabolism	NA	NA	NA	NA
343	K10382	0.0286606	1.99924	upRYGB	*	NA	NA		NA	NA	NA	up	NA	K10382	dystonin			NA	NA	NA	NA	NA
344	K07048	0.0125222	0.515611	upRYGB	*	NA	NA		NA	NA	NA	up	NA	K07048	phosphotriesterase-related protein			NA	NA	NA	NA	NA
345	K13607	0.0486947	0.620007	upRYGB	*	NA	NA		NA	NA	NA	up	NA	K13607	cinnamoyl-CoA:phenyllactate CoA-transferase	[EC:2.8.3.17]	ko00960	Tropane, piperidine and pyridine alkaloid biosynthesis	NA	NA	NA	NA
346	K13609	0.0443424	1.83901	upRYGB	*	NA	NA		NA	NA	NA	up	NA	K13609	delta1-piperideine-2-carboxylate reductase	[EC:1.5.1.21]	ko00960;ko00310	Tropane, piperidine and pyridine alkaloid biosynthesis;Lysine degradation	NA	NA	NA	NA
347	K00016	0.0158452	-0.245746	downRYGB	*	NA	NA		NA	NA	NA	up	NA	K00016	L-lactate dehydrogenase	[EC:1.1.1.27]	ko00010;ko04922;ko00270;ko00640;ko00620	Glycolysis / Gluconeogenesis;Glucagon signaling pathway;Cysteine and methionine metabolism;Propanoate metabolism;Pyruvate metabolism	NA	NA	MF0092	lactate production
348	K19175	0.040738	0.643922	upRYGB	*	NA	NA		NA	NA	NA	up	NA	K19175	NA	NA		NA	NA	NA	NA	NA
349	K19174	0.0119142	1.15396	upRYGB	*	NA	NA		NA	NA	NA	up	NA	K19174	NA	NA		NA	NA	NA	NA	NA
350	K17311	0.0181572	1.51913	upRYGB	*	NA	NA		NA	NA	NA	up	NA	K17311	trehalose transport system substrate-binding protein		ko02010	ABC transporters	NA	NA	NA	NA
351	K02507	0.0416985	0.673773	upRYGB	*	NA	NA		NA	NA	NA	up	NA	K02507	protein transport protein HofQ			NA	NA	NA	NA	NA
352	K21746	0.0481868	0.449879	upRYGB	*	NA	NA		NA	NA	NA	up	NA	K21746	NA	NA		NA	NA	NA	NA	NA
353	K22134	0.029634	-0.792076	downRYGB	*	NA	NA		NA	NA	NA	up	NA	K22134	NA	NA		NA	NA	NA	NA	NA
354	K17246	0.0244874	-0.999368	downRYGB	*	NA	NA		NA	NA	NA	up	NA	K17246	putative chitobiose transport system permease protein		ko02010	ABC transporters	NA	NA	NA	NA
355	K17716	0.0116833	0.306725	upRYGB	*	NA	NA		NA	NA	NA	up	NA	K17716	UDP-glucose 4-epimerase	[EC:5.1.3.2]	ko00520;ko00052	Amino sugar and nucleotide sugar metabolism;Galactose metabolism	NA	NA	MF0017	galactose degradation
356	K09858	0.0179383	0.663678	upRYGB	*	NA	NA		NA	NA	NA	up	NA	K09858	SEC-C motif domain protein			NA	NA	NA	NA	NA
357	K10947	0.0147332	-0.18526	downRYGB	*	NA	NA		NA	NA	NA	up	NA	K10947	PadR family transcriptional regulator, regulatory protein PadR			NA	NA	NA	NA	NA
358	K07685	0.0131871	1.03412	upRYGB	*	NA	NA		NA	NA	NA	up	NA	K07685	two-component system, NarL family, nitrate/nitrite response regulator NarP		ko02020	Two-component system	NA	NA	NA	NA
359	K04015	0.0451968	0.580164	upRYGB	*	NA	NA		NA	NA	NA	up	NA	K04015	protein NrfD			NA	NA	NA	NA	NA
360	K18531	0.0446377	1.5081	upRYGB	*	NA	NA		NA	NA	NA	up	NA	K18531	NA	NA		NA	NA	NA	NA	NA
361	K05501	0.0349482	0.672321	upRYGB	*	NA	NA		NA	NA	NA	up	NA	K05501	TetR/AcrR family transcriptional regulator			NA	NA	NA	NA	NA
362	K12973	0.0381336	0.574008	upRYGB	*	NA	NA		NA	NA	NA	up	NA	K12973	palmitoyl transferase	[EC:2.3.1.-]	ko05133;ko01503	Pertussis;Cationic antimicrobial peptide (CAMP) resistance	NA	NA	NA	NA
363	K15832	0.0156986	0.866126	upRYGB	*	NA	NA		NA	NA	NA	up	NA	K15832	formate hydrogenlyase subunit 7			NA	NA	NA	NA	NA
364	K13933	0.0108369	1.7509	upRYGB	*	NA	NA		NA	NA	NA	up	NA	K13933	malonate decarboxylase gamma subunit			NA	NA	NA	NA	NA
365	K00079	0.0232949	1.34163	upRYGB	*	NA	NA		NA	NA	NA	up	NA	K00079	carbonyl reductase 1	[EC:1.1.1.184 1.1.1.189 1.1.1.197]	ko00980;ko05204;ko00590	Metabolism of xenobiotics by cytochrome P450;Chemical carcinogenesis;Arachidonic acid metabolism	NA	NA	NA	NA
366	K13931	0.0385145	1.40972	upRYGB	*	NA	NA		NA	NA	NA	up	NA	K13931	malonate decarboxylase delta subunit			NA	NA	NA	NA	NA
367	K00299	0.0416609	0.586276	upRYGB	*	NA	NA		NA	NA	NA	up	NA	K00299	FMN reductase	[EC:1.5.1.38]	ko00740;ko00920	Riboflavin metabolism;Sulfur metabolism	NA	NA	NA	NA
368	K01215	0.0254848	-0.460394	downRYGB	*	NA	NA		NA	NA	NA	up	NA	K01215	glucan 1,6-alpha-glucosidase	[EC:3.2.1.70]		NA	NA	NA	NA	NA
369	K00926	0.0496244	0.165089	upRYGB	*	NA	NA		NA	NA	NA	up	NA	K00926	carbamate kinase	[EC:2.7.2.2]	ko01200;ko00230;ko00910;ko00220	Carbon metabolism;Purine metabolism;Nitrogen metabolism;Arginine biosynthesis	NA	NA	MF0055	arginine degradation V
370	K15834	0.0366143	0.89069	upRYGB	*	NA	NA		NA	NA	NA	up	NA	K15834	formate hydrogenlyase maturation protein HycH			NA	NA	NA	NA	NA
371	K15836	0.0109552	0.784082	upRYGB	*	NA	NA		NA	NA	NA	up	NA	K15836	formate hydrogenlyase transcriptional activator			NA	NA	NA	NA	NA
372	K15831	0.0197321	0.958429	upRYGB	*	NA	NA		NA	NA	NA	up	NA	K15831	formate hydrogenlyase subunit 6			NA	NA	NA	NA	NA
373	K02567	0.0487187	0.493069	upRYGB	*	NA	NA		NA	NA	NA	up	NA	K02567	periplasmic nitrate reductase NapA	[EC:1.7.99.4]	ko00910	Nitrogen metabolism	M00529;M00530	Denitrification, nitrate => nitrogen (7);Dissimilatory nitrate reduction, nitrate => ammonia (7)	NA	NA
374	K21490	0.035041	2.06969	upRYGB	*	NA	NA		NA	NA	NA	up	NA	K21490	NA	NA		NA	NA	NA	NA	NA
375	K07000	0.0137451	0.637937	upRYGB	*	NA	NA		NA	NA	NA	up	NA	K07000				NA	NA	NA	NA	NA
376	K07006	0.0431101	0.489657	upRYGB	*	NA	NA		NA	NA	NA	up	NA	K07006				NA	NA	NA	NA	NA
377	K04437	0.0308624	-0.936072	downRYGB	*	NA	NA		NA	NA	NA	up	NA	K04437	filamin		ko04010;ko04510;ko05132;ko05205	MAPK signaling pathway;Focal adhesion;Salmonella infection;Proteoglycans in cancer	NA	NA	NA	NA
378	K01754	0.0357344	0.148967	upRYGB	*	NA	NA		NA	NA	NA	up	NA	K01754	threonine dehydratase	[EC:4.3.1.19]	ko00290;ko01200;ko00260;ko01230	Valine, leucine and isoleucine biosynthesis;Carbon metabolism;Glycine, serine and threonine metabolism;Biosynthesis of amino acids	M00570	Isoleucine biosynthesis, threonine => 2-oxobutanoate => isoleucine (7)	MF0049	threonine degradation I
379	K03802	0.0121189	1.36429	upRYGB	*	NA	NA		NA	NA	NA	up	NA	K03802	cyanophycin synthetase	[EC:6.3.2.29 6.3.2.30]		NA	NA	NA	NA	NA
380	K07274	0.0295325	0.630869	upRYGB	*	NA	NA		NA	NA	NA	up	NA	K07274	outer membrane protein			NA	NA	NA	NA	NA
381	K07491	0.0265965	-0.230021	downRYGB	*	NA	NA		NA	NA	NA	up	NA	K07491	putative transposase			NA	NA	NA	NA	NA
382	K11201	0.0219789	1.59906	upRYGB	*	NA	NA		NA	NA	NA	up	NA	K11201	PTS system, fructose-specific IIA-like component	[EC:2.7.1.69]		NA	NA	NA	NA	NA
383	K00052	0.027823	-0.108348	downRYGB	*	NA	NA		NA	NA	NA	up	NA	K00052	3-isopropylmalate dehydrogenase	[EC:1.1.1.85]	ko00290;ko00660;ko01230;ko01210	Valine, leucine and isoleucine biosynthesis;C5-Branched dibasic acid metabolism;Biosynthesis of amino acids;2-Oxocarboxylic acid metabolism	M00432;M00535	Leucine biosynthesis, 2-oxoisovalerate => 2-oxoisocaproate (4);Isoleucine biosynthesis, pyruvate => 2-oxobutanoate (3)	NA	NA
384	K19133	0.0465412	1.5702	upRYGB	*	NA	NA		NA	NA	NA	up	NA	K19133	NA	NA		NA	NA	NA	NA	NA
385	K00949	0.0429834	-0.141208	downRYGB	*	NA	NA		NA	NA	NA	up	NA	K00949	thiamine pyrophosphokinase	[EC:2.7.6.2]	ko00730	Thiamine metabolism	M00898;M00897	Thiamine biosynthesis, pyridoxal-5P => TMP/thiamine/TPP (2);Thiamine biosynthesis, plants, AIR (+ NAD+) => TMP/thiamine/TPP (2)	NA	NA
386	K07022	0.0279384	7.75292	upRYGB	*	NA	NA		NA	NA	NA	up	NA	K07022				NA	NA	NA	NA	NA
387	K03828	0.0354784	0.265715	upRYGB	*	NA	NA		NA	NA	NA	up	NA	K03828	putative acetyltransferase	[EC:2.3.1.-]		NA	NA	NA	NA	NA
388	K18097	0.0392806	-0.723179	downRYGB	*	NA	NA		NA	NA	NA	up	NA	K18097	NA	NA	ko00561	Glycerolipid metabolism	NA	NA	NA	NA
389	K07250	0.0199517	0.444498	upRYGB	*	NA	NA		NA	NA	NA	up	NA	K07250	4-aminobutyrate aminotransferase / (S)-3-amino-2-methylpropionate transaminase	[EC:2.6.1.19 2.6.1.22]	ko00280;ko00650;ko00640;ko00250;ko00410	Valine, leucine and isoleucine degradation;Butanoate metabolism;Propanoate metabolism;Alanine, aspartate and glutamate metabolism;beta-Alanine metabolism	M00027	GABA (gamma-Aminobutyrate) shunt (2)	MF0041;MF0076	valine degradation I;4-aminobutyrate degradation
390	K09970	0.0242842	0.761349	upRYGB	*	NA	NA		NA	NA	NA	up	NA	K09970	general L-amino acid transport system permease protein		ko02010	ABC transporters	NA	NA	NA	NA
391	K09971	0.0167078	0.788863	upRYGB	*	NA	NA		NA	NA	NA	up	NA	K09971	general L-amino acid transport system permease protein		ko02010	ABC transporters	NA	NA	NA	NA
392	K09973	0.0400459	0.357371	upRYGB	*	NA	NA		NA	NA	NA	up	NA	K09973	hypothetical protein			NA	NA	NA	NA	NA
393	K17363	0.0316436	-0.462017	downRYGB	*	NA	NA		NA	NA	NA	up	NA	K17363	urocanate reductase	[EC:1.3.99.33]	ko00340	Histidine metabolism	NA	NA	NA	NA
394	K18651	0.0445719	1.21821	upRYGB	*	NA	NA		NA	NA	NA	up	NA	K18651	NA	NA		NA	NA	NA	NA	NA
395	K18244	0.0391005	0.532006	upRYGB	*	NA	NA		NA	NA	NA	up	NA	K18244	NA	NA		NA	NA	NA	NA	NA
396	K08364	0.0345113	0.493115	upRYGB	*	NA	NA		NA	NA	NA	up	NA	K08364	periplasmic mercuric ion binding protein			NA	NA	NA	NA	NA
397	K18934	0.0310573	-0.497521	downRYGB	*	NA	NA		NA	NA	NA	up	NA	K18934	NA	NA		NA	NA	NA	NA	NA
398	K01412	0.0307961	0.606108	upRYGB	*	NA	NA		NA	NA	NA	up	NA	K01412	mitochondrial-processing peptidase subunit alpha	[EC:3.4.24.64]		NA	NA	NA	NA	NA
399	K05916	0.0183575	0.349202	upRYGB	*	NA	NA		NA	NA	NA	up	NA	K05916	nitric oxide dioxygenase	[EC:1.14.12.17]	ko05132	Salmonella infection	NA	NA	NA	NA
400	K00573	0.0232244	0.550556	upRYGB	*	NA	NA		NA	NA	NA	up	NA	K00573	protein-L-isoaspartate(D-aspartate) O-methyltransferase	[EC:2.1.1.77]		NA	NA	NA	NA	NA
401	K17560	0.0303838	1.96462	upRYGB	*	NA	NA		NA	NA	NA	up	NA	K17560	unconventional prefoldin RPB5 interactor 1			NA	NA	NA	NA	NA
402	K19091	0.0310787	-0.429411	downRYGB	*	NA	NA		NA	NA	NA	up	NA	K19091	NA	NA		NA	NA	NA	NA	NA
403	K01582	0.0182844	0.720633	upRYGB	*	NA	NA		NA	NA	NA	up	NA	K01582	lysine decarboxylase	[EC:4.1.1.18]	ko00960;ko00310	Tropane, piperidine and pyridine alkaloid biosynthesis;Lysine degradation	NA	NA	MF0058	lysine degradation II
404	K01588	0.0250541	-0.0714029	downRYGB	*	NA	NA		NA	NA	NA	up	NA	K01588	5-(carboxyamino)imidazole ribonucleotide mutase	[EC:5.4.99.18]	ko00230	Purine metabolism	M00048	Inosine monophosphate biosynthesis, PRPP + glutamine => IMP (5)	NA	NA
405	K03453	0.0478679	-0.158954	downRYGB	*	NA	NA		NA	NA	NA	up	NA	K03453	bile acid:Na+ symporter, BASS family			NA	NA	NA	NA	NA
406	K09762	0.0447724	-0.187523	downRYGB	*	NA	NA		NA	NA	NA	up	NA	K09762	hypothetical protein			NA	NA	NA	NA	NA
407	K09765	0.013614	-0.127398	downRYGB	*	NA	NA		NA	NA	NA	up	NA	K09765	hypothetical protein			NA	NA	NA	NA	NA
408	K20117	0.0255446	1.60047	upRYGB	*	NA	NA		NA	NA	NA	up	NA	K20117	NA	NA		NA	NA	NA	NA	NA
409	K05934	0.0354784	-0.214433	downRYGB	*	NA	NA		NA	NA	NA	up	NA	K05934	precorrin-3B C17-methyltransferase	[EC:2.1.1.131]	ko00860	Porphyrin and chlorophyll metabolism	M00924;M00925	Cobalamin biosynthesis, anaerobic, uroporphyrinogen III => sirohydrochlorin => cobyrinate a,c-diamide (13);Cobalamin biosynthesis, aerobic, uroporphyrinogen III => precorrin 2 => cobyrinate a,c-diamide (8)	NA	NA
410	K02111	0.0418478	-0.0979945	downRYGB	*	NA	NA		NA	NA	NA	up	NA	K02111	F-type H+-transporting ATPase subunit alpha	[EC:3.6.3.14]	ko00195;ko00190	Photosynthesis;Oxidative phosphorylation	M00157	F-type ATPase, prokaryotes and chloroplasts (7)	NA	NA
411	K13001	0.0200464	-0.902839	downRYGB	*	NA	NA		NA	NA	NA	up	NA	K13001	mannosyltransferase	[EC:2.4.1.-]		NA	NA	NA	NA	NA
412	K06951	0.0239762	-0.64603	downRYGB	*	NA	NA		NA	NA	NA	up	NA	K06951				NA	NA	NA	NA	NA
413	K06063	0.0479971	2.3097	upRYGB	*	NA	NA		NA	NA	NA	up	NA	K06063	SNW domain-containing protein 1		ko04330;ko03040;ko05203;ko05169	Notch signaling pathway;Spliceosome;Viral carcinogenesis;Epstein-Barr virus infection	NA	NA	NA	NA
414	K22015	0.0113615	0.771133	upRYGB	*	NA	NA		NA	NA	NA	up	NA	K22015	NA	NA		NA	NA	NA	NA	NA
415	K06212	0.0242056	0.62684	upRYGB	*	NA	NA		NA	NA	NA	up	NA	K06212	formate transporter			NA	NA	NA	NA	NA
416	K11022	0.0115133	-0.451616	downRYGB	*	NA	NA		NA	NA	NA	up	NA	K11022	structural toxin protein (hemagglutinin/hemolysin) RtxA		ko05134	Legionellosis	NA	NA	NA	NA
417	K00826	0.0136753	-0.0682912	downRYGB	*	NA	NA		NA	NA	NA	up	NA	K00826	branched-chain amino acid aminotransferase	[EC:2.6.1.42]	ko00290;ko00280;ko00270;ko01230;ko00770;ko01210	Valine, leucine and isoleucine biosynthesis;Valine, leucine and isoleucine degradation;Cysteine and methionine metabolism;Biosynthesis of amino acids;Pantothenate and CoA biosynthesis;2-Oxocarboxylic acid metabolism	M00570;M00019;M00036;M00119	Isoleucine biosynthesis, threonine => 2-oxobutanoate => isoleucine (7);Valine/isoleucine biosynthesis, pyruvate => valine / 2-oxobutanoate => isoleucine (6);Leucine degradation, leucine => acetoacetate + acetyl-CoA (2);Pantothenate biosynthesis, valine/L-aspartate => pantothenate (1)	MF0036;MF0037;MF0041	isoleucine degradation;leucine degradation;valine degradation I
418	K01485	0.0388777	0.57298	upRYGB	*	NA	NA		NA	NA	NA	up	NA	K01485	cytosine deaminase	[EC:3.5.4.1]	ko00330;ko00240	Arginine and proline metabolism;Pyrimidine metabolism	NA	NA	NA	NA
419	K13479	0.0179383	0.291782	upRYGB	*	NA	NA		NA	NA	NA	up	NA	K13479	xanthine dehydrogenase FAD-binding subunit	[EC:1.17.1.4]	ko00230	Purine metabolism	M00546	Purine degradation, xanthine => urea (8)	NA	NA
420	K13287	0.0111635	-8.7068	downRYGB	*	NA	NA		NA	NA	NA	up	NA	K13287	invasin D		ko05131;ko05132;ko05100	Shigellosis;Salmonella infection;Bacterial invasion of epithelial cells	NA	NA	NA	NA
421	K19507	0.027823	-0.404411	downRYGB	*	NA	NA		NA	NA	NA	up	NA	K19507	NA	NA	ko02060	Phosphotransferase system (PTS)	NA	NA	NA	NA
422	K01816	0.0146587	0.447744	upRYGB	*	NA	NA		NA	NA	NA	up	NA	K01816	hydroxypyruvate isomerase	[EC:5.3.1.22]	ko00630	Glyoxylate and dicarboxylate metabolism	NA	NA	NA	NA
423	K01814	0.0495452	-0.104432	downRYGB	*	NA	NA		NA	NA	NA	up	NA	K01814	phosphoribosylformimino-5-aminoimidazole carboxamide ribotide isomerase	[EC:5.3.1.16]	ko01230;ko00340	Biosynthesis of amino acids;Histidine metabolism	M00026	Histidine biosynthesis, PRPP => histidine (6)	NA	NA
424	K01812	0.0253211	-0.157441	downRYGB	*	NA	NA		NA	NA	NA	up	NA	K01812	glucuronate isomerase	[EC:5.3.1.12]	ko00040	Pentose and glucuronate interconversions	M00631;M00061	D-Galacturonate degradation (bacteria), D-galacturonate => pyruvate + D-glyceraldehyde 3P (6);D-Glucuronate degradation, D-glucuronate => pyruvate + D-glyceraldehyde 3P (5)	MF0022	galacturonate degradation I
425	K08304	0.0142759	0.654894	upRYGB	*	NA	NA		NA	NA	NA	up	NA	K08304	membrane-bound lytic murein transglycosylase A	[EC:3.2.1.-]		NA	NA	NA	NA	NA
426	K02895	0.0300285	-0.0845311	downRYGB	*	NA	NA		NA	NA	NA	up	NA	K02895	large subunit ribosomal protein L24		ko03010	Ribosome	NA	NA	NA	NA
427	K12145	0.0382264	1.59042	upRYGB	*	NA	NA		NA	NA	NA	up	NA	K12145	hydrogenase-4 component J	[EC:1.-.-.-]		NA	NA	NA	NA	NA
428	K07311	0.0297202	0.894548	upRYGB	*	NA	NA		NA	NA	NA	up	NA	K07311	Tat-targeted selenate reductase subunit YnfG			NA	NA	NA	NA	NA
429	K00331	0.0350574	0.302786	upRYGB	*	NA	NA		NA	NA	NA	up	NA	K00331	NADH-quinone oxidoreductase subunit B	[EC:1.6.5.3]	ko00190	Oxidative phosphorylation	M00144	NADH:quinone oxidoreductase, prokaryotes (6)	NA	NA
430	K06959	0.0106417	-0.0837096	downRYGB	*	NA	NA		NA	NA	NA	up	NA	K06959	uncharacterized protein			NA	NA	NA	NA	NA
431	K13048	0.0239164	0.658634	upRYGB	*	NA	NA		NA	NA	NA	up	NA	K13048	carboxypeptidase Ss1	[EC:3.4.17.-]		NA	NA	NA	NA	NA
432	K13041	0.0361261	-0.420629	downRYGB	*	NA	NA		NA	NA	NA	up	NA	K13041	two-component system, LuxR family, response regulator TtrR		ko02020	Two-component system	NA	NA	NA	NA
433	K21594	0.0482499	-0.79649	downRYGB	*	NA	NA		NA	NA	NA	up	NA	K21594	NA	NA		NA	NA	NA	NA	NA
434	K20754	0.0442268	-1.63737	downRYGB	*	NA	NA		NA	NA	NA	up	NA	K20754	NA	NA		NA	NA	NA	NA	NA
435	K03695	0.0345054	-0.0615749	downRYGB	*	NA	NA		NA	NA	NA	up	NA	K03695	ATP-dependent Clp protease ATP-binding subunit ClpB			NA	NA	NA	NA	NA
436	K09691	0.0303454	-0.191435	downRYGB	*	NA	NA		NA	NA	NA	up	NA	K09691	lipopolysaccharide transport system ATP-binding protein		ko02010	ABC transporters	NA	NA	NA	NA
437	K05994	0.0119081	1.13364	upRYGB	*	NA	NA		NA	NA	NA	up	NA	K05994	bacterial leucyl aminopeptidase	[EC:3.4.11.10]		NA	NA	NA	NA	NA
438	K01998	0.0460943	0.160036	upRYGB	*	NA	NA		NA	NA	NA	up	NA	K01998	branched-chain amino acid transport system permease protein		ko02010	ABC transporters	NA	NA	NA	NA
439	K01999	0.0352267	0.169678	upRYGB	*	NA	NA		NA	NA	NA	up	NA	K01999	branched-chain amino acid transport system substrate-binding protein		ko02010	ABC transporters	NA	NA	NA	NA
440	K01995	0.0291821	0.181336	upRYGB	*	NA	NA		NA	NA	NA	up	NA	K01995	branched-chain amino acid transport system ATP-binding protein		ko02010	ABC transporters	NA	NA	NA	NA
441	K12599	0.0204865	1.00751	upRYGB	*	NA	NA		NA	NA	NA	up	NA	K12599	antiviral helicase SKI2	[EC:3.6.4.-]	ko03018	RNA degradation	NA	NA	NA	NA
442	K04755	0.0325738	0.645665	upRYGB	*	NA	NA		NA	NA	NA	up	NA	K04755	ferredoxin, 2Fe-2S			NA	NA	NA	NA	NA
443	K11104	0.0451881	-0.302142	downRYGB	*	NA	NA		NA	NA	NA	up	NA	K11104	melibiose permease			NA	NA	NA	NA	NA
444	K11102	0.0459246	0.493533	upRYGB	*	NA	NA		NA	NA	NA	up	NA	K11102	proton glutamate symport protein			NA	NA	NA	NA	NA
445	K07645	0.0386366	0.410345	upRYGB	*	NA	NA		NA	NA	NA	up	NA	K07645	two-component system, OmpR family, sensor histidine kinase QseC	[EC:2.7.13.3]	ko02020	Two-component system	NA	NA	NA	NA
446	K00844	0.0111018	0.652884	upRYGB	*	NA	NA		NA	NA	NA	up	NA	K00844	hexokinase	[EC:2.7.1.1]	ko00010;ko04973;ko01200;ko04066;ko00520;ko00500;ko00052;ko00521;ko04930;ko00524;ko00051;ko04910;ko05230	Glycolysis / Gluconeogenesis;Carbohydrate digestion and absorption;Carbon metabolism;HIF-1 signaling pathway;Amino sugar and nucleotide sugar metabolism;Starch and sucrose metabolism;Galactose metabolism;Streptomycin biosynthesis;Type II diabetes mellitus;Butirosin and neomycin biosynthesis;Fructose and mannose metabolism;Insulin signaling pathway;Central carbon metabolism in cancer	M00001;M00549;M00892	Glycolysis (Embden-Meyerhof pathway), glucose => pyruvate (11);Nucleotide sugar biosynthesis, glucose => UDP-glucose (1);UDP-N-acetyl-D-glucosamine biosynthesis, eukaryotes, glucose => UDP-GlcNAc (1)	MF0067	glycolysis (preparatory phase)
447	K04985	0.0347641	0.866472	upRYGB	*	NA	NA		NA	NA	NA	up	NA	K04985	polycystin 1			NA	NA	NA	NA	NA
448	K02624	0.0356162	0.532639	upRYGB	*	NA	NA		NA	NA	NA	up	NA	K02624	IclR family transcriptional regulator, pca regulon regulatory protein			NA	NA	NA	NA	NA
449	K03578	0.0150845	0.612974	upRYGB	*	NA	NA		NA	NA	NA	up	NA	K03578	ATP-dependent helicase HrpA	[EC:3.6.4.13]		NA	NA	NA	NA	NA
450	K02192	0.012768	0.967267	upRYGB	*	NA	NA		NA	NA	NA	up	NA	K02192	bacterioferritin-associated ferredoxin			NA	NA	NA	NA	NA
451	K02197	0.032391	0.509227	upRYGB	*	NA	NA		NA	NA	NA	up	NA	K02197	cytochrome c-type biogenesis protein CcmE			NA	NA	NA	NA	NA
452	K02194	0.0137451	0.588217	upRYGB	*	NA	NA		NA	NA	NA	up	NA	K02194	heme exporter protein B		ko02010	ABC transporters	NA	NA	NA	NA
453	K09423	0.0101952	-0.8792	downRYGB	*	NA	NA		NA	NA	NA	up	NA	K09423	Myb-like DNA-binding protein BAS1			NA	NA	NA	NA	NA
454	K19047	0.0275412	-1.1054	downRYGB	*	NA	NA		NA	NA	NA	up	NA	K19047	NA	NA		NA	NA	NA	NA	NA
455	K13993	0.025132	-0.141483	downRYGB	*	NA	NA		NA	NA	NA	up	NA	K13993	HSP20 family protein		ko04141	Protein processing in endoplasmic reticulum	NA	NA	NA	NA
456	K06873	0.0129531	2.47226	upRYGB	*	NA	NA		NA	NA	NA	up	NA	K06873				NA	NA	NA	NA	NA
457	K00124	0.0181658	0.527759	upRYGB	*	NA	NA		NA	NA	NA	up	NA	K00124	formate dehydrogenase iron-sulfur subunit		ko01200;ko00680;ko00630	Carbon metabolism;Methane metabolism;Glyoxylate and dicarboxylate metabolism	NA	NA	NA	NA
458	K11475	0.0101117	-0.218478	downRYGB	*	NA	NA		NA	NA	NA	up	NA	K11475	GntR family transcriptional regulator, vanillate catabolism transcriptional regulator			NA	NA	NA	NA	NA
459	K03748	0.0188318	0.372901	upRYGB	*	NA	NA		NA	NA	NA	up	NA	K03748	SanA protein			NA	NA	NA	NA	NA
460	K07803	0.0115892	0.857724	upRYGB	*	NA	NA		NA	NA	NA	up	NA	K07803	zinc resistance-associated protein		ko02020	Two-component system	NA	NA	NA	NA
461	K10918	0.0150932	0.813169	upRYGB	*	NA	NA		NA	NA	NA	up	NA	K10918	LysR family transcriptional regulator, transcriptional activator AphB		ko05111	Vibrio cholerae pathogenic cycle	NA	NA	NA	NA
462	K07733	0.0306238	1.18794	upRYGB	*	NA	NA		NA	NA	NA	up	NA	K07733	prophage regulatory protein			NA	NA	NA	NA	NA
463	K02019	0.0494527	0.163013	upRYGB	*	NA	NA		NA	NA	NA	up	NA	K02019	molybdate transport system regulatory protein			NA	NA	NA	NA	NA
464	K21613	0.0180493	0.519686	upRYGB	*	NA	NA		NA	NA	NA	up	NA	K21613	NA	NA		NA	NA	NA	NA	NA
465	K02554	0.0116833	1.31738	upRYGB	*	NA	NA		NA	NA	NA	up	NA	K02554	2-keto-4-pentenoate hydratase	[EC:4.2.1.80]	ko00622;ko00360;ko01220;ko00621;ko00362	Xylene degradation;Phenylalanine metabolism;Degradation of aromatic compounds;Dioxin degradation;Benzoate degradation	M00545;M00569	Trans-cinnamate degradation, trans-cinnamate => acetyl-CoA (7);Catechol meta-cleavage, catechol => acetyl-CoA / 4-methylcatechol => propanoyl-CoA (3)	NA	NA
466	K00087	0.0336252	0.250864	upRYGB	*	NA	NA		NA	NA	NA	up	NA	K00087	xanthine dehydrogenase molybdenum-binding subunit	[EC:1.17.1.4]	ko00230	Purine metabolism	M00546	Purine degradation, xanthine => urea (8)	NA	NA
467	K15772	0.0476942	-0.313384	downRYGB	*	NA	NA		NA	NA	NA	up	NA	K15772	arabinogalactan oligomer / maltooligosaccharide transport system permease protein		ko02010	ABC transporters	NA	NA	NA	NA
468	K15771	0.0236042	-0.349112	downRYGB	*	NA	NA		NA	NA	NA	up	NA	K15771	arabinogalactan oligomer / maltooligosaccharide transport system permease protein		ko02010	ABC transporters	NA	NA	NA	NA
469	K00882	0.012702	-0.232982	downRYGB	*	NA	NA		NA	NA	NA	up	NA	K00882	1-phosphofructokinase	[EC:2.7.1.56]	ko00051	Fructose and mannose metabolism	NA	NA	MF0015	fructose degradation
470	K08172	0.0199517	0.885755	upRYGB	*	NA	NA		NA	NA	NA	up	NA	K08172	MFS transporter, MHS family, shikimate and dehydroshikimate transport protein			NA	NA	NA	NA	NA
471	K03535	0.0394062	0.587538	upRYGB	*	NA	NA		NA	NA	NA	up	NA	K03535	MFS transporter, ACS family, glucarate transporter			NA	NA	NA	NA	NA
472	K02227	0.0356557	-0.191823	downRYGB	*	NA	NA		NA	NA	NA	up	NA	K02227	adenosylcobinamide-phosphate synthase	[EC:6.3.1.10]	ko00860	Porphyrin and chlorophyll metabolism	M00122	Cobalamin biosynthesis, cobyrinate a,c-diamide => cobalamin (4)	NA	NA
473	K02221	0.0268014	0.507933	upRYGB	*	NA	NA		NA	NA	NA	up	NA	K02221	YggT family protein			NA	NA	NA	NA	NA
474	K17487	0.0196449	-0.805675	downRYGB	*	NA	NA		NA	NA	NA	up	NA	K17487	7,8-dihydroneopterin 2',3'-cyclic phosphate phosphodiesterase	[EC:3.1.4.56]		NA	NA	NA	NA	NA
475	K17480	0.0228735	7.96699	upRYGB	*	NA	NA		NA	NA	NA	up	NA	K17480	lemur tyrosine kinase 1	[EC:2.7.10.1]		NA	NA	NA	NA	NA
476	K01912	0.0134464	-0.23265	downRYGB	*	NA	NA		NA	NA	NA	up	NA	K01912	phenylacetate-CoA ligase	[EC:6.2.1.30]	ko00360	Phenylalanine metabolism	M00878	Phenylacetate degradation, phenylaxetate => acetyl-CoA/succinyl-CoA (9)	NA	NA
477	K12502	0.0424942	1.41568	upRYGB	*	NA	NA		NA	NA	NA	up	NA	K12502	MPBQ/MSBQ methyltransferase		ko00130	Ubiquinone and other terpenoid-quinone biosynthesis	M00112;M00933	Tocopherol/tocotorienol biosynthesis, homogentisate + phytyl/geranylgeranyl-PP => tocopherol/tocotorienol (2);Plastoquinone biosynthesis, homogentisate + solanesyl-PP => plastoquinol (1)	NA	NA
478	K20444	0.032682	-0.176916	downRYGB	*	NA	NA		NA	NA	NA	up	NA	K20444	NA	NA		NA	NA	NA	NA	NA
479	K03517	0.0300124	-0.142295	downRYGB	*	NA	NA		NA	NA	NA	up	NA	K03517	quinolinate synthase	[EC:2.5.1.72]	ko00760	Nicotinate and nicotinamide metabolism	M00115	NAD biosynthesis, aspartate => quinolinate => NAD (4)	NA	NA
480	K12516	0.0105423	1.54598	upRYGB	*	NA	NA		NA	NA	NA	up	NA	K12516	putative surface-exposed virulence protein			NA	NA	NA	NA	NA
481	K10793	0.0416609	-0.44443	downRYGB	*	NA	NA		NA	NA	NA	up	NA	K10793	D-proline reductase (dithiol) PrdA	[EC:1.21.4.1]	ko00330	Arginine and proline metabolism	NA	NA	NA	NA
482	K21297	0.028725	-0.911662	downRYGB	*	NA	NA		NA	NA	NA	up	NA	K21297	NA	NA		NA	M00823	Chlortetracycline biosynthesis, pretetramide => chlortetracycline (1)	NA	NA
483	K04063	0.0416551	0.783534	upRYGB	*	NA	NA		NA	NA	NA	up	NA	K04063	osmotically inducible protein OsmC			NA	NA	NA	NA	NA
484	K09612	0.0200102	0.684537	upRYGB	*	NA	NA		NA	NA	NA	up	NA	K09612	alkaline phosphatase isozyme conversion protein	[EC:3.4.11.-]		NA	NA	NA	NA	NA
485	K16403	0.0111749	-1.85471	downRYGB	*	NA	NA		NA	NA	NA	up	NA	K16403	O-methyltransferase		ko01052	Type I polyketide structures	NA	NA	NA	NA
486	K17723	0.0194463	0.4955	upRYGB	*	NA	NA		NA	NA	NA	up	NA	K17723	dihydropyrimidine dehydrogenase (NAD+) subunit PreA	[EC:1.3.1.1]	ko00770;ko00240;ko00410	Pantothenate and CoA biosynthesis;Pyrimidine metabolism;beta-Alanine metabolism	M00046	Pyrimidine degradation, uracil => beta-alanine, thymine => 3-aminoisobutanoate (1)	NA	NA
487	K22108	0.0381198	0.358215	upRYGB	*	NA	NA		NA	NA	NA	up	NA	K22108	NA	NA		NA	NA	NA	NA	NA
488	K09791	0.0201034	0.716309	upRYGB	*	NA	NA		NA	NA	NA	up	NA	K09791	hypothetical protein			NA	NA	NA	NA	NA
489	K09792	0.0499112	0.53767	upRYGB	*	NA	NA		NA	NA	NA	up	NA	K09792	hypothetical protein			NA	NA	NA	NA	NA
490	K09794	0.0286931	1.08355	upRYGB	*	NA	NA		NA	NA	NA	up	NA	K09794	hypothetical protein			NA	NA	NA	NA	NA
491	K10974	0.0402615	0.255576	upRYGB	*	NA	NA		NA	NA	NA	up	NA	K10974	cytosine permease			NA	NA	NA	NA	NA
492	K10395	0.0254263	-7.85542	downRYGB	*	NA	NA		NA	NA	NA	up	NA	K10395	kinesin family member 4/7/21/27			NA	NA	NA	NA	NA
493	K18827	0.0148741	-1.09515	downRYGB	*	NA	NA		NA	NA	NA	up	NA	K18827	NA	NA		NA	NA	NA	NA	NA
494	K10563	0.0174182	0.390895	upRYGB	*	NA	NA		NA	NA	NA	up	NA	K10563	formamidopyrimidine-DNA glycosylase	[EC:3.2.2.23 4.2.99.18]	ko03410	Base excision repair	NA	NA	NA	NA
495	K12700	0.01029	0.973622	upRYGB	*	NA	NA		NA	NA	NA	up	NA	K12700	non-specific riboncleoside hydrolase	[EC:3.2.-.-]		NA	NA	NA	NA	NA
496	K07451	0.0299291	-0.300327	downRYGB	*	NA	NA		NA	NA	NA	up	NA	K07451	5-methylcytosine-specific restriction enzyme A	[EC:3.1.21.-]		NA	NA	NA	NA	NA
497	K01261	0.0352362	0.340089	upRYGB	*	NA	NA		NA	NA	NA	up	NA	K01261	glutamyl aminopeptidase	[EC:3.4.11.7]		NA	NA	NA	NA	NA
498	K01265	0.0139024	-0.109422	downRYGB	*	NA	NA		NA	NA	NA	up	NA	K01265	methionyl aminopeptidase	[EC:3.4.11.18]		NA	NA	NA	NA	NA
499	K01266	0.025132	-0.324381	downRYGB	*	NA	NA		NA	NA	NA	up	NA	K01266	D-aminopeptidase	[EC:3.4.11.19]		NA	NA	NA	NA	NA
500	K08222	0.0355564	-0.583727	downRYGB	*	NA	NA		NA	NA	NA	up	NA	K08222	MFS transporter, YQGE family, putative transporter			NA	NA	NA	NA	NA
501	K19165	0.0453166	0.448198	upRYGB	*	NA	NA		NA	NA	NA	up	NA	K19165	NA	NA		NA	NA	NA	NA	NA
502	K15866	0.0496058	-0.384216	downRYGB	*	NA	NA		NA	NA	NA	up	NA	K15866	2-(1,2-epoxy-1,2-dihydrophenyl)acetyl-CoA isomerase	[EC:5.3.3.18]	ko00360	Phenylalanine metabolism	M00878	Phenylacetate degradation, phenylaxetate => acetyl-CoA/succinyl-CoA (9)	NA	NA
503	K02799	0.0358564	0.832437	upRYGB	*	NA	NA		NA	NA	NA	up	NA	K02799	PTS system, mannitol-specific IIB component	[EC:2.7.1.69]	ko02060;ko00051	Phosphotransferase system (PTS);Fructose and mannose metabolism	NA	NA	NA	NA
504	K06896	0.0150845	0.558409	upRYGB	*	NA	NA		NA	NA	NA	up	NA	K06896			ko00500	Starch and sucrose metabolism	NA	NA	NA	NA
505	K04023	0.0132227	0.392031	upRYGB	*	NA	NA		NA	NA	NA	up	NA	K04023	ethanolamine transporter			NA	NA	NA	NA	NA
506	K07050	0.0124072	0.656246	upRYGB	*	NA	NA		NA	NA	NA	up	NA	K07050				NA	NA	NA	NA	NA
507	K13636	0.0211982	1.04349	upRYGB	*	NA	NA		NA	NA	NA	up	NA	K13636	LysR family transcriptional regulator, D-serine deaminase activator			NA	NA	NA	NA	NA
508	K01457	0.0290758	-0.570619	downRYGB	*	NA	NA		NA	NA	NA	up	NA	K01457	allophanate hydrolase	[EC:3.5.1.54]	ko00791;ko00220	Atrazine degradation;Arginine biosynthesis	NA	NA	MF0085	urea degradation
509	K08073	0.0499246	1.3378	upRYGB	*	NA	NA		NA	NA	NA	up	NA	K08073	bifunctional polynucleotide phosphatase/kinase	[EC:3.1.3.32 2.7.1.78]		NA	NA	NA	NA	NA
510	K06155	0.0109781	0.907009	upRYGB	*	NA	NA		NA	NA	NA	up	NA	K06155	Gnt-I system high-affinity gluconate transporter			NA	NA	NA	NA	NA
511	K00008	0.0245658	-0.198344	downRYGB	*	NA	NA		NA	NA	NA	up	NA	K00008	L-iditol 2-dehydrogenase	[EC:1.1.1.14]	ko00040;ko00051	Pentose and glucuronate interconversions;Fructose and mannose metabolism	M00014	Glucuronate pathway (uronate pathway) (2)	NA	NA
512	K07698	0.0455182	-0.547784	downRYGB	*	NA	NA		NA	NA	NA	up	NA	K07698	two-component system, sporulation sensor kinase C	[EC:2.7.13.3]	ko02020	Two-component system	NA	NA	NA	NA
513	K17870	0.0416988	-0.546186	downRYGB	*	NA	NA		NA	NA	NA	up	NA	K17870	NADH oxidase (H2O2-forming)	[EC:1.6.3.3]		NA	NA	NA	NA	NA
514	K14742	0.023962	-0.0710355	downRYGB	*	NA	NA		NA	NA	NA	up	NA	K14742	tRNA threonylcarbamoyladenosine biosynthesis protein TsaB			NA	NA	NA	NA	NA
515	K02169	0.0430972	-0.229833	downRYGB	*	NA	NA		NA	NA	NA	up	NA	K02169	malonyl-CoA O-methyltransferase	[EC:2.1.1.197]	ko00780	Biotin metabolism	M00572	Pimeloyl-ACP biosynthesis, BioC-BioH pathway, malonyl-ACP => pimeloyl-ACP (4)	NA	NA
516	K11928	0.0387227	-0.238749	downRYGB	*	NA	NA		NA	NA	NA	up	NA	K11928	sodium/proline symporter			NA	NA	NA	NA	NA
517	K07264	0.0402819	-0.337453	downRYGB	*	NA	NA		NA	NA	NA	up	NA	K07264	4-amino-4-deoxy-L-arabinose transferase	[EC:2.4.2.43]	ko01503	Cationic antimicrobial peptide (CAMP) resistance	NA	NA	NA	NA
518	K07489	0.0369765	1.907	upRYGB	*	NA	NA		NA	NA	NA	up	NA	K07489	transposase			NA	NA	NA	NA	NA
519	K18992	0.0326052	-0.926287	downRYGB	*	NA	NA		NA	NA	NA	up	NA	K18992	NA	NA		NA	NA	NA	NA	NA
520	K21713	0.0361723	4.12823	upRYGB	*	NA	NA		NA	NA	NA	up	NA	K21713	NA	NA		NA	NA	NA	NA	NA
521	K07678	0.0287251	0.296353	upRYGB	*	NA	NA		NA	NA	NA	up	NA	K07678	two-component system, NarL family, sensor histidine kinase BarA	[EC:2.7.13.3]	ko02020	Two-component system	NA	NA	NA	NA
522	K07014	0.0433792	0.47263	upRYGB	*	NA	NA		NA	NA	NA	up	NA	K07014				NA	NA	NA	NA	NA
523	K05739	0.0156309	-1.36424	downRYGB	*	NA	NA		NA	NA	NA	up	NA	K05739	hypothetical protein			NA	NA	NA	NA	NA
524	K00547	0.0428225	0.385867	upRYGB	*	NA	NA		NA	NA	NA	up	NA	K00547	homocysteine S-methyltransferase	[EC:2.1.1.10]	ko00270	Cysteine and methionine metabolism	NA	NA	NA	NA
525	K03366	0.0479353	0.451333	upRYGB	*	NA	NA		NA	NA	NA	up	NA	K03366	meso-butanediol dehydrogenase / (S,S)-butanediol dehydrogenase / diacetyl reductase	[EC:1.1.1.- 1.1.1.76 1.1.1.304]	ko00650	Butanoate metabolism	NA	NA	NA	NA
526	K19591	0.0310787	-0.257886	downRYGB	*	NA	NA		NA	NA	NA	up	NA	K19591	NA	NA		NA	M00769	Multidrug resistance, efflux pump MexPQ-OpmE (1)	NA	NA
527	K09946	0.0331587	0.530679	upRYGB	*	NA	NA		NA	NA	NA	up	NA	K09946	hypothetical protein			NA	NA	NA	NA	NA
528	K06013	0.0303838	-0.622303	downRYGB	*	NA	NA		NA	NA	NA	up	NA	K06013	STE24 endopeptidase	[EC:3.4.24.84]	ko00900	Terpenoid backbone biosynthesis	NA	NA	NA	NA
529	K14972	0.042179	1.33928	upRYGB	*	NA	NA		NA	NA	NA	up	NA	K14972	PAX-interacting protein 1			NA	NA	NA	NA	NA
530	K02774	0.0471828	-0.495457	downRYGB	*	NA	NA		NA	NA	NA	up	NA	K02774	PTS system, galactitol-specific IIB component	[EC:2.7.1.69]	ko00052;ko02060	Galactose metabolism;Phosphotransferase system (PTS)	NA	NA	NA	NA
531	K09158	0.0177283	0.755449	upRYGB	*	NA	NA		NA	NA	NA	up	NA	K09158	hypothetical protein			NA	NA	NA	NA	NA
532	K05710	0.0388922	1.41067	upRYGB	*	NA	NA		NA	NA	NA	up	NA	K05710	dioxygenase ferredoxin subunit		ko00360;ko01220	Phenylalanine metabolism;Degradation of aromatic compounds	M00545	Trans-cinnamate degradation, trans-cinnamate => acetyl-CoA (7)	NA	NA
533	K00564	0.0111018	0.622576	upRYGB	*	NA	NA		NA	NA	NA	up	NA	K00564	16S rRNA (guanine1207-N2)-methyltransferase	[EC:2.1.1.172]		NA	NA	NA	NA	NA
534	K02078	0.014134	-0.148586	downRYGB	*	NA	NA		NA	NA	NA	up	NA	K02078	acyl carrier protein			NA	M00848	Aurachin biosynthesis, anthranilate => aurachin A (1)	NA	NA
535	K14787	0.0327674	1.97165	upRYGB	*	NA	NA		NA	NA	NA	up	NA	K14787	multiple RNA-binding domain-containing protein 1			NA	NA	NA	NA	NA
536	K03833	0.0226617	0.301807	upRYGB	*	NA	NA		NA	NA	NA	up	NA	K03833	selenocysteine-specific elongation factor			NA	NA	NA	NA	NA
537	K13788	0.0499107	0.624625	upRYGB	*	NA	NA		NA	NA	NA	up	NA	K13788	phosphate acetyltransferase	[EC:2.3.1.8]	ko00720;ko01200;ko00680;ko00430;ko00640;ko00620	Carbon fixation pathways in prokaryotes;Carbon metabolism;Methane metabolism;Taurine and hypotaurine metabolism;Propanoate metabolism;Pyruvate metabolism	M00579	Phosphate acetyltransferase-acetate kinase pathway, acetyl-CoA => acetate (1)	MF0086	acetyl-CoA to acetate
538	K09969	0.0200102	0.749123	upRYGB	*	NA	NA		NA	NA	NA	up	NA	K09969	general L-amino acid transport system substrate-binding protein		ko02010	ABC transporters	NA	NA	NA	NA
539	K09963	0.0300316	-0.543728	downRYGB	*	NA	NA		NA	NA	NA	up	NA	K09963	hypothetical protein			NA	NA	NA	NA	NA
540	K10126	0.0369397	0.900636	upRYGB	*	NA	NA		NA	NA	NA	up	NA	K10126	two-component system, NtrC family, C4-dicarboxylate transport response regulator DctD		ko02020	Two-component system	NA	NA	NA	NA
541	K01595	0.0125262	0.614149	upRYGB	*	NA	NA		NA	NA	NA	up	NA	K01595	phosphoenolpyruvate carboxylase	[EC:4.1.1.31]	ko00720;ko01200;ko00680;ko00710;ko00620	Carbon fixation pathways in prokaryotes;Carbon metabolism;Methane metabolism;Carbon fixation in photosynthetic organisms;Pyruvate metabolism	M00173;M00170;M00346;M00374;M00172;M00168;M00171	Reductive citrate cycle (Arnon-Buchanan cycle) (7);C4-dicarboxylic acid cycle, phosphoenolpyruvate carboxykinase type (2);Formaldehyde assimilation, serine pathway (2);Dicarboxylate-hydroxybutyrate cycle (2);C4-dicarboxylic acid cycle, NADP - malic enzyme type (1);CAM (Crassulacean acid metabolism), dark (1);C4-dicarboxylic acid cycle, NAD - malic enzyme type (1)	MF0096	succinate production
542	K01623	0.0397954	-0.761251	downRYGB	*	NA	NA		NA	NA	NA	up	NA	K01623	fructose-bisphosphate aldolase, class I	[EC:4.1.2.13]	ko00010;ko01200;ko00680;ko00030;ko00710;ko01230;ko00051	Glycolysis / Gluconeogenesis;Carbon metabolism;Methane metabolism;Pentose phosphate pathway;Carbon fixation in photosynthetic organisms;Biosynthesis of amino acids;Fructose and mannose metabolism	M00001;M00003;M00165;M00167	Glycolysis (Embden-Meyerhof pathway), glucose => pyruvate (11);Gluconeogenesis, oxaloacetate => fructose-6P (11);Reductive pentose phosphate cycle (Calvin cycle) (10);Reductive pentose phosphate cycle, glyceraldehyde-3P => ribulose-5P (6)	MF0067	glycolysis (preparatory phase)
543	K01625	0.0434043	-0.139325	downRYGB	*	NA	NA		NA	NA	NA	up	NA	K01625	2-dehydro-3-deoxyphosphogluconate aldolase / 4-hydroxy-2-oxoglutarate aldolase	[EC:4.1.2.14 4.1.3.16]	ko01200;ko00030;ko00630	Carbon metabolism;Pentose phosphate pathway;Glyoxylate and dicarboxylate metabolism	M00631;M00308;M00061;M00008	D-Galacturonate degradation (bacteria), D-galacturonate => pyruvate + D-glyceraldehyde 3P (6);Semi-phosphorylative Entner-Doudoroff pathway, gluconate => glycerate-3P (5);D-Glucuronate degradation, D-glucuronate => pyruvate + D-glyceraldehyde 3P (5);Entner-Doudoroff pathway, glucose-6P => glyceraldehyde-3P + pyruvate (4)	MF0004;MF0022;MF0066	pectine degradation II;galacturonate degradation I;Entner-Doudoroff pathway
544	K05901	0.013835	1.59799	upRYGB	*	NA	NA		NA	NA	NA	up	NA	K05901	biliverdin reductase / flavin reductase	[EC:1.3.1.24 1.5.1.30]	ko00860;ko00740	Porphyrin and chlorophyll metabolism;Riboflavin metabolism	NA	NA	NA	NA
545	K06900	0.0424758	-1.23854	downRYGB	*	NA	NA		NA	NA	NA	up	NA	K06900				NA	NA	NA	NA	NA
546	K18237	0.00432918	1.02428	upRYGB	**	0.0227669	0.923397	upSG	*	6.08682e-05	0.974269	up	***	K18237	NA	NA		NA	NA	NA	NA	NA
547	K18919	0.00727366	1.90333	upRYGB	**	0.0134525	-1.99479	downSG	*	NA	NA	up	NA	K18919	NA	NA		NA	NA	NA	NA	NA
548	K09667	0.0012083	1.09533	upRYGB	**	0.0204322	0.985093	upSG	*	2.31613e-05	1.04336	up	***	K09667	polypeptide N-acetylglucosaminyltransferase	[EC:2.4.1.-]	ko00514;ko04931	Other types of O-glycan biosynthesis;Insulin resistance	NA	NA	NA	NA
549	K02887	0.0011052	0.102889	upRYGB	**	0.0181127	0.142813	upSG	*	6.05395e-06	0.125755	up	***	K02887	large subunit ribosomal protein L20		ko03010	Ribosome	NA	NA	NA	NA
550	K21962	0.0017321	0.973654	upRYGB	**	0.0426438	0.777781	upSG	*	8.78804e-05	0.881752	up	***	K21962	NA	NA		NA	NA	NA	NA	NA
551	K03742	0.00194747	0.255075	upRYGB	**	0.0361534	0.257351	upSG	*	5.58163e-05	0.259535	up	***	K03742	competence/damage-inducible protein CinA		ko00760	Nicotinate and nicotinamide metabolism	NA	NA	NA	NA
552	K07586	0.00791289	0.651148	upRYGB	**	0.0193759	0.55528	upSG	*	0.000106158	0.605594	up	***	K07586	hypothetical protein			NA	NA	NA	NA	NA
553	K12583	0.00285002	1.05287	upRYGB	**	0.0383268	0.77459	upSG	*	0.000115223	0.918459	up	***	K12583	phosphatidylinositol alpha 1,6-mannosyltransferase	[EC:2.4.1.-]		NA	NA	NA	NA	NA
554	K00091	0.00393937	0.446851	upRYGB	**	0.0191278	0.640978	upSG	*	0.000106033	0.542864	up	***	K00091	dihydroflavonol-4-reductase	[EC:1.1.1.219]		NA	NA	NA	NA	NA
555	K01034	0.00466715	0.409132	upRYGB	**	0.0423821	0.407093	upSG	*	0.000177628	0.411863	up	***	K01034	acetate CoA/acetoacetate CoA-transferase alpha subunit	[EC:2.8.3.8 2.8.3.9]	ko02020;ko00627;ko00310;ko00650;ko00640	Two-component system;Aminobenzoate degradation;Lysine degradation;Butanoate metabolism;Propanoate metabolism	NA	NA	MF0057;MF0089	lysine degradation I;butyrate production II
556	K12503	0.00120835	1.94201	upRYGB	**	0.0198641	1.27451	upSG	*	7.63535e-06	1.54365	up	***	K12503	short-chain Z-isoprenyl diphosphate synthase	[EC:2.5.1.68]	ko00900	Terpenoid backbone biosynthesis	NA	NA	NA	NA
557	K10530	0.00271096	1.60506	upRYGB	**	0.0147505	1.37815	upSG	*	3.6196e-05	1.48289	up	***	K10530	lactate oxidase	[EC:1.13.12.-]		NA	NA	NA	NA	NA
558	K19155	0.00480952	2.32508	upRYGB	**	0.0441673	-1.4525	downSG	*	NA	NA	up	NA	K19155	NA	NA		NA	NA	NA	NA	NA
559	K01159	0.00122521	0.199589	upRYGB	**	0.0297809	0.264061	upSG	*	4.9475e-05	0.234633	up	***	K01159	crossover junction endodeoxyribonuclease RuvC	[EC:3.1.22.4]	ko03440	Homologous recombination	NA	NA	NA	NA
560	K00728	0.00270566	0.782938	upRYGB	**	0.0328902	0.639811	upSG	*	8.62151e-05	0.717002	up	***	K00728	dolichyl-phosphate-mannose-protein mannosyltransferase	[EC:2.4.1.109]	ko00514	Other types of O-glycan biosynthesis	M00872	O-glycan biosynthesis, mannose type (core M3) (1)	NA	NA
561	K02812	0.00445963	2.13356	upRYGB	**	0.0307097	-1.94791	downSG	*	NA	NA	up	NA	K02812	PTS system, sorbose-specific IIA component	[EC:2.7.1.69]	ko02060;ko00051	Phosphotransferase system (PTS);Fructose and mannose metabolism	NA	NA	NA	NA
562	K12234	0.00177752	0.7395	upRYGB	**	0.018441	0.576912	upSG	*	1.89941e-05	0.660401	up	***	K12234	coenzyme F420-0:L-glutamate ligase / coenzyme F420-1:gamma-L-glutamate ligase	[EC:6.3.2.31 6.3.2.34]	ko00680	Methane metabolism	M00378	F420 biosynthesis, archaea (4)	NA	NA
563	K01653	0.00233703	-0.145544	downRYGB	**	0.047757	-0.0995167	downSG	*	0.000106158	-0.119732	down	***	K01653	acetolactate synthase I/III small subunit	[EC:2.2.1.6]	ko00290;ko00660;ko01230;ko00650;ko00770;ko01210	Valine, leucine and isoleucine biosynthesis;C5-Branched dibasic acid metabolism;Biosynthesis of amino acids;Butanoate metabolism;Pantothenate and CoA biosynthesis;2-Oxocarboxylic acid metabolism	M00570;M00019	Isoleucine biosynthesis, threonine => 2-oxobutanoate => isoleucine (7);Valine/isoleucine biosynthesis, pyruvate => valine / 2-oxobutanoate => isoleucine (6)	NA	NA
564	K16881	0.00278674	0.784393	upRYGB	**	0.0118275	0.941718	upSG	*	3.42008e-05	0.859513	up	***	K16881	mannose-1-phosphate guanylyltransferase / phosphomannomutase	[EC:2.7.7.13 5.4.2.8]	ko00520;ko00051	Amino sugar and nucleotide sugar metabolism;Fructose and mannose metabolism	NA	NA	NA	NA
565	K16088	0.00357476	1.53685	upRYGB	**	0.0345419	-1.16749	downSG	*	NA	NA	up	NA	K16088	outer-membrane receptor for ferric coprogen and ferric-rhodotorulic acid			NA	NA	NA	NA	NA
566	K05363	0.00491724	0.671307	upRYGB	**	0.0454965	0.51879	upSG	*	0.000241282	0.597658	up	***	K05363	serine/alanine adding enzyme	[EC:2.3.2.10]	ko00550	Peptidoglycan biosynthesis	NA	NA	NA	NA
567	K03923	0.00268709	1.08516	upRYGB	**	0.0309179	-0.817477	downSG	*	NA	NA	up	NA	K03923	modulator of drug activity B			NA	NA	NA	NA	NA
568	K04459	0.00139705	-2.37385	downRYGB	**	0.0434091	-0.940116	downSG	*	6.83873e-05	-1.52345	down	***	K04459	dual specificity MAP kinase phosphatase	[EC:3.1.3.16 3.1.3.48]	ko04010	MAPK signaling pathway	NA	NA	NA	NA
569	K03388	0.0061026	0.618127	upRYGB	**	0.0434091	0.280566	upSG	*	0.000562096	0.451275	up	***	K03388	heterodisulfide reductase subunit A	[EC:1.8.98.1]	ko01200;ko00680	Carbon metabolism;Methane metabolism	M00567;M00357;M00356;M00563	Methanogenesis, CO2 => methane (24);Methanogenesis, acetate => methane (17);Methanogenesis, methanol => methane (14);Methanogenesis, methylamine/dimethylamine/trimethylamine => methane (12)	NA	NA
570	K07804	0.00147068	2.31591	upRYGB	**	0.0314239	-1.67316	downSG	*	NA	NA	up	NA	K07804	putatice virulence related protein PagC		ko02020	Two-component system	NA	NA	NA	NA
571	K16346	0.0021018	2.11651	upRYGB	**	0.0419828	-1.61075	downSG	*	NA	NA	up	NA	K16346	xanthine permease XanQ			NA	NA	NA	NA	NA
572	K00887	0.00447484	0.772952	upRYGB	**	0.0373402	0.502047	upSG	*	0.000166399	0.63572	up	***	K00887	undecaprenol kinase	[EC:2.7.1.66]	ko00550	Peptidoglycan biosynthesis	NA	NA	NA	NA
573	K03283	0.00243722	1.15214	upRYGB	**	0.0219072	1.18377	upSG	*	3.23289e-05	1.16436	up	***	K03283	heat shock 70kDa protein 1/8		ko05164;ko05134;ko04144;ko04010;ko03040;ko04915;ko05169;ko04612;ko04141;ko05162;ko05145	Influenza A;Legionellosis;Endocytosis;MAPK signaling pathway;Spliceosome;Estrogen signaling pathway;Epstein-Barr virus infection;Antigen processing and presentation;Protein processing in endoplasmic reticulum;Measles;Toxoplasmosis	NA	NA	NA	NA
574	K08770	0.00314724	1.64092	upRYGB	**	0.0360368	1.38138	upSG	*	3.76762e-05	1.59826	up	***	K08770	ubiquitin C		ko03320	PPAR signaling pathway	NA	NA	NA	NA
575	K08196	0.00742663	1.23042	upRYGB	**	0.0344081	1.38457	upSG	*	0.000232916	1.30261	up	***	K08196	MFS transporter, AAHS family, cis,cis-muconate transporter			NA	NA	NA	NA	NA
576	K10002	0.00522248	1.0102	upRYGB	**	0.0388703	-0.866347	downSG	*	NA	NA	up	NA	K10002	glutamate/aspartate transport system permease protein		ko02020;ko02010	Two-component system;ABC transporters	NA	NA	NA	NA
577	K04044	0.00401937	0.871714	upRYGB	**	0.0345251	-0.71508	downSG	*	NA	NA	up	NA	K04044	molecular chaperone HscA			NA	NA	NA	NA	NA
578	K01478	0.00663729	0.394825	upRYGB	**	0.0184013	0.467997	upSG	*	8.14931e-05	0.434115	up	***	K01478	arginine deiminase	[EC:3.5.3.6]	ko00220	Arginine biosynthesis	NA	NA	MF0055	arginine degradation V
579	K05570	0.00702746	0.652087	upRYGB	**	0.0375525	0.485231	upSG	*	0.000166522	0.564583	up	***	K05570	multicomponent Na+:H+ antiporter subunit F			NA	NA	NA	NA	NA
580	K07225	0.0072868	2.08233	upRYGB	**	0.0457671	-1.6866	downSG	*	NA	NA	up	NA	K07225	putative hemin transport protein			NA	NA	NA	NA	NA
581	K08227	0.00340118	0.9329	upRYGB	**	0.0281708	-0.793697	downSG	*	NA	NA	up	NA	K08227	MFS transporter, LPLT family, lysophospholipid transporter			NA	NA	NA	NA	NA
582	K03110	0.0039157	0.0914236	upRYGB	**	0.0474842	0.101541	upSG	*	5.6874e-05	0.0995332	up	***	K03110	fused signal recognition particle receptor		ko03070;ko03060	Bacterial secretion system;Protein export	NA	NA	NA	NA
583	K02045	0.00578058	-0.394014	downRYGB	**	0.0225631	-0.442242	downSG	*	0.000123953	-0.414007	down	***	K02045	sulfate transport system ATP-binding protein	[EC:3.6.3.25]	ko00920;ko02010	Sulfur metabolism;ABC transporters	M00616	Sulfate-sulfur assimilation (4)	NA	NA
584	K18862	0.0017486	2.16953	upRYGB	**	0.0485768	-1.38584	downSG	*	NA	NA	up	NA	K18862	NA	NA		NA	NA	NA	NA	NA
585	K10297	0.00185042	0.776632	upRYGB	**	0.0121985	0.66555	upSG	*	1.39594e-05	0.724592	up	***	K10297	F-box protein 11			NA	NA	NA	NA	NA
586	K15780	0.00398895	0.989039	upRYGB	**	0.0155401	1.07249	upSG	*	3.54266e-05	1.03342	up	***	K15780	bifunctional protein TilS/HprT	[EC:6.3.4.19 2.4.2.8]	ko00230	Purine metabolism	NA	NA	NA	NA
587	K00718	0.00744304	1.56807	upRYGB	**	0.0387149	1.38626	upSG	*	0.000220833	1.50558	up	***	K00718	galactoside 2-L-fucosyltransferase 1/2	[EC:2.4.1.69]	ko00603;ko00601	Glycosphingolipid biosynthesis - globo series;Glycosphingolipid biosynthesis - lacto and neolacto series	NA	NA	NA	NA
588	K21085	0.00758578	0.836454	upRYGB	**	0.0251253	-0.782764	downSG	*	NA	NA	up	NA	K21085	NA	NA		NA	NA	NA	NA	NA
589	K18239	0.00398252	1.60567	upRYGB	**	0.00994487	1.39087	upSG	**	3.31229e-05	1.49335	up	***	K18239	NA	NA	ko00400	Phenylalanine, tyrosine and tryptophan biosynthesis	NA	NA	NA	NA
590	K18949	0.00162421	2.65416	upRYGB	**	0.00477839	-2.49743	downSG	**	NA	NA	up	NA	K18949	NA	NA		NA	NA	NA	NA	NA
591	K10268	0.0011592	1.33898	upRYGB	**	0.00324134	1.27482	upSG	**	1.845e-06	1.31113	up	***	K10268	F-box and leucine-rich repeat protein 2/20			NA	NA	NA	NA	NA
592	K00897	0.00101649	1.28653	upRYGB	**	0.00673732	1.23417	upSG	**	3.24212e-06	1.26312	up	***	K00897	kanamycin kinase	[EC:2.7.1.95]		NA	NA	NA	NA	NA
593	K20450	0.00165482	1.93021	upRYGB	**	0.00296664	1.55417	upSG	**	1.05121e-06	1.73158	up	***	K20450	NA	NA		NA	NA	NA	NA	NA
594	K01469	0.00489098	1.23555	upRYGB	**	0.00165389	1.19811	upSG	**	4.92943e-06	1.21684	up	***	K01469	5-oxoprolinase (ATP-hydrolysing)	[EC:3.5.2.9]	ko00480	Glutathione metabolism	NA	NA	NA	NA
595	K09000	0.00127154	1.33595	upRYGB	**	0.00338737	1.63927	upSG	**	2.04064e-06	1.48205	up	***	K09000	hypothetical protein			NA	NA	NA	NA	NA
596	K06313	0.00251258	0.993792	upRYGB	**	0.00165999	1.12633	upSG	**	2.7658e-06	1.06047	up	***	K06313	spore germination protein			NA	NA	NA	NA	NA
597	K17081	0.00133679	1.23026	upRYGB	**	0.00793346	1.08878	upSG	**	5.58934e-06	1.16391	up	***	K17081	prohibitin 2			NA	NA	NA	NA	NA
598	K11144	0.0044226	0.867597	upRYGB	**	0.00264311	0.65389	upSG	**	2.54593e-05	0.757605	up	***	K11144	primosomal protein DnaI			NA	NA	NA	NA	NA
599	K13912	0.0065318	1.45291	upRYGB	**	0.00107806	1.87262	upSG	**	6.95081e-06	1.63645	up	***	K13912	deleted in malignant brain tumors 1 protein		ko04970	Salivary secretion	NA	NA	NA	NA
600	K11203	0.00330521	1.16674	upRYGB	**	0.00793346	-1.03589	downSG	**	NA	NA	up	NA	K11203	PTS system, fructose-specific IIC-like component			NA	NA	NA	NA	NA
601	K18011	0.00193632	0.809927	upRYGB	**	0.0022035	0.782089	upSG	**	1.94888e-06	0.79826	up	***	K18011	beta-lysine 5,6-aminomutase beta subunit	[EC:5.4.3.3]	ko00310	Lysine degradation	NA	NA	MF0057	lysine degradation I
602	K06297	0.00182209	0.876558	upRYGB	**	0.00356964	0.95247	upSG	**	3.7933e-06	0.917456	up	***	K06297	spore germination protein KC			NA	NA	NA	NA	NA
603	K13307	0.00163765	1.52051	upRYGB	**	0.0020203	1.56982	upSG	**	1.37514e-06	1.54065	up	***	K13307	dTDP-3-amino-3,6-dideoxy-alpha-D-glucopyranose N,N-dimethyltransferase	[EC:2.1.1.235]	ko00523	Polyketide sugar unit biosynthesis	M00796	dTDP-D-mycaminose biosynthesis (1)	NA	NA
604	K06018	0.0013687	7.08777	upRYGB	**	0.000316129	8.4292	upSG	***	5.84404e-07	7.99297	up	***	K06018	endopolyphosphatase	[EC:3.6.1.10]		NA	NA	NA	NA	NA
605	K07041	0.00487815	2.6907	upRYGB	**	0.000114736	4.75962	upSG	***	1.96038e-15	5.50691	up	***	K07041				NA	NA	NA	NA	NA
606	K19076	0.0035298	1.39802	upRYGB	**	4.11473e-06	2.06215	upSG	***	1.62079e-08	1.74095	up	***	K19076	NA	NA		NA	NA	NA	NA	NA
607	K13723	0.00534596	8.57603	upRYGB	**	4.37559e-10	10.115	upSG	***	2.97671e-11	9.65371	up	***	K13723	endoplasmic reticulum aminopeptidase 2	[EC:3.4.11.-]		NA	NA	NA	NA	NA
608	K17489	0.00120379	1.45491	upRYGB	**	0.000195078	1.58736	upSG	***	1.04955e-07	1.52224	up	***	K17489	methylmalonyl-CoA carboxyltransferase 12S subunit	[EC:2.1.3.1]	ko00640	Propanoate metabolism	NA	NA	MF0095	propionate production III
609	K21401	0.0081019	0.944497	upRYGB	**	0.000231239	1.41532	upSG	***	8.75599e-07	1.17487	up	***	K21401	NA	NA		NA	NA	NA	NA	NA
610	K05337	0.00826848	0.457581	upRYGB	**	NA	NA		NA	0.00687934	0.322092	up	**	K05337	ferredoxin			NA	NA	NA	NA	NA
611	K13016	0.00426145	0.882417	upRYGB	**	NA	NA		NA	0.0016667	0.745164	up	**	K13016	UDP-N-acetyl-2-amino-2-deoxyglucuronate dehydrogenase	[EC:1.1.1.335]	ko00520	Amino sugar and nucleotide sugar metabolism	NA	NA	NA	NA
612	K08566	0.0055785	9.38348	upRYGB	**	NA	NA		NA	0.0037634	10.1583	up	**	K08566	plasminogen activator	[EC:3.4.23.48]		NA	NA	NA	NA	NA
613	K07178	0.00794827	1.70606	upRYGB	**	NA	NA		NA	0.000433887	1.77115	up	***	K07178	RIO kinase 1	[EC:2.7.11.1]	ko03008	Ribosome biogenesis in eukaryotes	NA	NA	NA	NA
614	K18231	0.00362711	0.808331	upRYGB	**	NA	NA		NA	0.0329612	0.422301	up	*	K18231	NA	NA	ko02010	ABC transporters	NA	NA	NA	NA
615	K10189	0.00566389	-0.331135	downRYGB	**	NA	NA		NA	0.0334394	-0.271081	down	*	K10189	lactose/L-arabinose transport system permease protein		ko02010	ABC transporters	NA	NA	NA	NA
616	K14682	0.00383225	0.786245	upRYGB	**	NA	NA		NA	0.0188583	0.47357	up	*	K14682	amino-acid N-acetyltransferase	[EC:2.3.1.1]	ko00220;ko01230;ko01210	Arginine biosynthesis;Biosynthesis of amino acids;2-Oxocarboxylic acid metabolism	M00028	Ornithine biosynthesis, glutamate => ornithine (2)	NA	NA
617	K01643	0.00601645	0.396243	upRYGB	**	NA	NA		NA	0.000386946	0.344402	up	***	K01643	citrate lyase subunit alpha / citrate CoA-transferase	[EC:4.1.3.6 2.8.3.10]	ko02020	Two-component system	NA	NA	NA	NA
618	K01644	0.00916121	0.360519	upRYGB	**	NA	NA		NA	0.0012858	0.305319	up	**	K01644	citrate lyase subunit beta / citryl-CoA lyase	[EC:4.1.3.6 4.1.3.34]	ko02020	Two-component system	NA	NA	NA	NA
619	K09117	0.00124406	-0.229586	downRYGB	**	NA	NA		NA	0.00362729	-0.157201	down	**	K09117	hypothetical protein			NA	NA	NA	NA	NA
620	K02106	0.00173505	0.682445	upRYGB	**	NA	NA		NA	0.00060414	0.518268	up	***	K02106	short-chain fatty acids transporter		ko02020	Two-component system	NA	NA	NA	NA
621	K01125	0.00237935	0.867758	upRYGB	**	NA	NA		NA	0.00833504	0.572353	up	**	K01125	N-acetylglucosamine-1-phosphodiester alpha-N-acetylglucosaminidase	[EC:3.1.4.45]	ko04142	Lysosome	NA	NA	NA	NA
622	K11443	0.00101649	0.729388	upRYGB	**	NA	NA		NA	0.0157856	0.527912	up	*	K11443	two-component system, cell cycle response regulator DivK		ko02020;ko04112	Two-component system;Cell cycle - Caulobacter	NA	NA	NA	NA
623	K08697	0.00973326	1.57355	upRYGB	**	NA	NA		NA	0.00149216	1.46517	up	**	K08697	carbon dioxide concentrating mechanism protein CcmL			NA	NA	NA	NA	NA
624	K16247	0.00133753	2.40346	upRYGB	**	NA	NA		NA	0.0358834	1.19624	up	*	K16247	LuxR family transcriptional regulator, glucitol operon activator			NA	NA	NA	NA	NA
625	K01668	0.006349	-0.829217	downRYGB	**	NA	NA		NA	0.00377552	-0.745293	down	**	K01668	tyrosine phenol-lyase	[EC:4.1.99.2]	ko00350	Tyrosine metabolism	NA	NA	MF0027	tyrosine degradation II
626	K07093	0.00117291	1.00202	upRYGB	**	NA	NA		NA	0.00125143	0.639547	up	**	K07093				NA	NA	NA	NA	NA
627	K00812	0.00318995	0.267885	upRYGB	**	NA	NA		NA	0.00148637	0.217399	up	**	K00812	aspartate aminotransferase	[EC:2.6.1.1]	ko00350;ko00360;ko00960;ko00330;ko00400;ko00220;ko00270;ko01230;ko00950;ko00401;ko00250;ko01210	Tyrosine metabolism;Phenylalanine metabolism;Tropane, piperidine and pyridine alkaloid biosynthesis;Arginine and proline metabolism;Phenylalanine, tyrosine and tryptophan biosynthesis;Arginine biosynthesis;Cysteine and methionine metabolism;Biosynthesis of amino acids;Isoquinoline alkaloid biosynthesis;Novobiocin biosynthesis;Alanine, aspartate and glutamate metabolism;2-Oxocarboxylic acid metabo…	NA	NA	MF0024;MF0026;MF0028;MF0045	phenylalanine degradation;tyrosine degradation I;aspartate degradation I;cysteine degradation II
628	K00817	0.00403191	-0.12308	downRYGB	**	NA	NA		NA	0.0398811	-0.0688607	down	*	K00817	histidinol-phosphate aminotransferase	[EC:2.6.1.9]	ko00350;ko00360;ko00960;ko00400;ko01230;ko00401;ko00340	Tyrosine metabolism;Phenylalanine metabolism;Tropane, piperidine and pyridine alkaloid biosynthesis;Phenylalanine, tyrosine and tryptophan biosynthesis;Biosynthesis of amino acids;Novobiocin biosynthesis;Histidine metabolism	M00026	Histidine biosynthesis, PRPP => histidine (6)	MF0024;MF0026	phenylalanine degradation;tyrosine degradation I
629	K04764	0.00542753	0.678865	upRYGB	**	NA	NA		NA	0.0424476	0.43371	up	*	K04764	integration host factor subunit alpha			NA	NA	NA	NA	NA
630	K04762	0.00400557	0.14912	upRYGB	**	NA	NA		NA	0.00686232	0.105247	up	**	K04762	ribosome-associated heat shock protein Hsp15			NA	NA	NA	NA	NA
631	K16096	0.00826848	-1.11538	downRYGB	**	NA	NA		NA	0.00492134	-0.837802	down	**	K16096	gramicidin S synthase 1		ko01054	Nonribosomal peptide structures	NA	NA	NA	NA
632	K00874	0.00276577	-0.183903	downRYGB	**	NA	NA		NA	0.0355617	-0.0981474	down	*	K00874	2-dehydro-3-deoxygluconokinase	[EC:2.7.1.45]	ko01200;ko00030	Carbon metabolism;Pentose phosphate pathway	M00631;M00308;M00061	D-Galacturonate degradation (bacteria), D-galacturonate => pyruvate + D-glyceraldehyde 3P (6);Semi-phosphorylative Entner-Doudoroff pathway, gluconate => glycerate-3P (5);D-Glucuronate degradation, D-glucuronate => pyruvate + D-glyceraldehyde 3P (5)	MF0004;MF0022	pectine degradation II;galacturonate degradation I
633	K22043	0.00521127	1.38559	upRYGB	**	NA	NA		NA	0.00325847	1.07998	up	**	K22043	NA	NA		NA	NA	NA	NA	NA
634	K03740	0.00158429	0.896228	upRYGB	**	NA	NA		NA	0.000275583	0.646836	up	***	K03740	D-alanine transfer protein		ko02020;ko01503;ko05150	Two-component system;Cationic antimicrobial peptide (CAMP) resistance;Staphylococcus aureus infection	M00725	Cationic antimicrobial peptide (CAMP) resistance, dltABCD operon (3)	NA	NA
635	K21000	0.00144242	1.22976	upRYGB	**	NA	NA		NA	0.0283251	0.661051	up	*	K21000	NA	NA		NA	NA	NA	NA	NA
636	K20989	0.00194398	1.01623	upRYGB	**	NA	NA		NA	0.00621747	0.623743	up	**	K20989	NA	NA		NA	NA	NA	NA	NA
637	K00853	0.00158429	-0.178658	downRYGB	**	NA	NA		NA	0.000948232	-0.147224	down	***	K00853	L-ribulokinase	[EC:2.7.1.16]	ko00040	Pentose and glucuronate interconversions	NA	NA	MF0014	arabinose degradation
638	K13000	0.00241505	10.1613	upRYGB	**	NA	NA		NA	0.015349	8.76443	up	*	K13000	mannosyltransferase	[EC:2.4.1.-]		NA	NA	NA	NA	NA
639	K02188	0.0047023	-0.262142	downRYGB	**	NA	NA		NA	0.0214856	-0.14095	down	*	K02188	cobalt-precorrin-5B (C1)-methyltransferase	[EC:2.1.1.195]	ko00860	Porphyrin and chlorophyll metabolism	M00924	Cobalamin biosynthesis, anaerobic, uroporphyrinogen III => sirohydrochlorin => cobyrinate a,c-diamide (13)	NA	NA
640	K02189	0.00406225	-0.312701	downRYGB	**	NA	NA		NA	0.0188583	-0.179796	down	*	K02189	cobalt-precorrin 5A hydrolase	[EC:3.7.1.12]	ko00860	Porphyrin and chlorophyll metabolism	M00924	Cobalamin biosynthesis, anaerobic, uroporphyrinogen III => sirohydrochlorin => cobyrinate a,c-diamide (13)	NA	NA
641	K18189	0.00138323	0.525566	upRYGB	**	NA	NA		NA	0.0127535	0.335533	up	*	K18189	NA	NA		NA	NA	NA	NA	NA
642	K16856	0.00207321	1.18386	upRYGB	**	NA	NA		NA	0.000471799	0.859219	up	***	K16856	ureidoglycolate lyase	[EC:4.3.2.3]	ko00230	Purine metabolism	NA	NA	NA	NA
643	K00616	0.00737326	-0.181271	downRYGB	**	NA	NA		NA	0.00179369	-0.202199	down	**	K00616	transaldolase	[EC:2.2.1.2]	ko01200;ko00030;ko01230	Carbon metabolism;Pentose phosphate pathway;Biosynthesis of amino acids	M00004;M00007	Pentose phosphate pathway (Pentose phosphate cycle) (5);Pentose phosphate pathway, non-oxidative phase, fructose 6P => ribose 5P (2)	MF0065;MF0071	Bifidobacterium shunt;pentose phosphate pathway (non-oxidative branch)
644	K10240	0.00187871	1.68981	upRYGB	**	NA	NA		NA	0.00182426	1.22711	up	**	K10240	cellobiose transport system substrate-binding protein		ko02010	ABC transporters	NA	NA	NA	NA
645	K02967	0.00296138	0.0681462	upRYGB	**	NA	NA		NA	0.000397402	0.0850567	up	***	K02967	small subunit ribosomal protein S2		ko03010	Ribosome	NA	NA	NA	NA
646	K01704	0.00234516	-0.137521	downRYGB	**	NA	NA		NA	0.00384382	-0.106078	down	**	K01704	3-isopropylmalate/(R)-2-methylmalate dehydratase small subunit	[EC:4.2.1.33 4.2.1.35]	ko00290;ko00660;ko01230;ko01210	Valine, leucine and isoleucine biosynthesis;C5-Branched dibasic acid metabolism;Biosynthesis of amino acids;2-Oxocarboxylic acid metabolism	M00432;M00535	Leucine biosynthesis, 2-oxoisovalerate => 2-oxoisocaproate (4);Isoleucine biosynthesis, pyruvate => 2-oxobutanoate (3)	NA	NA
647	K01703	0.00468036	-0.142423	downRYGB	**	NA	NA		NA	0.0100807	-0.0986407	down	*	K01703	3-isopropylmalate/(R)-2-methylmalate dehydratase large subunit	[EC:4.2.1.33 4.2.1.35]	ko00290;ko00660;ko01230;ko01210	Valine, leucine and isoleucine biosynthesis;C5-Branched dibasic acid metabolism;Biosynthesis of amino acids;2-Oxocarboxylic acid metabolism	M00432;M00535	Leucine biosynthesis, 2-oxoisovalerate => 2-oxoisocaproate (4);Isoleucine biosynthesis, pyruvate => 2-oxobutanoate (3)	NA	NA
648	K05396	0.00104728	0.495952	upRYGB	**	NA	NA		NA	0.01035	0.281392	up	*	K05396	D-cysteine desulfhydrase	[EC:4.4.1.15]	ko00270	Cysteine and methionine metabolism	NA	NA	NA	NA
649	K03706	0.00280053	-0.311458	downRYGB	**	NA	NA		NA	0.0107899	-0.219782	down	*	K03706	transcriptional pleiotropic repressor			NA	NA	NA	NA	NA
650	K08700	0.00237711	1.13872	upRYGB	**	NA	NA		NA	0.0237684	0.623553	up	*	K08700	carbon dioxide concentrating mechanism protein CcmO			NA	NA	NA	NA	NA
651	K20933	0.00809065	0.799666	upRYGB	**	NA	NA		NA	0.00621747	0.672735	up	**	K20933	NA	NA		NA	NA	NA	NA	NA
652	K00132	0.00124769	0.543833	upRYGB	**	NA	NA		NA	0.0279984	0.308261	up	*	K00132	acetaldehyde dehydrogenase (acetylating)	[EC:1.2.1.10]	ko00650;ko00620	Butanoate metabolism;Pyruvate metabolism	NA	NA	MF0050;MF0090	threonine degradation II;ethanol production I
653	K00428	0.00281595	0.654462	upRYGB	**	NA	NA		NA	0.0197244	0.411288	up	*	K00428	cytochrome c peroxidase	[EC:1.11.1.5]		NA	NA	NA	NA	NA
654	K00694	0.00200685	0.582393	upRYGB	**	NA	NA		NA	0.0377262	0.320569	up	*	K00694	cellulose synthase (UDP-forming)	[EC:2.4.1.12]	ko00500	Starch and sucrose metabolism	NA	NA	NA	NA
655	K17240	0.00691043	0.965998	upRYGB	**	NA	NA		NA	0.00271083	0.739803	up	**	K17240	inositol-phosphate transport system ATP-binding protein		ko02010	ABC transporters	NA	NA	NA	NA
656	K07720	0.00508751	-0.183161	downRYGB	**	NA	NA		NA	0.0391881	-0.123465	down	*	K07720	two-component system, response regulator YesN		ko02020	Two-component system	NA	NA	NA	NA
657	K01761	0.00297901	0.826082	upRYGB	**	NA	NA		NA	0.00088116	0.608054	up	***	K01761	methionine-gamma-lyase	[EC:4.4.1.11]	ko00270;ko00450	Cysteine and methionine metabolism;Selenocompound metabolism	NA	NA	MF0039	methionine degradation II
658	K01575	0.00107036	0.764074	upRYGB	**	NA	NA		NA	0.00846775	0.485241	up	**	K01575	acetolactate decarboxylase	[EC:4.1.1.5]	ko00660;ko00650	C5-Branched dibasic acid metabolism;Butanoate metabolism	NA	NA	NA	NA
659	K02009	0.00694892	-0.434159	downRYGB	**	NA	NA		NA	0.00654333	-0.31694	down	**	K02009	cobalt/nickel transport protein		ko02010	ABC transporters	NA	NA	NA	NA
660	K09607	0.00943682	0.872736	upRYGB	**	NA	NA		NA	0.0153684	0.599498	up	*	K09607	immune inhibitor A	[EC:3.4.24.-]		NA	NA	NA	NA	NA
661	K01962	0.00533505	-0.245515	downRYGB	**	NA	NA		NA	0.00175751	-0.186219	down	**	K01962	acetyl-CoA carboxylase carboxyl transferase subunit alpha	[EC:6.4.1.2]	ko00720;ko01200;ko00253;ko01212;ko00061;ko00640;ko00620	Carbon fixation pathways in prokaryotes;Carbon metabolism;Tetracycline biosynthesis;Fatty acid metabolism;Fatty acid biosynthesis;Propanoate metabolism;Pyruvate metabolism	M00376;M00082	3-Hydroxypropionate bi-cycle (5);Fatty acid biosynthesis, initiation (4)	NA	NA
662	K14128	0.00177245	1.53899	upRYGB	**	NA	NA		NA	0.000525999	1.22217	up	***	K14128	F420-non-reducing hydrogenase small subunit	[EC:1.12.99.-]		NA	M00567;M00357;M00356;M00563	Methanogenesis, CO2 => methane (24);Methanogenesis, acetate => methane (17);Methanogenesis, methanol => methane (14);Methanogenesis, methylamine/dimethylamine/trimethylamine => methane (12)	NA	NA
663	K16171	0.0065318	1.52495	upRYGB	**	NA	NA		NA	0.029353	1.00059	up	*	K16171	fumarylacetoacetate (FAA) hydrolase	[EC:3.7.1.2]	ko00350;ko00643	Tyrosine metabolism;Styrene degradation	M00044	Tyrosine degradation, tyrosine => homogentisate (2)	NA	NA
664	K04072	0.00209765	-0.235274	downRYGB	**	NA	NA		NA	0.0135523	-0.169675	down	*	K04072	acetaldehyde dehydrogenase / alcohol dehydrogenase	[EC:1.2.1.10 1.1.1.1]	ko00010;ko00350;ko00626;ko01220;ko00071;ko00625;ko00650;ko00620	Glycolysis / Gluconeogenesis;Tyrosine metabolism;Naphthalene degradation;Degradation of aromatic compounds;Fatty acid degradation;Chloroalkane and chloroalkene degradation;Butanoate metabolism;Pyruvate metabolism	NA	NA	MF0050;MF0090;MF0090;MF0091	threonine degradation II;ethanol production I;ethanol production I;ethanol production II
665	K02027	0.00129734	-0.259923	downRYGB	**	NA	NA		NA	0.026412	-0.140024	down	*	K02027	multiple sugar transport system substrate-binding protein			NA	NA	NA	NA	NA
666	K09920	0.00458536	1.02486	upRYGB	**	NA	NA		NA	0.00181467	0.799286	up	**	K09920	hypothetical protein			NA	NA	NA	NA	NA
667	K21785	0.00783048	9.07349	upRYGB	**	NA	NA		NA	0.0220189	8.3747	up	*	K21785	NA	NA		NA	M00837;M00838	Prodigiosin biosynthesis, L-proline => prodigiosin (1);Undecylprodigiosin biosynthesis, L-proline => undecylprodigiosin (1)	NA	NA
668	K18575	0.00312945	1.03448	upRYGB	**	NA	NA		NA	0.00759198	0.784907	up	**	K18575	NA	NA	ko00565	Ether lipid metabolism	NA	NA	NA	NA
669	K02040	0.00188669	-0.0892629	downRYGB	**	NA	NA		NA	0.0482058	-0.0507216	down	*	K02040	phosphate transport system substrate-binding protein		ko02020;ko05152;ko02010	Two-component system;Tuberculosis;ABC transporters	NA	NA	NA	NA
670	K03312	0.00338655	-0.182242	downRYGB	**	NA	NA		NA	0.000372911	-0.174241	down	***	K03312	glutamate:Na+ symporter, ESS family			NA	NA	NA	NA	NA
671	K09841	0.00895644	1.22728	upRYGB	**	NA	NA		NA	0.0287967	0.760514	up	*	K09841	xanthoxin dehydrogenase	[EC:1.1.1.288]	ko00906	Carotenoid biosynthesis	M00372	Abscisic acid biosynthesis, beta-carotene => abscisic acid (1)	NA	NA
672	K03781	0.00152349	0.563201	upRYGB	**	NA	NA		NA	0.0201294	0.329723	up	*	K03781	catalase	[EC:1.11.1.6]	ko01200;ko05014;ko04068;ko00380;ko04211;ko00630;ko04146	Carbon metabolism;Amyotrophic lateral sclerosis (ALS);FoxO signaling pathway;Tryptophan metabolism;Longevity regulating pathway - mammal;Glyoxylate and dicarboxylate metabolism;Peroxisome	M00532	Photorespiration (2)	NA	NA
673	K18554	0.00151848	2.36467	upRYGB	**	NA	NA		NA	0.00779331	1.4652	up	**	K18554	NA	NA		NA	NA	NA	NA	NA
674	K13601	0.00159661	-1.19496	downRYGB	**	NA	NA		NA	0.008607	-0.72079	down	**	K13601	bacteriochlorophyll C8 methyltransferase	[EC:2.1.1.-]	ko00860	Porphyrin and chlorophyll metabolism	NA	NA	NA	NA
675	K01443	0.00202818	-0.185202	downRYGB	**	NA	NA		NA	0.0329712	-0.0955862	down	*	K01443	N-acetylglucosamine-6-phosphate deacetylase	[EC:3.5.1.25]	ko00520	Amino sugar and nucleotide sugar metabolism	NA	NA	NA	NA
676	K05568	0.00311255	0.644623	upRYGB	**	NA	NA		NA	0.000908448	0.471832	up	***	K05568	multicomponent Na+:H+ antiporter subunit D			NA	NA	NA	NA	NA
677	K05566	0.00165482	0.717429	upRYGB	**	NA	NA		NA	0.000398185	0.516742	up	***	K05566	multicomponent Na+:H+ antiporter subunit B			NA	NA	NA	NA	NA
678	K11603	0.00186862	2.16395	upRYGB	**	NA	NA		NA	0.00904812	1.86395	up	**	K11603	manganese transport system ATP-binding protein		ko02020;ko02010	Two-component system;ABC transporters	NA	NA	NA	NA
679	K10550	0.00144722	1.39818	upRYGB	**	NA	NA		NA	0.000302496	1.1975	up	***	K10550	D-allose transport system permease protein		ko02010	ABC transporters	NA	NA	NA	NA
680	K07230	0.00497622	-1.05199	downRYGB	**	NA	NA		NA	0.00417941	-0.803275	down	**	K07230				NA	NA	NA	NA	NA
681	K08643	0.00206563	1.22439	upRYGB	**	NA	NA		NA	0.0266883	0.630738	up	*	K08643	zinc metalloprotease ZmpB	[EC:3.4.24.-]		NA	NA	NA	NA	NA
682	K19170	0.00671056	0.904578	upRYGB	**	NA	NA		NA	0.00706872	0.604685	up	**	K19170	NA	NA		NA	NA	NA	NA	NA
683	K19173	0.00161398	1.25041	upRYGB	**	NA	NA		NA	0.0448642	0.662142	up	*	K19173	NA	NA		NA	NA	NA	NA	NA
684	K11897	0.0040138	9.69111	upRYGB	**	NA	NA		NA	0.0316283	7.92782	up	*	K11897	type VI secretion system protein ImpF			NA	NA	NA	NA	NA
685	K07066	0.00157487	-1.12083	downRYGB	**	NA	NA		NA	0.000860924	-0.786521	down	***	K07066				NA	NA	NA	NA	NA
686	K12287	0.00955895	1.65836	upRYGB	**	NA	NA		NA	0.00213558	1.47417	up	**	K12287	MSHA biogenesis protein MshQ			NA	NA	NA	NA	NA
687	K01213	0.00407032	-0.316434	downRYGB	**	NA	NA		NA	0.0331074	-0.204718	down	*	K01213	galacturan 1,4-alpha-galacturonidase	[EC:3.2.1.67]	ko00040;ko00500	Pentose and glucuronate interconversions;Starch and sucrose metabolism	M00081	Pectin degradation (1)	MF0003	pectin degradation I
688	K01151	0.00741719	-0.143412	downRYGB	**	NA	NA		NA	0.0127087	-0.0810781	down	*	K01151	deoxyribonuclease IV	[EC:3.1.21.2]	ko03410	Base excision repair	NA	NA	NA	NA
689	K01753	0.00757797	0.50196	upRYGB	**	NA	NA		NA	0.00191611	0.432173	up	**	K01753	D-serine dehydratase	[EC:4.3.1.18]	ko00260	Glycine, serine and threonine metabolism	NA	NA	MF0048	serine degradation
690	K03803	0.00514564	0.298325	upRYGB	**	NA	NA		NA	0.0198328	0.19405	up	*	K03803	sigma-E factor negative regulatory protein RseC			NA	NA	NA	NA	NA
691	K09956	0.00125964	1.68922	upRYGB	**	NA	NA		NA	0.000689653	1.38653	up	***	K09956	hypothetical protein			NA	NA	NA	NA	NA
692	K07496	0.00106299	-0.482796	downRYGB	**	NA	NA		NA	0.0128553	-0.305569	down	*	K07496	putative transposase			NA	NA	NA	NA	NA
693	K14188	0.00152349	0.886437	upRYGB	**	NA	NA		NA	0.000476198	0.622959	up	***	K14188	D-alanine--poly(phosphoribitol) ligase subunit 2	[EC:6.1.1.13]	ko02020;ko01503;ko00473;ko05150	Two-component system;Cationic antimicrobial peptide (CAMP) resistance;D-Alanine metabolism;Staphylococcus aureus infection	M00725	Cationic antimicrobial peptide (CAMP) resistance, dltABCD operon (3)	NA	NA
694	K15580	0.006349	0.247386	upRYGB	**	NA	NA		NA	0.000881539	0.218212	up	***	K15580	oligopeptide transport system substrate-binding protein		ko01501;ko02010	beta-Lactam resistance;ABC transporters	NA	NA	NA	NA
695	K01232	0.00201845	-0.548736	downRYGB	**	NA	NA		NA	0.0100176	-0.355551	down	*	K01232	maltose-6'-phosphate glucosidase	[EC:3.2.1.122]	ko00500	Starch and sucrose metabolism	NA	NA	NA	NA
696	K00942	0.00524553	-0.145151	downRYGB	**	NA	NA		NA	0.0398991	-0.0793567	down	*	K00942	guanylate kinase	[EC:2.7.4.8]	ko00230	Purine metabolism	M00050	Guanine ribonucleotide biosynthesis, IMP => GDP,GTP (1)	NA	NA
697	K03639	0.00314702	-0.252938	downRYGB	**	NA	NA		NA	0.00680842	-0.156514	down	**	K03639	molybdenum cofactor biosynthesis protein		ko00790;ko04122	Folate biosynthesis;Sulfur relay system	M00880	Molybdenum cofactor biosynthesis, GTP => molybdenum cofactor (5)	NA	NA
698	K07397	0.00117042	0.662769	upRYGB	**	NA	NA		NA	0.00363059	0.446716	up	**	K07397	putative redox protein			NA	NA	NA	NA	NA
699	K00960	0.00820856	2.09824	upRYGB	**	NA	NA		NA	0.00319003	1.24586	up	**	K00960	DNA-directed RNA polymerase	[EC:2.7.7.6]		NA	NA	NA	NA	NA
700	K21262	0.00395741	1.56526	upRYGB	**	NA	NA		NA	0.00257375	0.977895	up	**	K21262	NA	NA		NA	M00833	Calicheamicin biosynthesis, calicheamicinone => calicheamicin (2)	NA	NA
701	K12267	0.00918015	0.45154	upRYGB	**	NA	NA		NA	0.000745847	0.366974	up	***	K12267	peptide methionine sulfoxide reductase msrA/msrB	[EC:1.8.4.11 1.8.4.12]		NA	NA	NA	NA	NA
702	K00768	0.00664755	-0.293006	downRYGB	**	NA	NA		NA	0.0176751	-0.181821	down	*	K00768	nicotinate-nucleotide--dimethylbenzimidazole phosphoribosyltransferase	[EC:2.4.2.21]	ko00860	Porphyrin and chlorophyll metabolism	M00122	Cobalamin biosynthesis, cobyrinate a,c-diamide => cobalamin (4)	NA	NA
703	K18325	0.00820856	0.952304	upRYGB	**	NA	NA		NA	0.0398633	0.5712	up	*	K18325	NA	NA		NA	NA	NA	NA	NA
704	K00984	0.00112524	0.828653	upRYGB	**	NA	NA		NA	0.00272849	0.587988	up	**	K00984	streptomycin 3"-adenylyltransferase	[EC:2.7.7.47]		NA	NA	NA	NA	NA
705	K13497	0.0026927	0.628056	upRYGB	**	NA	NA		NA	0.00233933	0.428292	up	**	K13497	anthranilate synthase/phosphoribosyltransferase	[EC:4.1.3.27 2.4.2.18]	ko00400;ko01230	Phenylalanine, tyrosine and tryptophan biosynthesis;Biosynthesis of amino acids	M00023	Tryptophan biosynthesis, chorismate => tryptophan (6)	NA	NA
706	K01589	0.00155541	0.516024	upRYGB	**	NA	NA		NA	0.0391881	0.283829	up	*	K01589	5-(carboxyamino)imidazole ribonucleotide synthase	[EC:6.3.4.18]	ko00230	Purine metabolism	M00048	Inosine monophosphate biosynthesis, PRPP + glutamine => IMP (5)	NA	NA
707	K14057	0.00318362	0.767754	upRYGB	**	NA	NA		NA	0.0436613	0.394148	up	*	K14057	LysR family transcriptional regulator, regulator of abg operon			NA	NA	NA	NA	NA
708	K14051	0.00664755	-0.36262	downRYGB	**	NA	NA		NA	0.00348415	-0.301194	down	**	K14051	cyclic di-GMP phosphodiesterase Gmr	[EC:3.1.4.52]		NA	NA	NA	NA	NA
709	K20116	0.00684769	-0.473734	downRYGB	**	NA	NA		NA	0.00422278	-0.360667	down	**	K20116	NA	NA		NA	NA	NA	NA	NA
710	K08988	0.00471435	0.996365	upRYGB	**	NA	NA		NA	0.000155271	0.9364	up	***	K08988	putative membrane protein			NA	NA	NA	NA	NA
711	K01138	0.00277263	-0.166839	downRYGB	**	NA	NA		NA	0.00138787	-0.134428	down	**	K01138	uncharacterized sulfatase	[EC:3.1.6.-]		NA	NA	NA	NA	NA
712	K06219	0.00125165	0.66039	upRYGB	**	NA	NA		NA	0.0297582	0.352287	up	*	K06219	S-adenosylmethionine-dependent methyltransferase			NA	NA	NA	NA	NA
713	K19976	0.00390477	4.01288	upRYGB	**	NA	NA		NA	0.00020656	3.77269	up	***	K19976	NA	NA		NA	NA	NA	NA	NA
714	K01657	0.00497622	-0.198474	downRYGB	**	NA	NA		NA	0.00725264	-0.148375	down	**	K01657	anthranilate synthase component I	[EC:4.1.3.27]	ko00400;ko01230	Phenylalanine, tyrosine and tryptophan biosynthesis;Biosynthesis of amino acids	M00023	Tryptophan biosynthesis, chorismate => tryptophan (6)	NA	NA
715	K13285	0.00534032	-9.40959	downRYGB	**	NA	NA		NA	0.0124408	-6.8505	down	*	K13285	invasin B		ko05131;ko05132;ko05100	Shigellosis;Salmonella infection;Bacterial invasion of epithelial cells	NA	NA	NA	NA
716	K12228	0.00613344	-5.80006	downRYGB	**	NA	NA		NA	0.0223284	-3.51017	down	*	K12228	TrbB protein			NA	NA	NA	NA	NA
717	K19509	0.00277859	-0.49855	downRYGB	**	NA	NA		NA	0.0156336	-0.285673	down	*	K19509	NA	NA	ko02060	Phosphotransferase system (PTS)	NA	NA	NA	NA
718	K19505	0.00199682	-0.598072	downRYGB	**	NA	NA		NA	0.0358834	-0.338684	down	*	K19505	NA	NA		NA	NA	NA	NA	NA
719	K19506	0.00201845	-0.537148	downRYGB	**	NA	NA		NA	0.00411328	-0.353602	down	**	K19506	NA	NA	ko02060	Phosphotransferase system (PTS)	NA	NA	NA	NA
720	K06132	0.00194351	-0.323205	downRYGB	**	NA	NA		NA	0.0035403	-0.28238	down	**	K06132	putative cardiolipin synthase	[EC:2.7.8.-]	ko00564	Glycerophospholipid metabolism	NA	NA	NA	NA
721	K12144	0.00205835	1.87748	upRYGB	**	NA	NA		NA	0.00646302	1.27771	up	**	K12144	hydrogenase-4 component I	[EC:1.-.-.-]		NA	NA	NA	NA	NA
722	K00336	0.00517467	0.24961	upRYGB	**	NA	NA		NA	0.0198253	0.161862	up	*	K00336	NADH-quinone oxidoreductase subunit G	[EC:1.6.5.3]	ko00190	Oxidative phosphorylation	M00144	NADH:quinone oxidoreductase, prokaryotes (6)	NA	NA
723	K01239	0.00104728	-0.347357	downRYGB	**	NA	NA		NA	0.00736339	-0.208181	down	**	K01239	purine nucleosidase	[EC:3.2.2.1]	ko00230;ko00760	Purine metabolism;Nicotinate and nicotinamide metabolism	NA	NA	NA	NA
724	K14983	0.00417427	0.609992	upRYGB	**	NA	NA		NA	0.00670464	0.399408	up	**	K14983	two-component system, OmpR family, response regulator CiaR		ko02020	Two-component system	NA	NA	NA	NA
725	K01695	0.00676948	-0.189792	downRYGB	**	NA	NA		NA	0.00323065	-0.146223	down	**	K01695	tryptophan synthase alpha chain	[EC:4.2.1.20]	ko00260;ko00400;ko01230	Glycine, serine and threonine metabolism;Phenylalanine, tyrosine and tryptophan biosynthesis;Biosynthesis of amino acids	M00023	Tryptophan biosynthesis, chorismate => tryptophan (6)	NA	NA
726	K01696	0.0039157	-0.171086	downRYGB	**	NA	NA		NA	0.00955398	-0.136745	down	**	K01696	tryptophan synthase beta chain	[EC:4.2.1.20]	ko00260;ko00400;ko01230	Glycine, serine and threonine metabolism;Phenylalanine, tyrosine and tryptophan biosynthesis;Biosynthesis of amino acids	M00023	Tryptophan biosynthesis, chorismate => tryptophan (6)	NA	NA
727	K08174	0.00515631	-0.865752	downRYGB	**	NA	NA		NA	0.00853048	-0.562274	down	**	K08174	MFS transporter, FHS family, glucose/mannose:H+ symporter			NA	NA	NA	NA	NA
728	K21216	0.00922901	1.82491	upRYGB	**	NA	NA		NA	0.00952794	1.32005	up	**	K21216	NA	NA		NA	NA	NA	NA	NA
729	K19921	0.00605961	1.86844	upRYGB	**	NA	NA		NA	0.0335733	1.07932	up	*	K19921	NA	NA		NA	NA	NA	NA	NA
730	K10190	0.00597234	-0.354003	downRYGB	**	NA	NA		NA	0.0385759	-0.276749	down	*	K10190	lactose/L-arabinose transport system permease protein		ko02010	ABC transporters	NA	NA	NA	NA
731	K15016	0.00424888	1.97639	upRYGB	**	NA	NA		NA	0.0181101	1.08869	up	*	K15016	enoyl-CoA hydratase / 3-hydroxyacyl-CoA dehydrogenase	[EC:4.2.1.17 1.1.1.35]	ko00720;ko01200	Carbon fixation pathways in prokaryotes;Carbon metabolism	M00374;M00375	Dicarboxylate-hydroxybutyrate cycle (2);Hydroxypropionate-hydroxybutylate cycle (2)	MF0036;MF0041;MF0041;MF0087;MF0087	isoleucine degradation;valine degradation I;valine degradation I;acetyl-CoA to crotonyl-CoA;acetyl-CoA to crotonyl-CoA
732	K04751	0.0027477	-0.240127	downRYGB	**	NA	NA		NA	0.00215333	-0.217754	down	**	K04751	nitrogen regulatory protein P-II 1		ko02020	Two-component system	NA	NA	NA	NA
733	K00848	0.00304837	-0.20316	downRYGB	**	NA	NA		NA	0.0226686	-0.13862	down	*	K00848	rhamnulokinase	[EC:2.7.1.5]	ko00040;ko00051	Pentose and glucuronate interconversions;Fructose and mannose metabolism	NA	NA	MF0019	rhamnose degradation
734	K15738	0.00997707	-0.118097	downRYGB	**	NA	NA		NA	0.00264518	-0.12586	down	**	K15738	ATP-binding cassette, subfamily F, uup			NA	NA	NA	NA	NA
735	K03571	0.00658152	-0.232344	downRYGB	**	NA	NA		NA	0.025611	-0.139311	down	*	K03571	rod shape-determining protein MreD			NA	NA	NA	NA	NA
736	K03719	0.00331252	-0.190585	downRYGB	**	NA	NA		NA	0.00646302	-0.138121	down	**	K03719	Lrp/AsnC family transcriptional regulator, leucine-responsive regulatory protein			NA	NA	NA	NA	NA
737	K03710	0.00332026	-0.248259	downRYGB	**	NA	NA		NA	0.00525687	-0.169045	down	**	K03710	GntR family transcriptional regulator			NA	NA	NA	NA	NA
738	K13995	0.00124195	0.875643	upRYGB	**	NA	NA		NA	0.017922	0.505579	up	*	K13995	maleamate amidohydrolase	[EC:3.5.1.107]	ko00760	Nicotinate and nicotinamide metabolism	M00622	Nicotinate degradation, nicotinate => fumarate (1)	NA	NA
739	K20718	0.0012983	2.86612	upRYGB	**	NA	NA		NA	0.0036634	2.08068	up	**	K20718	NA	NA		NA	NA	NA	NA	NA
740	K11690	0.00322153	-0.353112	downRYGB	**	NA	NA		NA	0.00088237	-0.255323	down	***	K11690	C4-dicarboxylate transporter, DctM subunit		ko02020	Two-component system	NA	NA	NA	NA
741	K00605	0.003498	0.36682	upRYGB	**	NA	NA		NA	0.00104111	0.30292	up	**	K00605	aminomethyltransferase	[EC:2.1.2.10]	ko01200;ko00260;ko00670;ko00630	Carbon metabolism;Glycine, serine and threonine metabolism;One carbon pool by folate;Glyoxylate and dicarboxylate metabolism	M00532	Photorespiration (2)	MF0035	glycine degradation
742	K14154	0.00519675	0.664263	upRYGB	**	NA	NA		NA	0.00271598	0.565077	up	**	K14154	thiamine-phosphate diphosphorylase / hydroxyethylthiazole kinase	[EC:2.5.1.3 2.7.1.50]	ko00730	Thiamine metabolism	M00898	Thiamine biosynthesis, pyridoxal-5P => TMP/thiamine/TPP (2)	NA	NA
743	K02016	0.00529197	-0.131643	downRYGB	**	NA	NA		NA	0.00518034	-0.0864244	down	**	K02016	iron complex transport system substrate-binding protein		ko02010	ABC transporters	NA	NA	NA	NA
744	K13327	0.00106543	0.790815	upRYGB	**	NA	NA		NA	0.000201574	0.589544	up	***	K13327	NDP-hexose-3-ketoreductase		ko00523	Polyketide sugar unit biosynthesis	M00801;M00802	dTDP-L-olivose biosynthesis (2);dTDP-D-forosamine biosynthesis (2)	NA	NA
745	K13815	0.00437789	-0.914829	downRYGB	**	NA	NA		NA	0.00501083	-0.692833	down	**	K13815	two-component system, response regulator RpfG		ko02020	Two-component system	NA	NA	NA	NA
746	K13819	0.00748176	0.74162	upRYGB	**	NA	NA		NA	0.00546134	0.583947	up	**	K13819	NifU-like protein			NA	NA	NA	NA	NA
747	K17312	0.00842844	1.38885	upRYGB	**	NA	NA		NA	0.00968035	1.10873	up	**	K17312	trehalose transport system permease protein		ko02010	ABC transporters	NA	NA	NA	NA
748	K02956	0.00802719	0.0846139	upRYGB	**	NA	NA		NA	0.000274038	0.102768	up	***	K02956	small subunit ribosomal protein S15		ko03010	Ribosome	NA	NA	NA	NA
749	K01023	0.00268588	-0.315447	downRYGB	**	NA	NA		NA	0.0392407	-0.162748	down	*	K01023	arylsulfate sulfotransferase	[EC:2.8.2.22]		NA	NA	NA	NA	NA
750	K16289	0.00100072	-2.23303	downRYGB	**	NA	NA		NA	1.35862e-05	-1.36563	down	***	K16289	ankyrin repeat and protein kinase domain-containing protein 1	[EC:2.7.11.1]		NA	NA	NA	NA	NA
751	K12684	0.00704291	1.62465	upRYGB	**	NA	NA		NA	0.012173	1.1531	up	*	K12684	serine protease autotransporter	[EC:3.4.21.-]		NA	NA	NA	NA	NA
752	K10681	0.00815165	0.76881	upRYGB	**	NA	NA		NA	0.000663812	0.652343	up	***	K10681	two-component system, OmpR family, sensor histidine kinase SaeS	[EC:2.7.13.3]	ko02020	Two-component system	NA	NA	NA	NA
753	K19268	0.00696249	1.00951	upRYGB	**	NA	NA		NA	0.000681611	0.89305	up	***	K19268	NA	NA	ko01200;ko00660;ko00630	Carbon metabolism;C5-Branched dibasic acid metabolism;Glyoxylate and dicarboxylate metabolism	M00740	Methylaspartate cycle (4)	MF0032	glutamate degradation III
754	K16962	0.00388768	-0.659126	downRYGB	**	NA	NA		NA	0.00095641	-0.512951	down	***	K16962	putative amino-acid transport system permease protein		ko02010	ABC transporters	NA	NA	NA	NA
755	K10212	0.00179147	0.872419	upRYGB	**	NA	NA		NA	0.000306483	0.685248	up	***	K10212	glycosyl-4,4'-diaponeurosporenoate acyltransferase	[EC:2.3.1.-]	ko00906	Carotenoid biosynthesis	NA	NA	NA	NA
756	K11268	0.00119791	1.17114	upRYGB	**	NA	NA		NA	0.00257375	0.816673	up	**	K11268	N-acetyltransferase	[EC:2.3.1.-]		NA	NA	NA	NA	NA
757	K20445	0.00124769	1.21628	upRYGB	**	NA	NA		NA	0.034461	0.608127	up	*	K20445	NA	NA		NA	NA	NA	NA	NA
758	K16164	0.00873568	0.626878	upRYGB	**	NA	NA		NA	0.0109957	0.444684	up	*	K16164	acylpyruvate hydrolase	[EC:3.7.1.5]	ko00350	Tyrosine metabolism	NA	NA	NA	NA
759	K10916	0.00188969	1.75048	upRYGB	**	NA	NA		NA	0.000172635	1.70531	up	***	K10916	two-component system, CAI-1 autoinducer sensor kinase/phosphatase CqsS	[EC:2.7.13.3 3.1.3.-]	ko02020;ko05111	Two-component system;Vibrio cholerae pathogenic cycle	NA	NA	NA	NA
760	K13671	0.00965628	2.14078	upRYGB	**	NA	NA		NA	0.000231634	1.85873	up	***	K13671	alpha-1,2-mannosyltransferase	[EC:2.4.1.-]		NA	NA	NA	NA	NA
761	K03896	0.00338409	3.42196	upRYGB	**	NA	NA		NA	0.020366	2.11171	up	*	K03896	acetyl CoA:N6-hydroxylysine acetyl transferase	[EC:2.3.1.102]	ko00310	Lysine degradation	M00918	Aerobactin biosynthesis, lysine => aerobactin (4)	NA	NA
762	K20882	0.0010066	0.888054	upRYGB	**	NA	NA		NA	0.00727283	0.511617	up	**	K20882	NA	NA		NA	NA	NA	NA	NA
763	K21134	0.00133854	0.581009	upRYGB	**	NA	NA		NA	0.0450618	0.348708	up	*	K21134	NA	NA		NA	NA	NA	NA	NA
764	K06370	0.00905067	0.729323	upRYGB	**	NA	NA		NA	0.0192561	0.45035	up	*	K06370	morphogenetic protein associated with SpoVID			NA	NA	NA	NA	NA
765	K19181	0.00121958	0.688538	upRYGB	**	NA	NA		NA	0.000172635	0.620193	up	***	K19181	NA	NA		NA	NA	NA	NA	NA
766	K22107	0.00787831	-0.745799	downRYGB	**	NA	NA		NA	0.00866951	-0.507055	down	**	K22107	NA	NA		NA	NA	NA	NA	NA
767	K05571	0.00691043	0.664948	upRYGB	**	NA	NA		NA	0.00284634	0.448407	up	**	K05571	multicomponent Na+:H+ antiporter subunit G			NA	NA	NA	NA	NA
768	K19428	0.00698762	0.674907	upRYGB	**	NA	NA		NA	0.0109711	0.441353	up	*	K19428	NA	NA		NA	NA	NA	NA	NA
769	K19420	0.00514564	-0.402469	downRYGB	**	NA	NA		NA	0.0390261	-0.248342	down	*	K19420	NA	NA		NA	NA	NA	NA	NA
770	K18104	0.00296985	-0.423253	downRYGB	**	NA	NA		NA	0.0239732	-0.28699	down	*	K18104	NA	NA	ko01501;ko02010	beta-Lactam resistance;ABC transporters	M00700	Multidrug resistance, efflux pump AbcA (1)	NA	NA
771	K02790	0.00311993	-0.460193	downRYGB	**	NA	NA		NA	0.00337268	-0.372529	down	**	K02790	PTS system, maltose and glucose-specific IIB component	[EC:2.7.1.69]	ko00010;ko00500;ko02060	Glycolysis / Gluconeogenesis;Starch and sucrose metabolism;Phosphotransferase system (PTS)	NA	NA	NA	NA
772	K02794	0.0037936	-0.432737	downRYGB	**	NA	NA		NA	0.0178223	-0.29583	down	*	K02794	PTS system, mannose-specific IIB component	[EC:2.7.1.69]	ko00520;ko02060;ko00051	Amino sugar and nucleotide sugar metabolism;Phosphotransferase system (PTS);Fructose and mannose metabolism	NA	NA	NA	NA
773	K12554	0.0021364	1.10749	upRYGB	**	NA	NA		NA	0.0204564	0.615942	up	*	K12554	alanine adding enzyme	[EC:2.3.2.-]	ko00550	Peptidoglycan biosynthesis	NA	NA	NA	NA
774	K09965	0.00660206	2.53331	upRYGB	**	NA	NA		NA	0.0117697	1.43776	up	*	K09965	hypothetical protein			NA	NA	NA	NA	NA
775	K21562	0.00106746	-0.428407	downRYGB	**	NA	NA		NA	0.00200961	-0.297918	down	**	K21562	NA	NA		NA	NA	NA	NA	NA
776	K10547	0.00923319	-0.373052	downRYGB	**	NA	NA		NA	0.00322008	-0.320392	down	**	K10547	putative multiple sugar transport system permease protein		ko02010	ABC transporters	NA	NA	NA	NA
777	K10548	0.00194709	-0.418574	downRYGB	**	NA	NA		NA	0.00156213	-0.340428	down	**	K10548	putative multiple sugar transport system ATP-binding protein		ko02010	ABC transporters	NA	NA	NA	NA
778	K19005	0.00862101	0.408144	upRYGB	**	NA	NA		NA	0.0116499	0.302257	up	*	K19005	NA	NA	ko00561	Glycerolipid metabolism	NA	NA	NA	NA
779	K21489	0.00108872	1.57424	upRYGB	**	NA	NA		NA	0.000411029	1.27083	up	***	K21489	NA	NA		NA	NA	NA	NA	NA
780	K03178	0.00232242	1.95397	upRYGB	**	NA	NA		NA	0.0125579	1.48121	up	*	K03178	ubiquitin-activating enzyme E1	[EC:6.3.2.19]	ko04120;ko05012	Ubiquitin mediated proteolysis;Parkinson's disease	NA	NA	NA	NA
781	K11005	0.00230976	2.32287	upRYGB	**	NA	NA		NA	0.0160905	1.32666	up	*	K11005	hemolysin A			NA	NA	NA	NA	NA
782	K07692	0.00151265	-0.337811	downRYGB	**	NA	NA		NA	0.00026086	-0.295069	down	***	K07692	two-component system, NarL family, response regulator DegU		ko02020	Two-component system	NA	NA	NA	NA
783	K02977	0.00824575	1.60198	upRYGB	**	NA	NA		NA	0.000921886	1.50319	up	***	K02977	small subunit ribosomal protein S27Ae		ko03010	Ribosome	NA	NA	NA	NA
784	K01434	0.00192207	10.3304	upRYGB	**	NA	NA		NA	0.00784865	9.46037	up	**	K01434	penicillin amidase	[EC:3.5.1.11]	ko00311	Penicillin and cephalosporin biosynthesis	NA	NA	NA	NA
785	K12962	0.00157706	1.22521	upRYGB	**	NA	NA		NA	0.00990879	0.714878	up	**	K12962	undecaprenyl phosphate-alpha-L-ara4N flippase subunit ArnE		ko01503	Cationic antimicrobial peptide (CAMP) resistance	NA	NA	NA	NA
786	K12960	0.0037847	0.234756	upRYGB	**	NA	NA		NA	0.000676457	0.22607	up	***	K12960	5-methylthioadenosine/S-adenosylhomocysteine deaminase	[EC:3.5.4.31 3.5.4.28]	ko00270	Cysteine and methionine metabolism	NA	NA	NA	NA
787	K07484	0.00101031	-0.484092	downRYGB	**	NA	NA		NA	0.000310693	-0.379593	down	***	K07484	transposase			NA	NA	NA	NA	NA
788	K00068	0.00802719	0.566196	upRYGB	**	NA	NA		NA	0.033053	0.357682	up	*	K00068	sorbitol-6-phosphate 2-dehydrogenase	[EC:1.1.1.140]	ko00051	Fructose and mannose metabolism	NA	NA	NA	NA
789	K14194	0.00133917	0.773272	upRYGB	**	NA	NA		NA	0.000140527	0.655661	up	***	K14194	serine-aspartate repeat-containing protein C/D/E		ko05150	Staphylococcus aureus infection	NA	NA	NA	NA
790	K00936	0.00139432	-0.767418	downRYGB	**	NA	NA		NA	0.000754579	-0.580608	down	***	K00936				NA	NA	NA	NA	NA
791	K01081	0.001005	0.422099	upRYGB	**	NA	NA		NA	0.000134517	0.355118	up	***	K01081	5'-nucleotidase	[EC:3.1.3.5]	ko00230;ko00760;ko00240	Purine metabolism;Nicotinate and nicotinamide metabolism;Pyrimidine metabolism	NA	NA	NA	NA
792	K03488	0.00232651	-0.379843	downRYGB	**	NA	NA		NA	0.00175394	-0.281989	down	**	K03488	beta-glucoside operon transcriptional antiterminator			NA	NA	NA	NA	NA
793	K17076	0.00741719	0.324782	upRYGB	**	NA	NA		NA	0.00140343	0.253219	up	**	K17076	putative lysine transport system ATP-binding protein	[EC:3.6.3.-]	ko02010	ABC transporters	NA	NA	NA	NA
794	K17073	0.00159253	0.374945	upRYGB	**	NA	NA		NA	0.00308063	0.26209	up	**	K17073	putative lysine transport system substrate-binding protein		ko02010	ABC transporters	NA	NA	NA	NA
795	K08867	0.00483523	-1.82663	downRYGB	**	NA	NA		NA	0.0306502	-1.08629	down	*	K08867	WNK lysine deficient protein kinase	[EC:2.7.11.1]		NA	NA	NA	NA	NA
796	K09888	0.00676595	-0.143438	downRYGB	**	NA	NA		NA	0.0478603	-0.0800126	down	*	K09888	cell division protein ZapA			NA	NA	NA	NA	NA
797	K03933	0.00546375	1.87714	upRYGB	**	NA	NA		NA	0.00414538	1.33758	up	**	K03933	chitin-binding protein			NA	NA	NA	NA	NA
798	K12902	0.00515631	1.69123	upRYGB	**	NA	NA		NA	4.33494e-05	1.78003	up	***	K12902	phosphonoacetaldehyde methylase		ko00440	Phosphonate and phosphinate metabolism	M00903	Fosfomycin biosynthesis, phosphoenolpyruvate => fosfomycin (1)	NA	NA
799	K19592	0.00397316	-0.717941	downRYGB	**	NA	NA		NA	0.00846775	-0.563342	down	**	K19592	NA	NA		NA	NA	NA	NA	NA
800	K02775	0.00587966	-0.484414	downRYGB	**	NA	NA		NA	0.0115797	-0.340608	down	*	K02775	PTS system, galactitol-specific IIC component		ko00052;ko02060	Galactose metabolism;Phosphotransferase system (PTS)	NA	NA	NA	NA
801	K03602	0.00775767	0.1355	upRYGB	**	NA	NA		NA	0.00109286	0.12079	up	**	K03602	exodeoxyribonuclease VII small subunit	[EC:3.1.11.6]	ko03430	Mismatch repair	NA	NA	NA	NA
802	K17235	0.00417462	-0.645979	downRYGB	**	NA	NA		NA	0.00879561	-0.474303	down	**	K17235	arabinosaccharide transport system permease protein		ko02010	ABC transporters	NA	NA	NA	NA
803	K17236	0.00153932	-0.74872	downRYGB	**	NA	NA		NA	0.00270651	-0.542456	down	**	K17236	arabinosaccharide transport system permease protein		ko02010	ABC transporters	NA	NA	NA	NA
804	K06075	0.00494046	-0.232385	downRYGB	**	NA	NA		NA	0.0186102	-0.130394	down	*	K06075	MarR family transcriptional regulator, transcriptional regulator for hemolysin			NA	NA	NA	NA	NA
805	K16013	0.00229748	1.03292	upRYGB	**	NA	NA		NA	0.0275643	0.58326	up	*	K16013	ATP-binding cassette, subfamily C, bacterial CydD		ko02010	ABC transporters	NA	NA	NA	NA
806	K16202	0.00789988	1.23264	upRYGB	**	NA	NA		NA	0.0439575	0.856722	up	*	K16202	dipeptide transport system ATP-binding protein		ko02010	ABC transporters	NA	NA	NA	NA
807	K18337	0.00811785	1.75732	upRYGB	**	NA	NA		NA	0.00814147	1.17566	up	**	K18337	NA	NA	ko00051	Fructose and mannose metabolism	NA	NA	NA	NA
808	K01629	0.00330381	-0.253943	downRYGB	**	NA	NA		NA	0.0112653	-0.171971	down	*	K01629	rhamnulose-1-phosphate aldolase	[EC:4.1.2.19]	ko00040;ko00051	Pentose and glucuronate interconversions;Fructose and mannose metabolism	NA	NA	MF0019	rhamnose degradation
809	K06907	0.00295891	0.398591	upRYGB	**	NA	NA		NA	0.00421411	0.294729	up	**	K06907				NA	NA	NA	NA	NA
810	K02109	0.00133341	-0.157126	downRYGB	**	NA	NA		NA	NA	NA	up	NA	K02109	F-type H+-transporting ATPase subunit b	[EC:3.6.3.14]	ko00195;ko00190	Photosynthesis;Oxidative phosphorylation	M00157	F-type ATPase, prokaryotes and chloroplasts (7)	NA	NA
811	K03855	0.00746292	0.889531	upRYGB	**	NA	NA		NA	NA	NA	up	NA	K03855	ferredoxin like protein			NA	NA	NA	NA	NA
812	K00193	0.00726372	1.82217	upRYGB	**	NA	NA		NA	NA	NA	up	NA	K00193	acetyl-CoA decarbonylase/synthase complex subunit beta	[EC:2.3.1.-]	ko01200;ko00680	Carbon metabolism;Methane metabolism	M00357;M00422	Methanogenesis, acetate => methane (17);Acetyl-CoA pathway, CO2 => acetyl-CoA (1)	NA	NA
813	K13498	0.0042794	0.916016	upRYGB	**	NA	NA		NA	NA	NA	up	NA	K13498	indole-3-glycerol phosphate synthase / phosphoribosylanthranilate isomerase	[EC:4.1.1.48 5.3.1.24]	ko00400;ko01230	Phenylalanine, tyrosine and tryptophan biosynthesis;Biosynthesis of amino acids	M00023	Tryptophan biosynthesis, chorismate => tryptophan (6)	NA	NA
814	K03648	0.00802719	-0.131468	downRYGB	**	NA	NA		NA	NA	NA	up	NA	K03648	uracil-DNA glycosylase	[EC:3.2.2.27]	ko03410;ko05340	Base excision repair;Primary immunodeficiency	NA	NA	NA	NA
815	K03981	0.00146331	0.926382	upRYGB	**	NA	NA		NA	NA	NA	up	NA	K03981	thiol:disulfide interchange protein DsbC	[EC:5.3.4.1]		NA	NA	NA	NA	NA
816	K09016	0.00389944	0.922963	upRYGB	**	NA	NA		NA	NA	NA	up	NA	K09016	putative pyrimidine permease RutG			NA	NA	NA	NA	NA
817	K12211	0.00791205	-9.04228	downRYGB	**	NA	NA		NA	NA	NA	up	NA	K12211	intracellular multiplication protein IcmG			NA	NA	NA	NA	NA
818	K11747	0.0063316	0.854911	upRYGB	**	NA	NA		NA	NA	NA	up	NA	K11747	glutathione-regulated potassium-efflux system protein KefB			NA	NA	NA	NA	NA
819	K13923	0.00315611	1.89612	upRYGB	**	NA	NA		NA	NA	NA	up	NA	K13923	phosphate propanoyltransferase	[EC:2.3.1.222]	ko00640	Propanoate metabolism	NA	NA	MF0093	propionate production I
820	K18377	0.00193632	1.56954	upRYGB	**	NA	NA		NA	NA	NA	up	NA	K18377	NA	NA		NA	M00660	Xanthomonas spp. pathogenicity signature, T3SS and effectors (1)	NA	NA
821	K05805	0.00362051	0.811878	upRYGB	**	NA	NA		NA	NA	NA	up	NA	K05805	CreA protein			NA	NA	NA	NA	NA
822	K19056	0.00976874	-8.85547	downRYGB	**	NA	NA		NA	NA	NA	up	NA	K19056	NA	NA		NA	NA	NA	NA	NA
823	K08313	0.00324913	1.53323	upRYGB	**	NA	NA		NA	NA	NA	up	NA	K08313	fructose-6-phosphate aldolase 1	[EC:4.1.2.-]		NA	NA	NA	NA	NA
824	K02083	0.00249987	0.62915	upRYGB	**	NA	NA		NA	NA	NA	up	NA	K02083	allantoate deiminase	[EC:3.5.3.9]	ko00230	Purine metabolism	NA	NA	NA	NA
825	K07309	0.00357181	0.844172	upRYGB	**	NA	NA		NA	NA	NA	up	NA	K07309	Tat-targeted selenate reductase subunit YnfE	[EC:1.97.1.9]	ko00450	Selenocompound metabolism	NA	NA	NA	NA
826	K11150	0.00456392	1.11837	upRYGB	**	NA	NA		NA	NA	NA	up	NA	K11150	retinol dehydrogenase 8	[EC:1.1.1.-]	ko00830	Retinol metabolism	NA	NA	NA	NA
827	K02433	0.00451323	-0.216308	downRYGB	**	NA	NA		NA	NA	NA	up	NA	K02433	aspartyl-tRNA(Asn)/glutamyl-tRNA(Gln) amidotransferase subunit A	[EC:6.3.5.6 6.3.5.7]	ko00970	Aminoacyl-tRNA biosynthesis	NA	NA	NA	NA
828	K09473	0.00108872	2.49281	upRYGB	**	NA	NA		NA	NA	NA	up	NA	K09473	gamma-glutamyl-gamma-aminobutyrate hydrolase	[EC:3.5.1.94]	ko00330	Arginine and proline metabolism	M00136	GABA biosynthesis, prokaryotes, putrescine => GABA (3)	NA	NA
829	K13574	0.00101649	1.19841	upRYGB	**	NA	NA		NA	NA	NA	up	NA	K13574	uncharacterized oxidoreductase	[EC:1.1.1.-]		NA	NA	NA	NA	NA
830	K07323	0.00359613	0.755732	upRYGB	**	NA	NA		NA	NA	NA	up	NA	K07323	putative toluene tolerance protein		ko02010	ABC transporters	NA	NA	NA	NA
831	K07320	0.00108876	1.0962	upRYGB	**	NA	NA		NA	NA	NA	up	NA	K07320	putative adenine-specific DNA-methyltransferase	[EC:2.1.1.72]		NA	NA	NA	NA	NA
832	K06989	0.00587376	-0.359774	downRYGB	**	NA	NA		NA	NA	NA	up	NA	K06989	aspartate dehydrogenase	[EC:1.4.1.21]	ko00760	Nicotinate and nicotinamide metabolism	M00115	NAD biosynthesis, aspartate => quinolinate => NAD (4)	NA	NA
833	K02441	0.00193558	0.453163	upRYGB	**	NA	NA		NA	NA	NA	up	NA	K02441	GlpG protein			NA	NA	NA	NA	NA
834	K00850	0.00126657	-0.154751	downRYGB	**	NA	NA		NA	NA	NA	up	NA	K00850	6-phosphofructokinase 1	[EC:2.7.1.11]	ko00010;ko01200;ko00680;ko00052;ko00030;ko03018;ko04152;ko01230;ko00051;ko05230	Glycolysis / Gluconeogenesis;Carbon metabolism;Methane metabolism;Galactose metabolism;Pentose phosphate pathway;RNA degradation;AMPK signaling pathway;Biosynthesis of amino acids;Fructose and mannose metabolism;Central carbon metabolism in cancer	M00001;M00345	Glycolysis (Embden-Meyerhof pathway), glucose => pyruvate (11);Formaldehyde assimilation, ribulose monophosphate pathway (4)	MF0067	glycolysis (preparatory phase)
835	K15724	0.00240223	0.964703	upRYGB	**	NA	NA		NA	NA	NA	up	NA	K15724	iron-sulfur cluster insertion protein			NA	NA	NA	NA	NA
836	K03583	0.0010066	0.970374	upRYGB	**	NA	NA		NA	NA	NA	up	NA	K03583	exodeoxyribonuclease V gamma subunit	[EC:3.1.11.5]	ko03440	Homologous recombination	NA	NA	NA	NA
837	K01725	0.0020318	1.43646	upRYGB	**	NA	NA		NA	NA	NA	up	NA	K01725	cyanate lyase	[EC:4.2.1.104]	ko00910	Nitrogen metabolism	NA	NA	NA	NA
838	K01720	0.00207283	0.855688	upRYGB	**	NA	NA		NA	NA	NA	up	NA	K01720	2-methylcitrate dehydratase	[EC:4.2.1.79]	ko00640	Propanoate metabolism	NA	NA	NA	NA
839	K03762	0.00570539	0.815114	upRYGB	**	NA	NA		NA	NA	NA	up	NA	K03762	MFS transporter, MHS family, proline/betaine transporter			NA	NA	NA	NA	NA
840	K09980	0.00156751	2.13198	upRYGB	**	NA	NA		NA	NA	NA	up	NA	K09980	hypothetical protein			NA	NA	NA	NA	NA
841	K20954	0.00193558	4.74969	upRYGB	**	NA	NA		NA	NA	NA	up	NA	K20954	NA	NA		NA	NA	NA	NA	NA
842	K21028	0.00137215	0.825554	upRYGB	**	NA	NA		NA	NA	NA	up	NA	K21028	NA	NA		NA	NA	NA	NA	NA
843	K00113	0.00492855	0.672923	upRYGB	**	NA	NA		NA	NA	NA	up	NA	K00113	glycerol-3-phosphate dehydrogenase subunit C	[EC:1.1.5.3]	ko00564	Glycerophospholipid metabolism	NA	NA	MF0061	glycerol degradation II
844	K12351	0.00309772	1.85367	upRYGB	**	NA	NA		NA	NA	NA	up	NA	K12351	sphingomyelin phosphodiesterase 2	[EC:3.1.4.12]	ko00600;ko04071	Sphingolipid metabolism;Sphingolipid signaling pathway	NA	NA	NA	NA
845	K16325	0.0073404	1.98846	upRYGB	**	NA	NA		NA	NA	NA	up	NA	K16325	nucleoside permease			NA	NA	NA	NA	NA
846	K18478	0.00225994	0.733521	upRYGB	**	NA	NA		NA	NA	NA	up	NA	K18478	NA	NA		NA	NA	NA	NA	NA
847	K09937	0.00109373	1.22058	upRYGB	**	NA	NA		NA	NA	NA	up	NA	K09937	hypothetical protein			NA	NA	NA	NA	NA
848	K13745	0.00196284	1.51921	upRYGB	**	NA	NA		NA	NA	NA	up	NA	K13745	L-2,4-diaminobutyrate decarboxylase	[EC:4.1.1.86]	ko00260	Glycine, serine and threonine metabolism	NA	NA	NA	NA
849	K03567	0.00362711	0.841053	upRYGB	**	NA	NA		NA	NA	NA	up	NA	K03567	glycine cleavage system transcriptional repressor			NA	NA	NA	NA	NA
850	K03562	0.00528705	0.668214	upRYGB	**	NA	NA		NA	NA	NA	up	NA	K03562	biopolymer transport protein TolQ			NA	NA	NA	NA	NA
851	K06282	0.00357222	0.71591	upRYGB	**	NA	NA		NA	NA	NA	up	NA	K06282	hydrogenase small subunit	[EC:1.12.99.6]	ko00633	Nitrotoluene degradation	NA	NA	NA	NA
852	K06281	0.00951345	0.647927	upRYGB	**	NA	NA		NA	NA	NA	up	NA	K06281	hydrogenase large subunit	[EC:1.12.99.6]	ko00633	Nitrotoluene degradation	NA	NA	NA	NA
853	K21336	0.00616122	1.2286	upRYGB	**	NA	NA		NA	NA	NA	up	NA	K21336	NA	NA		NA	NA	NA	NA	NA
854	K20934	0.00853529	-1.67716	downRYGB	**	NA	NA		NA	NA	NA	up	NA	K20934	NA	NA		NA	NA	NA	NA	NA
855	K00130	0.00202916	0.797238	upRYGB	**	NA	NA		NA	NA	NA	up	NA	K00130	betaine-aldehyde dehydrogenase	[EC:1.2.1.8]	ko00260	Glycine, serine and threonine metabolism	M00555	Betaine biosynthesis, choline => betaine (3)	NA	NA
856	K21602	0.00903788	0.976918	upRYGB	**	NA	NA		NA	NA	NA	up	NA	K21602	NA	NA		NA	NA	NA	NA	NA
857	K00041	0.00277702	-0.214323	downRYGB	**	NA	NA		NA	NA	NA	up	NA	K00041	tagaturonate reductase	[EC:1.1.1.58]	ko00040	Pentose and glucuronate interconversions	M00631	D-Galacturonate degradation (bacteria), D-galacturonate => pyruvate + D-glyceraldehyde 3P (6)	MF0022	galacturonate degradation I
858	K07723	0.00182171	-1.73004	downRYGB	**	NA	NA		NA	NA	NA	up	NA	K07723	CopG family transcriptional regulator			NA	NA	NA	NA	NA
859	K17948	0.00301534	1.63077	upRYGB	**	NA	NA		NA	NA	NA	up	NA	K17948	N-acetylneuraminate epimerase	[EC:5.1.3.24]		NA	NA	NA	NA	NA
860	K03544	0.00930673	-0.118576	downRYGB	**	NA	NA		NA	NA	NA	up	NA	K03544	ATP-dependent Clp protease ATP-binding subunit ClpX		ko04112	Cell cycle - Caulobacter	NA	NA	NA	NA
861	K02475	0.00772847	1.55253	upRYGB	**	NA	NA		NA	NA	NA	up	NA	K02475	two-component system, CitB family, response regulator			NA	NA	NA	NA	NA
862	K10943	0.00230542	1.18025	upRYGB	**	NA	NA		NA	NA	NA	up	NA	K10943	two-component system, response regulator FlrC		ko02020;ko05111	Two-component system;Vibrio cholerae pathogenic cycle	NA	NA	NA	NA
863	K03523	0.00657268	-0.248818	downRYGB	**	NA	NA		NA	NA	NA	up	NA	K03523	biotin transport system substrate-specific component		ko02010	ABC transporters	NA	NA	NA	NA
864	K14591	0.00101498	0.732214	upRYGB	**	NA	NA		NA	NA	NA	up	NA	K14591	protein AroM			NA	NA	NA	NA	NA
865	K21645	0.00211075	1.04931	upRYGB	**	NA	NA		NA	NA	NA	up	NA	K21645	NA	NA		NA	NA	NA	NA	NA
866	K12991	0.00763915	3.41013	upRYGB	**	NA	NA		NA	NA	NA	up	NA	K12991	rhamnosyltransferase	[EC:2.4.1.-]		NA	NA	NA	NA	NA
867	K16695	0.00449971	1.22291	upRYGB	**	NA	NA		NA	NA	NA	up	NA	K16695	lipopolysaccharide exporter			NA	NA	NA	NA	NA
868	K09023	0.00151265	1.09727	upRYGB	**	NA	NA		NA	NA	NA	up	NA	K09023	aminoacrylate hydrolase	[EC:3.5.1.-]	ko00240	Pyrimidine metabolism	M00939	Pyrimidine degradation, uracil => 3-hydroxypropanoate (5)	NA	NA
869	K03503	0.00800072	0.569504	upRYGB	**	NA	NA		NA	NA	NA	up	NA	K03503	DNA polymerase V	[EC:3.4.21.-]		NA	NA	NA	NA	NA
870	K09252	0.0033631	3.08304	upRYGB	**	NA	NA		NA	NA	NA	up	NA	K09252	feruloyl esterase	[EC:3.1.1.73]		NA	NA	NA	NA	NA
871	K03319	0.00660766	0.465754	upRYGB	**	NA	NA		NA	NA	NA	up	NA	K03319	divalent anion:Na+ symporter, DASS family			NA	NA	NA	NA	NA
872	K06162	0.00273264	0.956468	upRYGB	**	NA	NA		NA	NA	NA	up	NA	K06162	alpha-D-ribose 1-methylphosphonate 5-triphosphate diphosphatase	[EC:3.6.1.63]	ko00440	Phosphonate and phosphinate metabolism	NA	NA	NA	NA
873	K06165	0.00403485	0.886992	upRYGB	**	NA	NA		NA	NA	NA	up	NA	K06165	alpha-D-ribose 1-methylphosphonate 5-triphosphate synthase subunit PhnH	[EC:2.7.8.37]	ko00440	Phosphonate and phosphinate metabolism	NA	NA	NA	NA
874	K20649	0.00156595	-1.40337	downRYGB	**	NA	NA		NA	NA	NA	up	NA	K20649	NA	NA		NA	NA	NA	NA	NA
875	K11991	0.00474385	-0.199154	downRYGB	**	NA	NA		NA	NA	NA	up	NA	K11991	tRNA(adenine34) deaminase	[EC:3.5.4.33]		NA	NA	NA	NA	NA
876	K00786	0.00658152	-0.149388	downRYGB	**	NA	NA		NA	NA	NA	up	NA	K00786				NA	NA	NA	NA	NA
877	K00039	0.00184806	4.72486	upRYGB	**	NA	NA		NA	NA	NA	up	NA	K00039	ribitol 2-dehydrogenase	[EC:1.1.1.56]	ko00040	Pentose and glucuronate interconversions	NA	NA	NA	NA
878	K05781	0.00346023	0.917698	upRYGB	**	NA	NA		NA	NA	NA	up	NA	K05781	putative phosphonate transport system ATP-binding protein			NA	NA	NA	NA	NA
879	K05780	0.00348075	0.916821	upRYGB	**	NA	NA		NA	NA	NA	up	NA	K05780	alpha-D-ribose 1-methylphosphonate 5-triphosphate synthase subunit PhnL	[EC:2.7.8.37]	ko00440	Phosphonate and phosphinate metabolism	NA	NA	NA	NA
880	K00013	0.00108088	-0.132877	downRYGB	**	NA	NA		NA	NA	NA	up	NA	K00013	histidinol dehydrogenase	[EC:1.1.1.23]	ko01230;ko00340	Biosynthesis of amino acids;Histidine metabolism	M00026	Histidine biosynthesis, PRPP => histidine (6)	NA	NA
881	K01058	0.0013174	0.776529	upRYGB	**	NA	NA		NA	NA	NA	up	NA	K01058	phospholipase A1	[EC:3.1.1.32 3.1.1.4]	ko00565;ko00591;ko00592;ko00590;ko00564	Ether lipid metabolism;Linoleic acid metabolism;alpha-Linolenic acid metabolism;Arachidonic acid metabolism;Glycerophospholipid metabolism	NA	NA	NA	NA
882	K02503	0.00452448	-0.0930399	downRYGB	**	NA	NA		NA	NA	NA	up	NA	K02503	histidine triad (HIT) family protein			NA	NA	NA	NA	NA
883	K21740	0.00129734	2.30438	upRYGB	**	NA	NA		NA	NA	NA	up	NA	K21740	NA	NA		NA	NA	NA	NA	NA
884	K18530	0.00246361	1.06269	upRYGB	**	NA	NA		NA	NA	NA	up	NA	K18530	NA	NA		NA	NA	NA	NA	NA
885	K12972	0.00277255	0.614432	upRYGB	**	NA	NA		NA	NA	NA	up	NA	K12972	gyoxylate/hydroxypyruvate reductase A	[EC:1.1.1.79 1.1.1.81]	ko00260;ko00620;ko00630	Glycine, serine and threonine metabolism;Pyruvate metabolism;Glyoxylate and dicarboxylate metabolism	NA	NA	NA	NA
886	K13888	0.0034561	0.832383	upRYGB	**	NA	NA		NA	NA	NA	up	NA	K13888	macrolide-specific efflux protein MacA			NA	NA	NA	NA	NA
887	K07219	0.0012166	-0.469683	downRYGB	**	NA	NA		NA	NA	NA	up	NA	K07219	putative molybdopterin biosynthesis protein			NA	NA	NA	NA	NA
888	K21168	0.00522906	-0.71269	downRYGB	**	NA	NA		NA	NA	NA	up	NA	K21168	NA	NA		NA	M00825	10-membered enediyne core biosynthesis, malonyl-CoA => 3-hydroxyhexadeca-4,6,8,10,12,14-hexaenoyl-ACP => 10-membered enediyne core (1)	NA	NA
889	K19156	0.00515816	2.1752	upRYGB	**	NA	NA		NA	NA	NA	up	NA	K19156	NA	NA		NA	NA	NA	NA	NA
890	K08279	0.00277255	1.31012	upRYGB	**	NA	NA		NA	NA	NA	up	NA	K08279	carnitine operon protein CaiE			NA	NA	NA	NA	NA
891	K03164	0.00306337	9.94682	upRYGB	**	NA	NA		NA	NA	NA	up	NA	K03164	DNA topoisomerase II	[EC:5.99.1.3]		NA	NA	NA	NA	NA
892	K07666	0.00152198	0.514844	upRYGB	**	NA	NA		NA	NA	NA	up	NA	K07666	two-component system, OmpR family, response regulator QseB		ko02020	Two-component system	NA	NA	NA	NA
893	K07662	0.00743825	0.627007	upRYGB	**	NA	NA		NA	NA	NA	up	NA	K07662	two-component system, OmpR family, response regulator CpxR		ko02020;ko01503	Two-component system;Cationic antimicrobial peptide (CAMP) resistance	NA	NA	NA	NA
894	K03806	0.00188669	0.88477	upRYGB	**	NA	NA		NA	NA	NA	up	NA	K03806	AmpD protein			NA	NA	NA	NA	NA
895	K11939	0.00774012	0.835581	upRYGB	**	NA	NA		NA	NA	NA	up	NA	K11939	inner membrane transporter RhtA			NA	NA	NA	NA	NA
896	K07275	0.00778231	0.697513	upRYGB	**	NA	NA		NA	NA	NA	up	NA	K07275	outer membrane protein			NA	NA	NA	NA	NA
897	K07492	0.00544235	-0.529296	downRYGB	**	NA	NA		NA	NA	NA	up	NA	K07492	putative transposase			NA	NA	NA	NA	NA
898	K11202	0.00276863	1.12883	upRYGB	**	NA	NA		NA	NA	NA	up	NA	K11202	PTS system, fructose-specific IIB-like component	[EC:2.7.1.69]		NA	NA	NA	NA	NA
899	K14189	0.0090321	1.83682	upRYGB	**	NA	NA		NA	NA	NA	up	NA	K14189	uncharacterized oxidoreductase	[EC:1.-.-.-]		NA	NA	NA	NA	NA
900	K14187	0.00242911	1.37176	upRYGB	**	NA	NA		NA	NA	NA	up	NA	K14187	chorismate mutase / prephenate dehydrogenase	[EC:5.4.99.5 1.3.1.12]	ko00400;ko01230;ko00401	Phenylalanine, tyrosine and tryptophan biosynthesis;Biosynthesis of amino acids;Novobiocin biosynthesis	M00024;M00025	Phenylalanine biosynthesis, chorismate => phenylpyruvate => phenylalanine (3);Tyrosine biosynthesis, chorismate => HPP => tyrosine (3)	NA	NA
901	K02768	0.0030394	-0.286833	downRYGB	**	NA	NA		NA	NA	NA	up	NA	K02768	PTS system, fructose-specific IIA component	[EC:2.7.1.69]	ko02060;ko00051	Phosphotransferase system (PTS);Fructose and mannose metabolism	NA	NA	NA	NA
902	K03636	0.00311726	0.883982	upRYGB	**	NA	NA		NA	NA	NA	up	NA	K03636	molybdopterin synthase sulfur carrier subunit		ko00790;ko04122	Folate biosynthesis;Sulfur relay system	NA	NA	NA	NA
903	K21901	0.00349116	2.14611	upRYGB	**	NA	NA		NA	NA	NA	up	NA	K21901	NA	NA		NA	NA	NA	NA	NA
904	K00556	0.00727366	0.421116	upRYGB	**	NA	NA		NA	NA	NA	up	NA	K00556	tRNA (guanosine-2'-O-)-methyltransferase	[EC:2.1.1.34]		NA	NA	NA	NA	NA
905	K19116	0.00948067	-0.880742	downRYGB	**	NA	NA		NA	NA	NA	up	NA	K19116	NA	NA		NA	NA	NA	NA	NA
906	K19115	0.00737753	-0.879167	downRYGB	**	NA	NA		NA	NA	NA	up	NA	K19115	NA	NA		NA	NA	NA	NA	NA
907	K19114	0.00628917	-0.924096	downRYGB	**	NA	NA		NA	NA	NA	up	NA	K19114	NA	NA		NA	NA	NA	NA	NA
908	K13053	0.00981879	1.25123	upRYGB	**	NA	NA		NA	NA	NA	up	NA	K13053	cell division inhibitor SulA			NA	NA	NA	NA	NA
909	K13381	0.00170877	2.88427	upRYGB	**	NA	NA		NA	NA	NA	up	NA	K13381	bifunctional chitinase/lysozyme	[EC:3.2.1.14 3.2.1.17]	ko00520	Amino sugar and nucleotide sugar metabolism	NA	NA	NA	NA
910	K01119	0.00534032	0.262491	upRYGB	**	NA	NA		NA	NA	NA	up	NA	K01119	2',3'-cyclic-nucleotide 2'-phosphodiesterase	[EC:3.1.4.16]	ko00230;ko00240	Purine metabolism;Pyrimidine metabolism	NA	NA	NA	NA
911	K01585	0.006349	-0.156129	downRYGB	**	NA	NA		NA	NA	NA	up	NA	K01585	arginine decarboxylase	[EC:4.1.1.19]	ko00330	Arginine and proline metabolism	M00133	Polyamine biosynthesis, arginine => agmatine => putrescine => spermidine (4)	MF0051	arginine degradation I
912	K03673	0.006805	0.797021	upRYGB	**	NA	NA		NA	NA	NA	up	NA	K03673	thiol:disulfide interchange protein DsbA		ko01503	Cationic antimicrobial peptide (CAMP) resistance	NA	NA	NA	NA
913	K02610	0.0026086	2.83611	upRYGB	**	NA	NA		NA	NA	NA	up	NA	K02610	ring-1,2-phenylacetyl-CoA epoxidase subunit PaaB		ko00360	Phenylalanine metabolism	M00878	Phenylacetate degradation, phenylaxetate => acetyl-CoA/succinyl-CoA (9)	NA	NA
914	K07354	0.00426435	2.48135	upRYGB	**	NA	NA		NA	NA	NA	up	NA	K07354	outer membrane usher protein			NA	NA	NA	NA	NA
915	K05937	0.00192489	-1.17407	downRYGB	**	NA	NA		NA	NA	NA	up	NA	K05937	hypothetical protein			NA	NA	NA	NA	NA
916	K00375	0.00816276	-0.19189	downRYGB	**	NA	NA		NA	NA	NA	up	NA	K00375	GntR family transcriptional regulator / MocR family aminotransferase			NA	NA	NA	NA	NA
917	K01139	0.00229245	0.79397	upRYGB	**	NA	NA		NA	NA	NA	up	NA	K01139	guanosine-3',5'-bis(diphosphate) 3'-pyrophosphohydrolase	[EC:3.1.7.2]	ko00230	Purine metabolism	NA	NA	NA	NA
918	K02112	0.00576307	-0.123603	downRYGB	**	NA	NA		NA	NA	NA	up	NA	K02112	F-type H+-transporting ATPase subunit beta	[EC:3.6.3.14]	ko00195;ko00190	Photosynthesis;Oxidative phosphorylation	M00157	F-type ATPase, prokaryotes and chloroplasts (7)	NA	NA
919	K02116	0.00403485	0.572913	upRYGB	**	NA	NA		NA	NA	NA	up	NA	K02116	ATP synthase protein I			NA	NA	NA	NA	NA
920	K02115	0.00492855	-0.11868	downRYGB	**	NA	NA		NA	NA	NA	up	NA	K02115	F-type H+-transporting ATPase subunit gamma	[EC:3.6.3.14]	ko00195;ko00190	Photosynthesis;Oxidative phosphorylation	M00157	F-type ATPase, prokaryotes and chloroplasts (7)	NA	NA
921	K05020	0.00254706	0.669139	upRYGB	**	NA	NA		NA	NA	NA	up	NA	K05020	glycine betaine transporter			NA	NA	NA	NA	NA
922	K00688	0.00744094	-0.108521	downRYGB	**	NA	NA		NA	NA	NA	up	NA	K00688	starch phosphorylase	[EC:2.4.1.1]	ko04922;ko00500;ko04910;ko04931	Glucagon signaling pathway;Starch and sucrose metabolism;Insulin signaling pathway;Insulin resistance	M00855	Glycogen degradation, glycogen => glucose-6P (3)	MF0005	starch degradation
923	K00680	0.00544379	1.95132	upRYGB	**	NA	NA		NA	NA	NA	up	NA	K00680			ko00627;ko00350;ko00642;ko00903	Aminobenzoate degradation;Tyrosine metabolism;Ethylbenzene degradation;Limonene and pinene degradation	NA	NA	NA	NA
924	K05306	0.00332244	-0.478205	downRYGB	**	NA	NA		NA	NA	NA	up	NA	K05306	phosphonoacetaldehyde hydrolase	[EC:3.11.1.1]	ko00440	Phosphonate and phosphinate metabolism	NA	NA	NA	NA
925	K14392	0.00416377	0.397952	upRYGB	**	NA	NA		NA	NA	NA	up	NA	K14392	sodium/pantothenate symporter			NA	NA	NA	NA	NA
926	K00057	0.00387624	-0.106143	downRYGB	**	NA	NA		NA	NA	NA	up	NA	K00057	glycerol-3-phosphate dehydrogenase (NAD(P)+)	[EC:1.1.1.94]	ko00564	Glycerophospholipid metabolism	NA	NA	NA	NA
927	K12227	0.00798075	-9.03746	downRYGB	**	NA	NA		NA	NA	NA	up	NA	K12227	TraL protein			NA	NA	NA	NA	NA
928	K08682	0.00360356	0.800916	upRYGB	**	NA	NA		NA	NA	NA	up	NA	K08682	acyl carrier protein phosphodiesterase	[EC:3.1.4.14]	ko00770	Pantothenate and CoA biosynthesis	NA	NA	NA	NA
929	K05367	0.00203576	0.503893	upRYGB	**	NA	NA		NA	NA	NA	up	NA	K05367	penicillin-binding protein 1C	[EC:2.4.1.-]	ko00550	Peptidoglycan biosynthesis	NA	NA	NA	NA
930	K13735	0.00177284	0.682557	upRYGB	**	NA	NA		NA	NA	NA	up	NA	K13735	adhesin/invasin		ko05100	Bacterial invasion of epithelial cells	NA	NA	NA	NA
931	K08305	0.00193778	0.74469	upRYGB	**	NA	NA		NA	NA	NA	up	NA	K08305	membrane-bound lytic murein transglycosylase B	[EC:3.2.1.-]		NA	NA	NA	NA	NA
932	K07310	0.00626927	1.07347	upRYGB	**	NA	NA		NA	NA	NA	up	NA	K07310	Tat-targeted selenate reductase subunit YnfF	[EC:1.97.1.9]	ko00450	Selenocompound metabolism	NA	NA	NA	NA
933	K00805	0.00910941	-0.283279	downRYGB	**	NA	NA		NA	NA	NA	up	NA	K00805	heptaprenyl diphosphate synthase	[EC:2.5.1.30]	ko00900	Terpenoid backbone biosynthesis	NA	NA	NA	NA
934	K03757	0.00408531	1.2981	upRYGB	**	NA	NA		NA	NA	NA	up	NA	K03757	cadaverine:lysine antiporter			NA	NA	NA	NA	NA
935	K03750	0.00276096	-0.33039	downRYGB	**	NA	NA		NA	NA	NA	up	NA	K03750	molybdopterin molybdotransferase	[EC:2.10.1.1]		NA	M00880	Molybdenum cofactor biosynthesis, GTP => molybdenum cofactor (5)	NA	NA
936	K03759	0.00312026	1.28537	upRYGB	**	NA	NA		NA	NA	NA	up	NA	K03759	arginine:agmatine antiporter			NA	NA	NA	NA	NA
937	K20345	0.0033573	-0.760994	downRYGB	**	NA	NA		NA	NA	NA	up	NA	K20345	NA	NA		NA	NA	NA	NA	NA
938	K07591	0.00228352	2.3194	upRYGB	**	NA	NA		NA	NA	NA	up	NA	K07591	threonine dehydratase operon activator protein			NA	NA	NA	NA	NA
939	K19713	0.00218804	1.42506	upRYGB	**	NA	NA		NA	NA	NA	up	NA	K19713	NA	NA		NA	NA	NA	NA	NA
940	K04754	0.00769142	0.681425	upRYGB	**	NA	NA		NA	NA	NA	up	NA	K04754	lipoprotein			NA	NA	NA	NA	NA
941	K04752	0.00160604	0.949646	upRYGB	**	NA	NA		NA	NA	NA	up	NA	K04752	nitrogen regulatory protein P-II 2			NA	NA	NA	NA	NA
942	K06190	0.00987955	0.786135	upRYGB	**	NA	NA		NA	NA	NA	up	NA	K06190	intracellular septation protein			NA	NA	NA	NA	NA
943	K04103	0.00355032	2.23233	upRYGB	**	NA	NA		NA	NA	NA	up	NA	K04103	indolepyruvate decarboxylase	[EC:4.1.1.74]	ko00380	Tryptophan metabolism	NA	NA	MF0024	phenylalanine degradation
944	K07711	0.00161398	0.952748	upRYGB	**	NA	NA		NA	NA	NA	up	NA	K07711	two-component system, NtrC family, sensor histidine kinase GlrK	[EC:2.7.13.3]	ko02020	Two-component system	NA	NA	NA	NA
945	K03717	0.00118646	1.1888	upRYGB	**	NA	NA		NA	NA	NA	up	NA	K03717	LysR family transcriptional regulator, transcriptional activator of nhaA			NA	NA	NA	NA	NA
946	K17677	0.00591537	-0.299581	downRYGB	**	NA	NA		NA	NA	NA	up	NA	K17677	ATP-dependent helicase IRC3	[EC:3.6.4.-]		NA	NA	NA	NA	NA
947	K11733	0.00329927	0.860738	upRYGB	**	NA	NA		NA	NA	NA	up	NA	K11733	lysine-specific permease			NA	NA	NA	NA	NA
948	K11734	0.00744249	1.02104	upRYGB	**	NA	NA		NA	NA	NA	up	NA	K11734	aromatic amino acid transport protein AroP			NA	NA	NA	NA	NA
949	K01525	0.00668479	0.79689	upRYGB	**	NA	NA		NA	NA	NA	up	NA	K01525	bis(5'-nucleosyl)-tetraphosphatase (symmetrical)	[EC:3.6.1.41]	ko00230	Purine metabolism	NA	NA	NA	NA
950	K02380	0.00410108	0.728742	upRYGB	**	NA	NA		NA	NA	NA	up	NA	K02380	FdhE protein			NA	NA	NA	NA	NA
951	K02381	0.00228374	0.900947	upRYGB	**	NA	NA		NA	NA	NA	up	NA	K02381	FdrA protein			NA	NA	NA	NA	NA
952	K11477	0.00757797	1.1318	upRYGB	**	NA	NA		NA	NA	NA	up	NA	K11477	glc operon protein GlcG			NA	NA	NA	NA	NA
953	K03556	0.0068698	0.203812	upRYGB	**	NA	NA		NA	NA	NA	up	NA	K03556	LuxR family transcriptional regulator, maltose regulon positive regulatory protein			NA	NA	NA	NA	NA
954	K03734	0.00578178	-0.0899922	downRYGB	**	NA	NA		NA	NA	NA	up	NA	K03734	thiamine biosynthesis lipoprotein			NA	NA	NA	NA	NA
955	K20904	0.0086326	0.304094	upRYGB	**	NA	NA		NA	NA	NA	up	NA	K20904	NA	NA		NA	NA	NA	NA	NA
956	K01545	0.00422587	2.23803	upRYGB	**	NA	NA		NA	NA	NA	up	NA	K01545	K+-transporting ATPase ATPase F chain		ko02020	Two-component system	NA	NA	NA	NA
957	K07287	0.003498	0.88307	upRYGB	**	NA	NA		NA	NA	NA	up	NA	K07287	outer membrane protein assembly factor BamC			NA	NA	NA	NA	NA
958	K00313	0.0026277	0.924894	upRYGB	**	NA	NA		NA	NA	NA	up	NA	K00313	electron transfer flavoprotein-quinone oxidoreductase	[EC:1.5.5.-]		NA	NA	NA	NA	NA
959	K03532	0.00334411	1.00424	upRYGB	**	NA	NA		NA	NA	NA	up	NA	K03532	trimethylamine-N-oxide reductase (cytochrome c), cytochrome c-type subunit TorC		ko02020	Two-component system	NA	NA	NA	NA
960	K13877	0.00129322	7.15709	upRYGB	**	NA	NA		NA	NA	NA	up	NA	K13877	alpha-ketoglutaric semialdehyde dehydrogenase	[EC:1.2.1.26]	ko00053	Ascorbate and aldarate metabolism	NA	NA	MF0023	galacturonate degradation II
961	K01919	0.00338655	0.481134	upRYGB	**	NA	NA		NA	NA	NA	up	NA	K01919	glutamate--cysteine ligase	[EC:6.3.2.2]	ko00480;ko00270	Glutathione metabolism;Cysteine and methionine metabolism	M00118	Glutathione biosynthesis, glutamate => glutathione (2)	NA	NA
962	K07771	0.00188669	0.830808	upRYGB	**	NA	NA		NA	NA	NA	up	NA	K07771	two-component system, OmpR family, response regulator BasR		ko02020;ko01503	Two-component system;Cationic antimicrobial peptide (CAMP) resistance	NA	NA	NA	NA
963	K08195	0.00152198	2.07439	upRYGB	**	NA	NA		NA	NA	NA	up	NA	K08195	MFS transporter, AAHS family, 4-hydroxybenzoate transporter			NA	NA	NA	NA	NA
964	K10004	0.0056262	0.772553	upRYGB	**	NA	NA		NA	NA	NA	up	NA	K10004	glutamate/aspartate transport system ATP-binding protein	[EC:3.6.3.-]	ko02020;ko02010	Two-component system;ABC transporters	NA	NA	NA	NA
965	K10003	0.00858973	0.94825	upRYGB	**	NA	NA		NA	NA	NA	up	NA	K10003	glutamate/aspartate transport system permease protein		ko02020;ko02010	Two-component system;ABC transporters	NA	NA	NA	NA
966	K03894	0.00429796	2.69159	upRYGB	**	NA	NA		NA	NA	NA	up	NA	K03894	N2-citryl-N6-acetyl-N6-hydroxylysine synthase	[EC:6.3.2.38]	ko00310	Lysine degradation	M00918	Aerobactin biosynthesis, lysine => aerobactin (4)	NA	NA
967	K11631	0.00298559	-0.942339	downRYGB	**	NA	NA		NA	NA	NA	up	NA	K11631	bacitracin transport system ATP-binding protein		ko02020;ko02010	Two-component system;ABC transporters	NA	NA	NA	NA
968	K10763	0.0019171	0.922108	upRYGB	**	NA	NA		NA	NA	NA	up	NA	K10763	DnaA-homolog protein			NA	NA	NA	NA	NA
969	K01933	0.0076254	-0.11451	downRYGB	**	NA	NA		NA	NA	NA	up	NA	K01933	phosphoribosylformylglycinamidine cyclo-ligase	[EC:6.3.3.1]	ko00230	Purine metabolism	M00048	Inosine monophosphate biosynthesis, PRPP + glutamine => IMP (5)	NA	NA
970	K01247	0.00151848	0.466805	upRYGB	**	NA	NA		NA	NA	NA	up	NA	K01247	DNA-3-methyladenine glycosylase II	[EC:3.2.2.21]	ko03410	Base excision repair	NA	NA	NA	NA
971	K18015	0.00256638	3.12626	upRYGB	**	NA	NA		NA	NA	NA	up	NA	K18015	deubiquitinase	[EC:3.4.22.-]		NA	NA	NA	NA	NA
972	K12112	0.00471283	1.39812	upRYGB	**	NA	NA		NA	NA	NA	up	NA	K12112	evolved beta-galactosidase subunit beta		ko00052;ko00511	Galactose metabolism;Other glycan degradation	NA	NA	NA	NA
973	K05796	0.00236645	1.10177	upRYGB	**	NA	NA		NA	NA	NA	up	NA	K05796	electron transport protein HydN			NA	NA	NA	NA	NA
974	K18778	0.00137379	0.998714	upRYGB	**	NA	NA		NA	NA	NA	up	NA	K18778	NA	NA		NA	NA	NA	NA	NA
975	K00020	0.00192508	-0.531995	downRYGB	**	NA	NA		NA	NA	NA	up	NA	K00020	3-hydroxyisobutyrate dehydrogenase	[EC:1.1.1.31]	ko00280	Valine, leucine and isoleucine degradation	NA	NA	MF0041	valine degradation I
976	K21759	0.00952825	1.59776	upRYGB	**	NA	NA		NA	NA	NA	up	NA	K21759	NA	NA		NA	NA	NA	NA	NA
977	K04026	0.0017486	0.482618	upRYGB	**	NA	NA		NA	NA	NA	up	NA	K04026	ethanolamine utilization protein EutL			NA	NA	NA	NA	NA
978	K13634	0.00165622	0.686906	upRYGB	**	NA	NA		NA	NA	NA	up	NA	K13634	LysR family transcriptional regulator, cys regulon transcriptional activator			NA	NA	NA	NA	NA
979	K08070	0.0029976	9.94553	upRYGB	**	NA	NA		NA	NA	NA	up	NA	K08070	2-alkenal reductase	[EC:1.3.1.74]		NA	NA	NA	NA	NA
980	K13892	0.00193558	1.24481	upRYGB	**	NA	NA		NA	NA	NA	up	NA	K13892	glutathione transport system ATP-binding protein		ko02010	ABC transporters	NA	NA	NA	NA
981	K13895	0.0035298	0.916639	upRYGB	**	NA	NA		NA	NA	NA	up	NA	K13895	microcin C transport system permease protein		ko02010	ABC transporters	NA	NA	NA	NA
982	K06158	0.00551015	-0.0937607	downRYGB	**	NA	NA		NA	NA	NA	up	NA	K06158	ATP-binding cassette, subfamily F, member 3			NA	NA	NA	NA	NA
983	K11941	0.00256422	1.01601	upRYGB	**	NA	NA		NA	NA	NA	up	NA	K11941	glucans biosynthesis protein C	[EC:2.1.-.-]		NA	NA	NA	NA	NA
984	K11250	0.00275011	0.842809	upRYGB	**	NA	NA		NA	NA	NA	up	NA	K11250	leucine efflux protein			NA	NA	NA	NA	NA
985	K00266	0.00987955	-0.115624	downRYGB	**	NA	NA		NA	NA	NA	up	NA	K00266	glutamate synthase (NADPH/NADH) small chain	[EC:1.4.1.13 1.4.1.14]	ko00910;ko01230;ko00250	Nitrogen metabolism;Biosynthesis of amino acids;Alanine, aspartate and glutamate metabolism	NA	NA	MF0047	glutamine degradation II
986	K21829	0.006349	0.288484	upRYGB	**	NA	NA		NA	NA	NA	up	NA	K21829	NA	NA		NA	NA	NA	NA	NA
987	K01438	0.00487815	0.301422	upRYGB	**	NA	NA		NA	NA	NA	up	NA	K01438	acetylornithine deacetylase	[EC:3.5.1.16]	ko00220;ko01230;ko01210	Arginine biosynthesis;Biosynthesis of amino acids;2-Oxocarboxylic acid metabolism	M00028;M00845	Ornithine biosynthesis, glutamate => ornithine (2);Arginine biosynthesis, glutamate => acetylcitrulline => arginine (2)	NA	NA
988	K05539	0.00997844	0.684521	upRYGB	**	NA	NA		NA	NA	NA	up	NA	K05539	tRNA-dihydrouridine synthase A	[EC:1.-.-.-]		NA	NA	NA	NA	NA
989	K07262	0.00400557	0.926448	upRYGB	**	NA	NA		NA	NA	NA	up	NA	K07262	D-alanyl-D-alanine endopeptidase (penicillin-binding protein 7)	[EC:3.4.21.-]		NA	NA	NA	NA	NA
990	K07482	0.00868247	-0.3706	downRYGB	**	NA	NA		NA	NA	NA	up	NA	K07482	transposase, IS30 family			NA	NA	NA	NA	NA
991	K11216	0.0050757	0.834133	upRYGB	**	NA	NA		NA	NA	NA	up	NA	K11216	autoinducer 2 (AI-2) kinase	[EC:2.7.1.-]		NA	NA	NA	NA	NA
992	K15318	0.00151265	-1.0821	downRYGB	**	NA	NA		NA	NA	NA	up	NA	K15318	hydrolase			NA	NA	NA	NA	NA
993	K02573	0.00373597	0.535927	upRYGB	**	NA	NA		NA	NA	NA	up	NA	K02573	ferredoxin-type protein NapG			NA	NA	NA	NA	NA
994	K02572	0.00168873	1.39691	upRYGB	**	NA	NA		NA	NA	NA	up	NA	K02572	ferredoxin-type protein NapF			NA	NA	NA	NA	NA
995	K08868	0.00262525	10.0619	upRYGB	**	NA	NA		NA	NA	NA	up	NA	K08868	alpha-kinase			NA	NA	NA	NA	NA
996	K07674	0.00479496	1.31728	upRYGB	**	NA	NA		NA	NA	NA	up	NA	K07674	two-component system, NarL family, nitrate/nitrite sensor histidine kinase NarQ	[EC:2.7.13.3]	ko02020	Two-component system	NA	NA	NA	NA
997	K07673	0.00186816	0.82306	upRYGB	**	NA	NA		NA	NA	NA	up	NA	K07673	two-component system, NarL family, nitrate/nitrite sensor histidine kinase NarX	[EC:2.7.13.3]	ko02020	Two-component system	NA	NA	NA	NA
998	K07019	0.00144113	0.903845	upRYGB	**	NA	NA		NA	NA	NA	up	NA	K07019				NA	NA	NA	NA	NA
999	K01147	0.00674802	0.703129	upRYGB	**	NA	NA		NA	NA	NA	up	NA	K01147	exoribonuclease II	[EC:3.1.13.1]		NA	NA	NA	NA	NA
1000	K01141	0.00451409	0.893275	upRYGB	**	NA	NA		NA	NA	NA	up	NA	K01141	exodeoxyribonuclease I	[EC:3.1.11.1]	ko03430	Mismatch repair	NA	NA	NA	NA
1001	K07246	0.00398252	1.07482	upRYGB	**	NA	NA		NA	NA	NA	up	NA	K07246	tartrate dehydrogenase/decarboxylase / D-malate dehydrogenase	[EC:1.1.1.93 4.1.1.73 1.1.1.83]	ko00650;ko00630	Butanoate metabolism;Glyoxylate and dicarboxylate metabolism	NA	NA	NA	NA
1002	K03609	0.00482748	-0.259394	downRYGB	**	NA	NA		NA	NA	NA	up	NA	K03609	septum site-determining protein MinD			NA	NA	NA	NA	NA
1003	K05713	0.00467998	2.1044	upRYGB	**	NA	NA		NA	NA	NA	up	NA	K05713	2,3-dihydroxyphenylpropionate 1,2-dioxygenase	[EC:1.13.11.16]	ko00360;ko01220	Phenylalanine metabolism;Degradation of aromatic compounds	M00545	Trans-cinnamate degradation, trans-cinnamate => acetyl-CoA (7)	NA	NA
1004	K00112	0.00338111	0.705208	upRYGB	**	NA	NA		NA	NA	NA	up	NA	K00112	glycerol-3-phosphate dehydrogenase subunit B	[EC:1.1.5.3]	ko00564	Glycerophospholipid metabolism	NA	NA	MF0061	glycerol degradation II
1005	K09917	0.00193503	2.06404	upRYGB	**	NA	NA		NA	NA	NA	up	NA	K09917	hypothetical protein			NA	NA	NA	NA	NA
1006	K15578	0.00257391	2.81701	upRYGB	**	NA	NA		NA	NA	NA	up	NA	K15578	nitrate/nitrite transport system ATP-binding protein	[EC:3.6.3.-]	ko00910;ko02010	Nitrogen metabolism;ABC transporters	M00615	Nitrate assimilation (4)	NA	NA
1007	K22211	0.00878699	-1.35308	downRYGB	**	NA	NA		NA	NA	NA	up	NA	K22211	NA	NA		NA	NA	NA	NA	NA
1008	K01624	0.00840713	-0.129283	downRYGB	**	NA	NA		NA	NA	NA	up	NA	K01624	fructose-bisphosphate aldolase, class II	[EC:4.1.2.13]	ko00010;ko01200;ko00680;ko00030;ko00710;ko01230;ko00051	Glycolysis / Gluconeogenesis;Carbon metabolism;Methane metabolism;Pentose phosphate pathway;Carbon fixation in photosynthetic organisms;Biosynthesis of amino acids;Fructose and mannose metabolism	M00001;M00003;M00165;M00167;M00345;M00344	Glycolysis (Embden-Meyerhof pathway), glucose => pyruvate (11);Gluconeogenesis, oxaloacetate => fructose-6P (11);Reductive pentose phosphate cycle (Calvin cycle) (10);Reductive pentose phosphate cycle, glyceraldehyde-3P => ribulose-5P (6);Formaldehyde assimilation, ribulose monophosphate pathway (4);Formaldehyde assimilation, xylulose monophosphate pathway (2)	MF0067	glycolysis (preparatory phase)
1009	K04337	0.000111573	2.77673	upRYGB	***	0.0440546	-1.53591	downSG	*	NA	NA	up	NA	K04337	curli production assembly/transport component CsgE			NA	NA	NA	NA	NA
1010	K05594	3.25272e-07	2.89455	upRYGB	***	0.0285355	-1.45314	downSG	*	NA	NA	up	NA	K05594	ElaB protein			NA	NA	NA	NA	NA
1011	K04025	1.953e-06	2.78884	upRYGB	***	0.0174842	-1.63609	downSG	*	NA	NA	up	NA	K04025	ethanolamine utilization protein EutK			NA	NA	NA	NA	NA
1012	K03277	4.95571e-13	6.38848	upRYGB	***	0.0278216	-3.38653	downSG	*	0.000470536	3.0269	up	***	K03277	heptosyltransferase IV	[EC:2.4.-.-]	ko00540	Lipopolysaccharide biosynthesis	NA	NA	NA	NA
1013	K01829	8.60622e-12	2.63839	upRYGB	***	0.0237561	1.30115	upSG	*	1.25507e-11	2.04372	up	***	K01829	protein disulfide-isomerase	[EC:5.3.4.1]		NA	NA	NA	NA	NA
1014	K08351	1.19107e-09	3.34531	upRYGB	***	0.0109853	-1.63601	downSG	*	NA	NA	up	NA	K08351	biotin/methionine sulfoxide reductase	[EC:1.-.-.-]	ko00780	Biotin metabolism	NA	NA	NA	NA
1015	K08350	6.5477e-07	2.87524	upRYGB	***	0.0234148	-1.47023	downSG	*	NA	NA	up	NA	K08350	formate dehydrogenase-N, gamma subunit		ko02020	Two-component system	NA	NA	NA	NA
1016	K03468	1.0518e-08	3.23941	upRYGB	***	0.0120229	-1.52967	downSG	*	NA	NA	up	NA	K03468	p-hydroxybenzoic acid efflux pump subunit AaeB			NA	NA	NA	NA	NA
1017	K07349	1.0578e-06	3.04612	upRYGB	***	0.0124027	-1.80517	downSG	*	NA	NA	up	NA	K07349	minor fimbrial subunit			NA	NA	NA	NA	NA
1018	K07348	7.14703e-08	3.16585	upRYGB	***	0.0378043	-1.40462	downSG	*	NA	NA	up	NA	K07348	minor fimbrial subunit			NA	NA	NA	NA	NA
1019	K07347	1.07495e-08	3.18996	upRYGB	***	0.0499769	-1.25291	downSG	*	NA	NA	up	NA	K07347	outer membrane usher protein		ko05133	Pertussis	NA	NA	NA	NA
1020	K16509	0.000235332	1.23964	upRYGB	***	0.0203791	0.616184	upSG	*	1.23978e-05	0.908593	up	***	K16509	regulatory protein spx			NA	NA	NA	NA	NA
1021	K08994	7.67098e-07	2.92743	upRYGB	***	0.017922	-1.5513	downSG	*	NA	NA	up	NA	K08994	putative membrane protein			NA	NA	NA	NA	NA
1022	K08997	0.000609485	1.50285	upRYGB	***	0.0239815	-1.22307	downSG	*	NA	NA	up	NA	K08997	hypothetical protein			NA	NA	NA	NA	NA
1023	K08349	1.34475e-07	3.32157	upRYGB	***	0.0204322	-1.71034	downSG	*	NA	NA	up	NA	K08349	formate dehydrogenase-N, beta subunit		ko02020	Two-component system	NA	NA	NA	NA
1024	K19745	0.000109029	2.09606	upRYGB	***	0.038069	-1.38873	downSG	*	NA	NA	up	NA	K19745	NA	NA		NA	NA	NA	NA	NA
1025	K00529	3.13854e-07	1.88208	upRYGB	***	0.0320589	-0.941253	downSG	*	NA	NA	up	NA	K00529	ferredoxin--NAD+ reductase	[EC:1.18.1.3]	ko00360;ko01220;ko00071	Phenylalanine metabolism;Degradation of aromatic compounds;Fatty acid degradation	M00545	Trans-cinnamate degradation, trans-cinnamate => acetyl-CoA (7)	MF0069	NADH:ferredoxin oxidoreductase
1026	K02459	2.34793e-08	3.20296	upRYGB	***	0.0177742	-1.74468	downSG	*	NA	NA	up	NA	K02459	general secretion pathway protein J		ko03070	Bacterial secretion system	NA	NA	NA	NA
1027	K04335	2.06004e-07	3.66111	upRYGB	***	0.0275859	-1.82088	downSG	*	NA	NA	up	NA	K04335	minor curlin subunit			NA	NA	NA	NA	NA
1028	K09018	1.83598e-08	3.12367	upRYGB	***	0.021454	-1.57472	downSG	*	NA	NA	up	NA	K09018	pyrimidine oxygenase	[EC:1.14.99.46]	ko00240	Pyrimidine metabolism	M00939	Pyrimidine degradation, uracil => 3-hydroxypropanoate (5)	NA	NA
1029	K13926	1.39921e-11	2.5105	upRYGB	***	0.013377	-0.943094	downSG	*	0.0454809	0.651049	up	*	K13926	ribosome-dependent ATPase			NA	NA	NA	NA	NA
1030	K06202	7.87591e-05	1.33913	upRYGB	***	0.0355001	-0.864901	downSG	*	NA	NA	up	NA	K06202	CyaY protein			NA	NA	NA	NA	NA
1031	K06006	1.5354e-06	2.71103	upRYGB	***	0.0320589	-1.41008	downSG	*	NA	NA	up	NA	K06006	periplasmic protein CpxP			NA	NA	NA	NA	NA
1032	K12152	1.99777e-07	3.08998	upRYGB	***	0.0168921	-1.7842	downSG	*	NA	NA	up	NA	K12152	phosphatase NudJ	[EC:3.6.1.-]		NA	NA	NA	NA	NA
1033	K12151	1.70388e-05	2.49601	upRYGB	***	0.0201275	-1.64989	downSG	*	NA	NA	up	NA	K12151	multiple stress resistance protein BhsA			NA	NA	NA	NA	NA
1034	K00322	1.62553e-08	2.96536	upRYGB	***	0.0191563	-1.46674	downSG	*	NA	NA	up	NA	K00322	NAD(P) transhydrogenase	[EC:1.6.1.1]	ko00760	Nicotinate and nicotinamide metabolism	NA	NA	NA	NA
1035	K21906	1.10907e-05	2.72427	upRYGB	***	0.0467785	-1.4328	downSG	*	NA	NA	up	NA	K21906	NA	NA		NA	NA	NA	NA	NA
1036	K19777	3.64862e-05	2.90759	upRYGB	***	0.0314239	-1.69998	downSG	*	NA	NA	up	NA	K19777	NA	NA		NA	NA	NA	NA	NA
1037	K01825	1.87718e-09	3.3785	upRYGB	***	0.0275859	-1.40458	downSG	*	NA	NA	up	NA	K01825	3-hydroxyacyl-CoA dehydrogenase / enoyl-CoA hydratase / 3-hydroxybutyryl-CoA epimerase / enoyl-CoA isomerase	[EC:1.1.1.35 4.2.1.17 5.1.2.3 5.3.3.8]	ko00930;ko01200;ko00281;ko00280;ko00310;ko01212;ko00380;ko01040;ko00071;ko00650;ko00362;ko00640;ko00903;ko00410	Caprolactam degradation;Carbon metabolism;Geraniol degradation;Valine, leucine and isoleucine degradation;Lysine degradation;Fatty acid metabolism;Tryptophan metabolism;Biosynthesis of unsaturated fatty acids;Fatty acid degradation;Butanoate metabolism;Benzoate degradation;Propanoate metabolism;Limonene and pinene degradation;beta-Alanine metabolism	M00087	beta-Oxidation (6)	MF0036;MF0036;MF0041;MF0041;MF0087;MF0087	isoleucine degradation;isoleucine degradation;valine degradation I;valine degradation I;acetyl-CoA to crotonyl-CoA;acetyl-CoA to crotonyl-CoA
1038	K03747	4.20073e-06	2.64011	upRYGB	***	0.0125371	-1.75757	downSG	*	NA	NA	up	NA	K03747	Smg protein			NA	NA	NA	NA	NA
1039	K09475	4.74798e-08	3.37329	upRYGB	***	0.028416	-1.45376	downSG	*	NA	NA	up	NA	K09475	outer membrane pore protein C		ko02020;ko01501	Two-component system;beta-Lactam resistance	NA	NA	NA	NA
1040	K09476	7.07531e-08	3.0337	upRYGB	***	0.0140141	-1.58572	downSG	*	NA	NA	up	NA	K09476	outer membrane pore protein F		ko02020;ko01501	Two-component system;beta-Lactam resistance	M00746	Multidrug resistance, repression of porin OmpF (2)	NA	NA
1041	K19573	4.79e-10	20.1512	upRYGB	***	0.0125935	-9.81513	downSG	*	2.34697e-05	14.0067	up	***	K19573	NA	NA		NA	NA	NA	NA	NA
1042	K07119	3.69595e-05	2.47185	upRYGB	***	0.0373109	-1.62395	downSG	*	NA	NA	up	NA	K07119				NA	NA	NA	NA	NA
1043	K15723	7.50311e-07	2.95162	upRYGB	***	0.0434091	-1.45711	downSG	*	NA	NA	up	NA	K15723	SecY interacting protein Syd			NA	NA	NA	NA	NA
1044	K19236	3.88698e-08	3.20799	upRYGB	***	0.0106172	-1.83465	downSG	*	NA	NA	up	NA	K19236	NA	NA	ko01503	Cationic antimicrobial peptide (CAMP) resistance	NA	NA	NA	NA
1045	K19234	3.70433e-08	3.30322	upRYGB	***	0.0285355	-1.62746	downSG	*	NA	NA	up	NA	K19234	NA	NA		NA	NA	NA	NA	NA
1046	K05777	1.889e-08	3.24359	upRYGB	***	0.0251021	-1.56171	downSG	*	NA	NA	up	NA	K05777	putative thiamine transport system substrate-binding protein			NA	NA	NA	NA	NA
1047	K18988	4.65591e-08	2.84995	upRYGB	***	0.0221117	-1.3989	downSG	*	NA	NA	up	NA	K18988	NA	NA		NA	NA	NA	NA	NA
1048	K16329	1.31107e-12	1.42996	upRYGB	***	0.0236698	0.607166	upSG	*	9.28339e-12	1.03154	up	***	K16329	pseudouridine-5'-phosphate glycosidase	[EC:3.2.-.-]	ko00240	Pyrimidine metabolism	NA	NA	NA	NA
1049	K07703	4.10205e-09	3.28939	upRYGB	***	0.0157245	-1.69582	downSG	*	NA	NA	up	NA	K07703	two-component system, CitB family, response regulator DcuR		ko02020	Two-component system	NA	NA	NA	NA
1050	K07702	1.51406e-08	3.26664	upRYGB	***	0.0117499	-1.76085	downSG	*	NA	NA	up	NA	K07702	two-component system, CitB family, response regulator CitB		ko02020	Two-component system	NA	NA	NA	NA
1051	K06214	0.000175376	2.48113	upRYGB	***	0.0385259	-1.57028	downSG	*	NA	NA	up	NA	K06214	curli production assembly/transport component CsgG			NA	NA	NA	NA	NA
1052	K09933	5.2551e-08	3.12769	upRYGB	***	0.0253417	-1.50184	downSG	*	NA	NA	up	NA	K09933	hypothetical protein			NA	NA	NA	NA	NA
1053	K08160	2.50886e-09	3.19459	upRYGB	***	0.0319626	-1.41508	downSG	*	NA	NA	up	NA	K08160	MFS transporter, DHA1 family, multidrug/chloramphenicol efflux transport protein			NA	NA	NA	NA	NA
1054	K18840	0.000404675	2.40138	upRYGB	***	0.0114693	-1.72652	downSG	*	NA	NA	up	NA	K18840	NA	NA		NA	NA	NA	NA	NA
1055	K00427	2.99287e-08	2.9921	upRYGB	***	0.0198641	-1.48598	downSG	*	NA	NA	up	NA	K00427	L-lactate permease			NA	NA	NA	NA	NA
1056	K01407	1.22509e-08	2.88776	upRYGB	***	0.0249084	-1.24605	downSG	*	NA	NA	up	NA	K01407	protease III	[EC:3.4.24.55]		NA	NA	NA	NA	NA
1057	K11685	2.72701e-07	3.13859	upRYGB	***	0.0404707	-1.39898	downSG	*	NA	NA	up	NA	K11685	DNA-binding protein StpA			NA	NA	NA	NA	NA
1058	K07811	5.28533e-06	2.43065	upRYGB	***	0.0265936	-1.42988	downSG	*	NA	NA	up	NA	K07811	trimethylamine-N-oxide reductase (cytochrome c)	[EC:1.7.2.3]	ko02020	Two-component system	NA	NA	NA	NA
1059	K00892	4.54112e-09	3.31036	upRYGB	***	0.0174842	-1.69781	downSG	*	NA	NA	up	NA	K00892	inosine kinase	[EC:2.7.1.73]	ko00230	Purine metabolism	NA	NA	NA	NA
1060	K11329	2.43858e-05	1.78317	upRYGB	***	0.0137934	1.46015	upSG	*	3.60549e-07	1.64569	up	***	K11329	two-component system, OmpR family, response regulator RpaB		ko02020	Two-component system	NA	NA	NA	NA
1061	K00405	2.05739e-06	3.62233	upRYGB	***	0.0197646	1.90315	upSG	*	1.88909e-07	2.70297	up	***	K00405	cytochrome c oxidase cbb3-type subunit II		ko02020;ko00190	Two-component system;Oxidative phosphorylation	M00156	Cytochrome c oxidase, cbb3-type (1)	NA	NA
1062	K04091	1.85069e-09	3.48566	upRYGB	***	0.0265936	-1.53888	downSG	*	NA	NA	up	NA	K04091	alkanesulfonate monooxygenase	[EC:1.14.14.5]	ko00920	Sulfur metabolism	NA	NA	NA	NA
1063	K04336	0.00024963	2.8463	upRYGB	***	0.0274279	-1.81301	downSG	*	NA	NA	up	NA	K04336	curli production protein			NA	NA	NA	NA	NA
1064	K04333	1.99672e-06	1.96657	upRYGB	***	0.0342008	-0.987227	downSG	*	NA	NA	up	NA	K04333	LuxR family transcriptional regulator, csgAB operon transcriptional regulatory protein			NA	NA	NA	NA	NA
1065	K07740	6.04845e-07	2.89193	upRYGB	***	0.0326105	-1.48347	downSG	*	NA	NA	up	NA	K07740	regulator of sigma D			NA	NA	NA	NA	NA
1066	K14120	4.57977e-07	2.17688	upRYGB	***	0.0282543	1.49449	upSG	*	4.83083e-08	1.90809	up	***	K14120	energy-converting hydrogenase B subunit K			NA	NA	NA	NA	NA
1067	K09740	0.00038078	0.885806	upRYGB	***	0.0336048	0.884643	upSG	*	2.29429e-05	0.89211	up	***	K09740	hypothetical protein			NA	NA	NA	NA	NA
1068	K10921	1.5354e-06	3.6273	upRYGB	***	0.0319626	-1.93448	downSG	*	NA	NA	up	NA	K10921	cholera toxin transcriptional activator		ko05111	Vibrio cholerae pathogenic cycle	NA	NA	NA	NA
1069	K18140	2.35485e-07	2.87461	upRYGB	***	0.0464102	-1.20561	downSG	*	NA	NA	up	NA	K18140	NA	NA		NA	M00696	Multidrug resistance, efflux pump AcrEF-TolC (3)	NA	NA
1070	K14596	1.04117e-07	2.0944	upRYGB	***	0.0200759	0.946698	upSG	*	3.81702e-09	1.52789	up	***	K14596	zeaxanthin glucosyltransferase	[EC:2.4.1.276]	ko00906	Carotenoid biosynthesis	NA	NA	NA	NA
1071	K21430	1.2575e-07	3.08535	upRYGB	***	0.0173029	-1.57229	downSG	*	NA	NA	up	NA	K21430	NA	NA		NA	NA	NA	NA	NA
1072	K19624	1.26617e-05	1.83656	upRYGB	***	0.0419828	-1.0864	downSG	*	NA	NA	up	NA	K19624	NA	NA	ko02020	Two-component system	NA	NA	NA	NA
1073	K10015	5.42016e-08	3.0728	upRYGB	***	0.014295	-1.51411	downSG	*	NA	NA	up	NA	K10015	histidine transport system permease protein		ko02010	ABC transporters	NA	NA	NA	NA
1074	K10014	7.84581e-06	2.68816	upRYGB	***	0.038069	-1.31483	downSG	*	NA	NA	up	NA	K10014	histidine transport system substrate-binding protein		ko02010	ABC transporters	NA	NA	NA	NA
1075	K10017	1.30389e-06	3.01443	upRYGB	***	0.0384152	-1.55483	downSG	*	NA	NA	up	NA	K10017	histidine transport system ATP-binding protein	[EC:3.6.3.21]	ko02010	ABC transporters	NA	NA	NA	NA
1076	K18101	2.11461e-06	3.5111	upRYGB	***	0.041889	1.91553	upSG	*	3.8195e-05	2.15181	up	***	K18101	NA	NA		NA	NA	NA	NA	NA
1077	K11191	3.55194e-08	3.11281	upRYGB	***	0.0131363	-1.65	downSG	*	NA	NA	up	NA	K11191	PTS system, N-acetylmuramic acid-specific IIB component	[EC:2.7.1.69]	ko00520;ko02060	Amino sugar and nucleotide sugar metabolism;Phosphotransferase system (PTS)	NA	NA	NA	NA
1078	K10718	5.32232e-11	4.70291	upRYGB	***	0.0351365	2.08828	upSG	*	1.13713e-07	2.70744	up	***	K10718	juvenile hormone acid methyltransferase	[EC:2.1.1.-]	ko00981	Insect hormone biosynthesis	NA	NA	NA	NA
1079	K07781	8.03305e-08	3.09458	upRYGB	***	0.028416	-1.5452	downSG	*	NA	NA	up	NA	K07781	LuxR family transcriptional regulator, capsular biosynthesis positive transcription factor		ko02020	Two-component system	NA	NA	NA	NA
1080	K02529	5.20904e-05	-0.223219	downRYGB	***	0.0163328	-0.174315	downSG	*	9.32719e-07	-0.195869	down	***	K02529	LacI family transcriptional regulator			NA	NA	NA	NA	NA
1081	K03782	2.31726e-09	3.43365	upRYGB	***	0.0430828	-1.34302	downSG	*	0.0439884	0.981613	up	*	K03782	catalase-peroxidase	[EC:1.11.1.21]	ko00360;ko00380;ko00940	Phenylalanine metabolism;Tryptophan metabolism;Phenylpropanoid biosynthesis	NA	NA	NA	NA
1082	K22111	2.93874e-05	3.01617	upRYGB	***	0.0137786	-1.93575	downSG	*	NA	NA	up	NA	K22111	NA	NA		NA	NA	NA	NA	NA
1083	K12525	2.31279e-08	3.1257	upRYGB	***	0.035055	-1.49621	downSG	*	NA	NA	up	NA	K12525	bifunctional aspartokinase / homoserine dehydrogenase 2	[EC:2.7.2.4 1.1.1.3]	ko00260;ko00300;ko00261;ko00270;ko01230	Glycine, serine and threonine metabolism;Lysine biosynthesis;Monobactam biosynthesis;Cysteine and methionine metabolism;Biosynthesis of amino acids	M00016;M00017;M00526;M00527;M00018	Lysine biosynthesis, succinyl-DAP pathway, aspartate => lysine (5);Methionine biosynthesis, aspartate => homoserine => methionine (4);Lysine biosynthesis, DAP dehydrogenase pathway, aspartate => lysine (3);Lysine biosynthesis, DAP aminotransferase pathway, aspartate => lysine (3);Threonine biosynthesis, aspartate => homoserine => threonine (2)	NA	NA
1084	K09786	4.24642e-07	2.4454	upRYGB	***	0.0183122	-1.3566	downSG	*	NA	NA	up	NA	K09786	hypothetical protein			NA	NA	NA	NA	NA
1085	K04033	6.35137e-06	1.89948	upRYGB	***	0.0407452	-1.0843	downSG	*	NA	NA	up	NA	K04033	AraC family transcriptional regulator, ethanolamine operon transcriptional activator			NA	NA	NA	NA	NA
1086	K04782	9.97866e-05	2.35706	upRYGB	***	0.0212001	1.87898	upSG	*	3.9967e-07	2.23838	up	***	K04782	isochorismate pyruvate lyase	[EC:4.2.99.21]	ko01053	Biosynthesis of siderophore group nonribosomal peptides	NA	NA	NA	NA
1087	K02402	7.15617e-06	2.85128	upRYGB	***	0.0308242	-1.55023	downSG	*	NA	NA	up	NA	K02402	flagellar transcriptional activator FlhC		ko02020;ko02040	Two-component system;Flagellar assembly	NA	NA	NA	NA
1088	K18164	4.33054e-08	3.86977	upRYGB	***	0.0211959	2.08205	upSG	*	6.71007e-11	3.29736	up	***	K18164	NA	NA		NA	NA	NA	NA	NA
1089	K18838	0.00043002	2.51358	upRYGB	***	0.012438	-1.75617	downSG	*	NA	NA	up	NA	K18838	NA	NA		NA	NA	NA	NA	NA
1090	K18837	1.37568e-05	2.83188	upRYGB	***	0.0239815	-1.62806	downSG	*	NA	NA	up	NA	K18837	NA	NA		NA	NA	NA	NA	NA
1091	K06141	0.00021853	1.47903	upRYGB	***	0.0471766	-0.913958	downSG	*	NA	NA	up	NA	K06141	MFS transporter, TsgA protein			NA	NA	NA	NA	NA
1092	K18765	7.55226e-08	3.09891	upRYGB	***	0.0142303	-1.55617	downSG	*	NA	NA	up	NA	K18765	NA	NA		NA	NA	NA	NA	NA
1093	K21742	0.000163294	1.68914	upRYGB	***	0.0295934	-1.08465	downSG	*	NA	NA	up	NA	K21742	NA	NA		NA	NA	NA	NA	NA
1094	K17247	1.45262e-07	3.05614	upRYGB	***	0.0271518	-1.54899	downSG	*	NA	NA	up	NA	K17247	sulfoxide reductase heme-binding subunit YedZ			NA	NA	NA	NA	NA
1095	K06887	2.33396e-05	2.1704	upRYGB	***	0.036205	-1.24629	downSG	*	NA	NA	up	NA	K06887				NA	NA	NA	NA	NA
1096	K07686	2.54644e-08	3.16208	upRYGB	***	0.0249084	-1.46363	downSG	*	NA	NA	up	NA	K07686	two-component system, NarL family, uhpT operon response regulator UhpA		ko02020	Two-component system	NA	NA	NA	NA
1097	K07687	1.35215e-08	2.88329	upRYGB	***	0.0219072	-1.42242	downSG	*	NA	NA	up	NA	K07687	two-component system, NarL family, captular synthesis response regulator RcsB		ko02020	Two-component system	NA	NA	NA	NA
1098	K07682	0.000263916	2.56679	upRYGB	***	0.0211947	1.62399	upSG	*	6.55713e-07	2.09247	up	***	K07682	two-component system, NarL family, sensor histidine kinase DevS	[EC:2.7.13.3]	ko02020	Two-component system	NA	NA	NA	NA
1099	K18534	0.00089514	1.88871	upRYGB	***	0.0366166	1.72263	upSG	*	3.46445e-05	1.81228	up	***	K18534	NA	NA	ko00130	Ubiquinone and other terpenoid-quinone biosynthesis	M00112	Tocopherol/tocotorienol biosynthesis, homogentisate + phytyl/geranylgeranyl-PP => tocopherol/tocotorienol (2)	NA	NA
1100	K18142	1.67363e-11	3.91632	upRYGB	***	0.0232183	-1.49336	downSG	*	0.0391141	1.02675	up	*	K18142	NA	NA		NA	M00696	Multidrug resistance, efflux pump AcrEF-TolC (3)	NA	NA
1101	K13620	1.12874e-05	2.79488	upRYGB	***	0.0167818	-1.86276	downSG	*	NA	NA	up	NA	K13620	putative colanic acid polymerase			NA	NA	NA	NA	NA
1102	K12974	7.07745e-07	2.97178	upRYGB	***	0.0307445	-1.54865	downSG	*	NA	NA	up	NA	K12974	palmitoleoyl transferase	[EC:2.3.1.-]		NA	NA	NA	NA	NA
1103	K12975	5.58291e-07	2.76776	upRYGB	***	0.028416	-1.54642	downSG	*	NA	NA	up	NA	K12975	phosphoethanolamine transferase		ko00540;ko01503	Lipopolysaccharide biosynthesis;Cationic antimicrobial peptide (CAMP) resistance	NA	NA	NA	NA
1104	K12288	4.71367e-09	3.20705	upRYGB	***	0.0219072	-1.54331	downSG	*	NA	NA	up	NA	K12288	pilus assembly protein HofM			NA	NA	NA	NA	NA
1105	K12289	2.28278e-09	3.37234	upRYGB	***	0.0118275	-1.57095	downSG	*	NA	NA	up	NA	K12289	pilus assembly protein HofN			NA	NA	NA	NA	NA
1106	K15833	7.79639e-08	3.15699	upRYGB	***	0.0346435	-1.45585	downSG	*	NA	NA	up	NA	K15833	formate hydrogenlyase regulatory protein HycA			NA	NA	NA	NA	NA
1107	K21832	4.08944e-05	1.68946	upRYGB	***	0.0243924	1.05157	upSG	*	1.51644e-06	1.3698	up	***	K21832	NA	NA		NA	NA	NA	NA	NA
1108	K02298	6.9214e-10	3.60684	upRYGB	***	0.014206	-1.65412	downSG	*	NA	NA	up	NA	K02298	cytochrome o ubiquinol oxidase subunit I	[EC:1.10.3.-]	ko00190	Oxidative phosphorylation	M00417	Cytochrome o ubiquinol oxidase (4)	NA	NA
1109	K02562	9.35144e-08	3.04333	upRYGB	***	0.0153097	-1.58817	downSG	*	NA	NA	up	NA	K02562	mannitol operon repressor			NA	NA	NA	NA	NA
1110	K05245	1.21675e-06	2.83009	upRYGB	***	0.0340105	-1.49948	downSG	*	NA	NA	up	NA	K05245	L-carnitine/gamma-butyrobetaine antiporter			NA	NA	NA	NA	NA
1111	K05526	1.37448e-06	2.95243	upRYGB	***	0.0419828	-1.28694	downSG	*	NA	NA	up	NA	K05526	succinylglutamate desuccinylase	[EC:3.5.1.96]	ko00330	Arginine and proline metabolism	M00879	Arginine succinyltransferase pathway, arginine => glutamate (4)	MF0052	arginine degradation II
1112	K11926	1.81328e-06	2.80783	upRYGB	***	0.0414417	-1.52237	downSG	*	NA	NA	up	NA	K11926	sigma factor-binding protein Crl			NA	NA	NA	NA	NA
1113	K11930	4.01456e-05	2.72277	upRYGB	***	0.0190786	-1.85739	downSG	*	NA	NA	up	NA	K11930	periplasmic protein TorT			NA	NA	NA	NA	NA
1114	K10800	8.38381e-08	3.81838	upRYGB	***	0.0219072	2.07261	upSG	*	9.48376e-11	3.2728	up	***	K10800	single-strand selective monofunctional uracil DNA glycosylase	[EC:3.2.2.-]	ko03410	Base excision repair	NA	NA	NA	NA
1115	K07276	1.11635e-05	2.35616	upRYGB	***	0.011901	1.74514	upSG	*	1.47993e-07	2.07175	up	***	K07276	hypothetical protein			NA	NA	NA	NA	NA
1116	K08171	1.87091e-06	2.3963	upRYGB	***	0.0127366	1.56414	upSG	*	2.98229e-08	2.00636	up	***	K08171	MFS transporter, OPA family, solute carrier family 37 (glycerol-6-phosphate transporter), member 4		ko04973	Carbohydrate digestion and absorption	NA	NA	NA	NA
1117	K11208	6.8034e-05	2.62155	upRYGB	***	0.0287423	-1.62344	downSG	*	NA	NA	up	NA	K11208	GST-like protein			NA	NA	NA	NA	NA
1118	K14986	4.21539e-05	1.4916	upRYGB	***	0.0268608	0.910908	upSG	*	1.87262e-06	1.18689	up	***	K14986	two-component system, LuxR family, sensor kinase FixL	[EC:2.7.13.3]	ko02020	Two-component system	NA	NA	NA	NA
1119	K09894	1.08823e-07	3.01357	upRYGB	***	0.0396908	-1.34309	downSG	*	NA	NA	up	NA	K09894	hypothetical protein			NA	NA	NA	NA	NA
1120	K07026	0.000164669	2.34432	upRYGB	***	0.0118322	-1.6269	downSG	*	NA	NA	up	NA	K07026	mannosyl-3-phosphoglycerate phosphatase	[EC:3.1.3.70]	ko00051	Fructose and mannose metabolism	NA	NA	NA	NA
1121	K02297	4.07703e-09	3.29981	upRYGB	***	0.0153677	-1.64893	downSG	*	NA	NA	up	NA	K02297	cytochrome o ubiquinol oxidase subunit II	[EC:1.10.3.-]	ko00190	Oxidative phosphorylation	M00417	Cytochrome o ubiquinol oxidase (4)	NA	NA
1122	K18892	3.09416e-05	2.43612	upRYGB	***	0.0378247	1.19648	upSG	*	8.11736e-06	1.72204	up	***	K18892	NA	NA		NA	NA	NA	NA	NA
1123	K09976	2.12261e-05	1.5736	upRYGB	***	0.0113055	0.789833	upSG	*	3.16014e-07	1.16973	up	***	K09976	hypothetical protein			NA	NA	NA	NA	NA
1124	K18657	9.21543e-06	2.73942	upRYGB	***	0.0121935	-1.56716	downSG	*	NA	NA	up	NA	K18657	NA	NA		NA	NA	NA	NA	NA
1125	K19688	5.83921e-07	2.86913	upRYGB	***	0.0231943	-1.77015	downSG	*	NA	NA	up	NA	K19688	NA	NA		NA	NA	NA	NA	NA
1126	K11073	1.87053e-07	2.91646	upRYGB	***	0.0167374	-1.55946	downSG	*	NA	NA	up	NA	K11073	putrescine transport system substrate-binding protein		ko02010	ABC transporters	NA	NA	NA	NA
1127	K06938	7.50311e-07	2.94878	upRYGB	***	0.0298717	-1.54422	downSG	*	NA	NA	up	NA	K06938				NA	NA	NA	NA	NA
1128	K03840	7.00465e-08	3.16961	upRYGB	***	0.0127366	-1.90971	downSG	*	NA	NA	up	NA	K03840	flavodoxin II			NA	NA	NA	NA	NA
1129	K12265	5.16879e-07	2.88291	upRYGB	***	0.0459912	-1.35208	downSG	*	NA	NA	up	NA	K12265	nitric oxide reductase FlRd-NAD(+) reductase	[EC:1.18.1.-]	ko05132	Salmonella infection	NA	NA	NA	NA
1130	K12266	3.08035e-09	3.13237	upRYGB	***	0.0216767	-1.39862	downSG	*	NA	NA	up	NA	K12266	anaerobic nitric oxide reductase transcription regulator		ko05132	Salmonella infection	NA	NA	NA	NA
1131	K13244	6.54625e-08	3.24538	upRYGB	***	0.011999	-1.63982	downSG	*	NA	NA	up	NA	K13244	c-di-GMP-specific phosphodiesterase	[EC:3.1.4.52]		NA	NA	NA	NA	NA
1132	K15828	6.26453e-09	3.38384	upRYGB	***	0.038069	-1.43957	downSG	*	NA	NA	up	NA	K15828	formate hydrogenlyase subunit 3			NA	NA	NA	NA	NA
1133	K09910	5.59001e-07	2.74371	upRYGB	***	0.0304443	-1.42853	downSG	*	NA	NA	up	NA	K09910	hypothetical protein			NA	NA	NA	NA	NA
1134	K09915	1.41009e-05	2.54259	upRYGB	***	0.0189007	-1.58211	downSG	*	NA	NA	up	NA	K09915	hypothetical protein			NA	NA	NA	NA	NA
1135	K10110	4.77201e-09	3.4134	upRYGB	***	0.035649	-1.33434	downSG	*	NA	NA	up	NA	K10110	maltose/maltodextrin transport system permease protein		ko02010	ABC transporters	NA	NA	NA	NA
1136	K18324	1.39309e-08	3.04326	upRYGB	***	0.0320589	-1.3746	downSG	*	NA	NA	up	NA	K18324	NA	NA	ko02020	Two-component system	NA	NA	NA	NA
1137	K15540	3.29051e-09	3.40557	upRYGB	***	0.0177742	-1.58105	downSG	*	NA	NA	up	NA	K15540	chaperone protein EcpD			NA	NA	NA	NA	NA
1138	K15547	7.28049e-08	3.20121	upRYGB	***	0.0187444	-1.47962	downSG	*	NA	NA	up	NA	K15547	multidrug resistance protein MdtO			NA	NA	NA	NA	NA
1139	K15895	0.000536605	1.4108	upRYGB	***	0.0190575	1.30288	upSG	*	6.84987e-06	1.3694	up	***	K15895	UDP-4-amino-4,6-dideoxy-L-N-acetyl-beta-L-altrosamine transaminase	[EC:2.6.1.92]	ko00520	Amino sugar and nucleotide sugar metabolism	NA	NA	NA	NA
1140	K21090	1.41232e-09	3.27275	upRYGB	***	0.0121985	-1.43157	downSG	*	NA	NA	up	NA	K21090	NA	NA		NA	NA	NA	NA	NA
1141	K22205	4.35151e-10	2.06011	upRYGB	***	0.0304599	0.731727	upSG	*	4.34073e-10	1.36202	up	***	K22205	NA	NA		NA	NA	NA	NA	NA
1142	K08348	1.1282e-07	3.07601	upRYGB	***	0.0464726	-1.27999	downSG	*	NA	NA	up	NA	K08348	formate dehydrogenase-N, alpha subunit	[EC:1.1.5.6]	ko02020	Two-component system	NA	NA	NA	NA
1143	K03458	1.45262e-07	-0.39492	downRYGB	***	0.0378247	-0.241724	downSG	*	1.13713e-07	-0.316216	down	***	K03458	nucleobase:cation symporter-2, NCS2 family			NA	NA	NA	NA	NA
1144	K14053	5.09719e-05	2.7783	upRYGB	***	0.0318769	-2.08125	downSG	*	NA	NA	up	NA	K14053	outer membrane protein G			NA	NA	NA	NA	NA
1145	K02853	1.27666e-08	3.22042	upRYGB	***	0.0373109	-1.39322	downSG	*	NA	NA	up	NA	K02853	4-alpha-L-fucosyltransferase	[EC:2.4.1.-]		NA	NA	NA	NA	NA
1146	K03672	6.17602e-08	3.22973	upRYGB	***	0.0300321	-1.58199	downSG	*	NA	NA	up	NA	K03672	thioredoxin 2	[EC:1.8.1.8]		NA	NA	NA	NA	NA
1147	K03185	7.00465e-08	3.19019	upRYGB	***	0.0357001	-1.36455	downSG	*	NA	NA	up	NA	K03185	2-octaprenyl-6-methoxyphenol hydroxylase	[EC:1.14.13.-]	ko00130	Ubiquinone and other terpenoid-quinone biosynthesis	M00117	Ubiquinone biosynthesis, prokaryotes, chorismate (+ polyprenyl-PP) => ubiquinol (7)	NA	NA
1148	K03184	2.84247e-07	2.89348	upRYGB	***	0.0211959	-1.57952	downSG	*	NA	NA	up	NA	K03184	2-octaprenyl-3-methyl-6-methoxy-1,4-benzoquinol hydroxylase	[EC:1.14.13.-]	ko00130	Ubiquinone and other terpenoid-quinone biosynthesis	M00117	Ubiquinone biosynthesis, prokaryotes, chorismate (+ polyprenyl-PP) => ubiquinol (7)	NA	NA
1149	K20112	6.46246e-09	2.83311	upRYGB	***	0.015618	1.40862	upSG	*	2.0819e-10	2.1102	up	***	K20112	NA	NA		NA	NA	NA	NA	NA
1150	K07350	1.18356e-07	3.06168	upRYGB	***	0.0233246	-1.45334	downSG	*	NA	NA	up	NA	K07350	minor fimbrial subunit			NA	NA	NA	NA	NA
1151	K07351	1.52703e-07	3.36532	upRYGB	***	0.031257	-1.50878	downSG	*	NA	NA	up	NA	K07351	fimbrial protein			NA	NA	NA	NA	NA
1152	K03863	8.6163e-08	4.1897	upRYGB	***	0.0464726	-2.08488	downSG	*	NA	NA	up	NA	K03863	vanillate monooxygenase	[EC:1.14.13.82]	ko00627	Aminobenzoate degradation	NA	NA	MC0008	vanillate conversion
1153	K22014	0.000268919	2.41822	upRYGB	***	0.0125281	-2.00128	downSG	*	NA	NA	up	NA	K22014	NA	NA		NA	NA	NA	NA	NA
1154	K13918	2.83933e-08	3.26744	upRYGB	***	0.038069	-1.40475	downSG	*	NA	NA	up	NA	K13918	glucarate dehydratase-related protein			NA	NA	NA	NA	NA
1155	K13301	1.20567e-07	3.09966	upRYGB	***	0.0493291	-1.41057	downSG	*	NA	NA	up	NA	K13301	secretion monitor		ko03070;ko03060	Bacterial secretion system;Protein export	NA	NA	NA	NA
1156	K15525	0.000666199	1.61616	upRYGB	***	0.0298623	1.02516	upSG	*	2.02435e-05	1.30847	up	***	K15525	N-acetyl-1-D-myo-inositol-2-amino-2-deoxy-alpha-D-glucopyranoside deacetylase	[EC:3.5.1.103]		NA	NA	NA	NA	NA
1157	K08320	2.09972e-05	2.33646	upRYGB	***	0.0260189	-1.61189	downSG	*	NA	NA	up	NA	K08320	(d)CTP diphosphatase	[EC:3.6.1.65]		NA	NA	NA	NA	NA
1158	K08326	8.52012e-06	2.67379	upRYGB	***	0.0252253	-1.56053	downSG	*	NA	NA	up	NA	K08326	aminopeptidase	[EC:3.4.11.-]		NA	NA	NA	NA	NA
1159	K01659	6.21599e-06	3.03352	upRYGB	***	0.0365859	-1.65212	downSG	*	NA	NA	up	NA	K01659	2-methylcitrate synthase	[EC:2.3.3.5]	ko00640	Propanoate metabolism	NA	NA	NA	NA
1160	K01652	0.000767902	-0.114266	downRYGB	***	0.0423588	-0.111112	downSG	*	5.10013e-05	-0.109577	down	***	K01652	acetolactate synthase I/II/III large subunit	[EC:2.2.1.6]	ko00290;ko00660;ko01230;ko00650;ko00770;ko01210	Valine, leucine and isoleucine biosynthesis;C5-Branched dibasic acid metabolism;Biosynthesis of amino acids;Butanoate metabolism;Pantothenate and CoA biosynthesis;2-Oxocarboxylic acid metabolism	M00570;M00019	Isoleucine biosynthesis, threonine => 2-oxobutanoate => isoleucine (7);Valine/isoleucine biosynthesis, pyruvate => valine / 2-oxobutanoate => isoleucine (6)	NA	NA
1161	K03477	9.66478e-07	2.68123	upRYGB	***	0.025995	-1.54129	downSG	*	NA	NA	up	NA	K03477	DeoR family transcriptional regulator, ulaG and ulaABCDEF operon transcriptional repressor			NA	NA	NA	NA	NA
1162	K03472	4.11978e-07	3.06009	upRYGB	***	0.0235258	-1.4694	downSG	*	NA	NA	up	NA	K03472	D-erythrose 4-phosphate dehydrogenase	[EC:1.2.1.72]	ko00750	Vitamin B6 metabolism	M00124	Pyridoxal-P biosynthesis, erythrose-4P => pyridoxal-P (1)	NA	NA
1163	K05839	2.13131e-06	2.71579	upRYGB	***	0.0236055	-1.45586	downSG	*	NA	NA	up	NA	K05839	haemolysin expression modulating protein			NA	NA	NA	NA	NA
1164	K02686	0.000232435	1.19689	upRYGB	***	0.0467179	-0.941454	downSG	*	NA	NA	up	NA	K02686	primosomal replication protein N		ko03440	Homologous recombination	NA	NA	NA	NA
1165	K01484	1.00801e-08	3.2513	upRYGB	***	0.0267513	-1.36945	downSG	*	NA	NA	up	NA	K01484	succinylarginine dihydrolase	[EC:3.5.3.23]	ko00330	Arginine and proline metabolism	M00879	Arginine succinyltransferase pathway, arginine => glutamate (4)	MF0052	arginine degradation II
1166	K05368	3.98886e-07	3.13717	upRYGB	***	0.0159338	-1.65684	downSG	*	NA	NA	up	NA	K05368	aquacobalamin reductase / NAD(P)H-flavin reductase	[EC:1.16.1.3 1.5.1.41]	ko00860;ko00740	Porphyrin and chlorophyll metabolism;Riboflavin metabolism	NA	NA	NA	NA
1167	K00720	2.2991e-05	2.10844	upRYGB	***	0.0297809	1.22813	upSG	*	3.60601e-06	1.5931	up	***	K00720	ceramide glucosyltransferase	[EC:2.4.1.80]	ko00600	Sphingolipid metabolism	M00066	Lactosylceramide biosynthesis (1)	NA	NA
1168	K11750	1.84725e-08	3.07142	upRYGB	***	0.0127365	-1.63244	downSG	*	NA	NA	up	NA	K11750	esterase FrsA	[EC:3.1.-.-]		NA	NA	NA	NA	NA
1169	K13938	4.63359e-08	3.32735	upRYGB	***	0.0360368	-1.49395	downSG	*	NA	NA	up	NA	K13938	dihydromonapterin reductase / dihydrofolate reductase	[EC:1.5.1.- 1.5.1.3]	ko00790;ko00670	Folate biosynthesis;One carbon pool by folate	NA	NA	NA	NA
1170	K07140	7.51705e-07	3.21475	upRYGB	***	0.0161478	-1.55202	downSG	*	NA	NA	up	NA	K07140				NA	NA	NA	NA	NA
1171	K08308	1.53166e-07	3.0861	upRYGB	***	0.035649	-1.50882	downSG	*	NA	NA	up	NA	K08308	membrane-bound lytic murein transglycosylase E	[EC:3.2.1.-]		NA	NA	NA	NA	NA
1172	K12147	1.21352e-06	2.92637	upRYGB	***	0.0312669	-1.6425	downSG	*	NA	NA	up	NA	K12147	acidic protein MsyB			NA	NA	NA	NA	NA
1173	K03755	3.21085e-07	3.11724	upRYGB	***	0.0355001	-1.42956	downSG	*	NA	NA	up	NA	K03755	AraC family transcriptional regulator, transcriptional activator of adiA			NA	NA	NA	NA	NA
1174	K00333	2.94656e-05	1.57033	upRYGB	***	0.0267513	0.999505	upSG	*	1.04252e-06	1.29728	up	***	K00333	NADH-quinone oxidoreductase subunit D	[EC:1.6.5.3]	ko00190	Oxidative phosphorylation	M00144	NADH:quinone oxidoreductase, prokaryotes (6)	NA	NA
1175	K09128	1.40712e-05	1.25395	upRYGB	***	0.0322217	0.817294	upSG	*	8.41754e-07	1.05217	up	***	K09128	hypothetical protein			NA	NA	NA	NA	NA
1176	K09123	8.87447e-07	1.35738	upRYGB	***	0.0155401	0.862011	upSG	*	2.86595e-08	1.12649	up	***	K09123	hypothetical protein			NA	NA	NA	NA	NA
1177	K01230	1.56395e-12	3.94965	upRYGB	***	0.0151988	1.65052	upSG	*	2.33286e-13	2.85287	up	***	K01230	mannosyl-oligosaccharide alpha-1,2-mannosidase	[EC:3.2.1.113]	ko00510;ko00513;ko04141	N-Glycan biosynthesis;Various types of N-glycan biosynthesis;Protein processing in endoplasmic reticulum	M00073;M00074	N-glycan precursor trimming (1);N-glycan biosynthesis, high-mannose type (1)	NA	NA
1178	K21976	3.72153e-05	3.00001	upRYGB	***	0.0403164	-1.67587	downSG	*	NA	NA	up	NA	K21976	NA	NA		NA	NA	NA	NA	NA
1179	K00801	3.34986e-07	3.37526	upRYGB	***	0.0146413	2.07114	upSG	*	4.66295e-10	2.96682	up	***	K00801	farnesyl-diphosphate farnesyltransferase	[EC:2.5.1.21]	ko00909;ko00100	Sesquiterpenoid and triterpenoid biosynthesis;Steroid biosynthesis	NA	NA	NA	NA
1180	K22051	2.09086e-09	3.38736	upRYGB	***	0.0494703	-1.29004	downSG	*	NA	NA	up	NA	K22051	NA	NA		NA	NA	NA	NA	NA
1181	K07122	7.22469e-06	2.08762	upRYGB	***	0.0390348	-1.24347	downSG	*	NA	NA	up	NA	K07122			ko02010	ABC transporters	NA	NA	NA	NA
1182	K04775	3.99649e-07	3.06133	upRYGB	***	0.0335968	-1.4681	downSG	*	NA	NA	up	NA	K04775	protease YdgD	[EC:3.4.21.-]		NA	NA	NA	NA	NA
1183	K01690	9.35477e-08	2.95578	upRYGB	***	0.0249084	-1.4996	downSG	*	NA	NA	up	NA	K01690	phosphogluconate dehydratase	[EC:4.2.1.12]	ko01200;ko00030	Carbon metabolism;Pentose phosphate pathway	M00008	Entner-Doudoroff pathway, glucose-6P => glyceraldehyde-3P + pyruvate (4)	MF0066	Entner-Doudoroff pathway
1184	K02345	2.95662e-07	2.90789	upRYGB	***	0.0201259	-1.72678	downSG	*	NA	NA	up	NA	K02345	DNA polymerase III subunit theta	[EC:2.7.7.7]	ko03430;ko03440;ko00230;ko03030;ko00240	Mismatch repair;Homologous recombination;Purine metabolism;DNA replication;Pyrimidine metabolism	NA	NA	NA	NA
1185	K07336	6.60653e-08	3.12805	upRYGB	***	0.0232011	-1.55237	downSG	*	NA	NA	up	NA	K07336	PKHD-type hydroxylase	[EC:1.14.11.-]		NA	NA	NA	NA	NA
1186	K00641	1.91457e-06	1.23161	upRYGB	***	0.018441	0.908609	upSG	*	1.45257e-07	1.07934	up	***	K00641	homoserine O-acetyltransferase	[EC:2.3.1.31]	ko00270	Cysteine and methionine metabolism	M00017	Methionine biosynthesis, aspartate => homoserine => methionine (4)	NA	NA
1187	K19007	2.43885e-07	3.27004	upRYGB	***	0.0283219	-1.50208	downSG	*	NA	NA	up	NA	K19007	NA	NA	ko04072;ko00561;ko00564	Phospholipase D signaling pathway;Glycerolipid metabolism;Glycerophospholipid metabolism	M00089	Triacylglycerol biosynthesis (3)	NA	NA
1188	K03774	6.3627e-08	2.96504	upRYGB	***	0.0117499	-1.59012	downSG	*	NA	NA	up	NA	K03774	FKBP-type peptidyl-prolyl cis-trans isomerase SlpA	[EC:5.2.1.8]		NA	NA	NA	NA	NA
1189	K03777	4.56279e-05	2.06721	upRYGB	***	0.0194049	-1.49331	downSG	*	NA	NA	up	NA	K03777	D-lactate dehydrogenase	[EC:1.1.1.28]	ko00620	Pyruvate metabolism	NA	NA	MF0092	lactate production
1190	K09996	6.05281e-08	2.84727	upRYGB	***	0.0117972	-1.59488	downSG	*	NA	NA	up	NA	K09996	arginine transport system substrate-binding protein		ko02010	ABC transporters	NA	NA	NA	NA
1191	K18121	0.000561598	1.71746	upRYGB	***	0.0409933	1.09133	upSG	*	3.0689e-05	1.39927	up	***	K18121	NA	NA	ko01200;ko00650;ko00630	Carbon metabolism;Butanoate metabolism;Glyoxylate and dicarboxylate metabolism	NA	NA	NA	NA
1192	K09928	1.74514e-05	2.17868	upRYGB	***	0.0299563	1.41519	upSG	*	8.7255e-07	1.81413	up	***	K09928	hypothetical protein			NA	NA	NA	NA	NA
1193	K06858	4.91094e-07	3.10204	upRYGB	***	0.0305566	-1.4587	downSG	*	NA	NA	up	NA	K06858	vitamin B12 transport system substrate-binding protein		ko02010	ABC transporters	NA	NA	NA	NA
1194	K14634	0.000869119	1.33993	upRYGB	***	0.0118275	1.21425	upSG	*	4.18252e-06	1.27558	up	***	K14634	fructose-2,6-bisphosphatase	[EC:3.1.3.46]	ko00051;ko05230	Fructose and mannose metabolism;Central carbon metabolism in cancer	NA	NA	NA	NA
1195	K10857	5.18954e-08	2.99537	upRYGB	***	0.0120174	-1.82291	downSG	*	NA	NA	up	NA	K10857	exodeoxyribonuclease X	[EC:3.1.11.-]	ko03430	Mismatch repair	NA	NA	NA	NA
1196	K06445	2.59062e-09	3.28107	upRYGB	***	0.030616	-1.38036	downSG	*	NA	NA	up	NA	K06445	acyl-CoA dehydrogenase	[EC:1.3.99.-]	ko01212;ko00071	Fatty acid metabolism;Fatty acid degradation	M00087	beta-Oxidation (6)	MF0059	anaerobic fatty acid beta-oxidation
1197	K21963	8.71957e-07	2.93142	upRYGB	***	0.0243578	-1.55986	downSG	*	NA	NA	up	NA	K21963	NA	NA		NA	NA	NA	NA	NA
1198	K21966	1.07495e-08	3.43404	upRYGB	***	0.0159832	-1.55344	downSG	*	NA	NA	up	NA	K21966	NA	NA		NA	NA	NA	NA	NA
1199	K07715	2.95501e-08	2.68061	upRYGB	***	0.0392644	-1.064	downSG	*	NA	NA	up	NA	K07715	two-component system, NtrC family, response regulator GlrR		ko02020	Two-component system	NA	NA	NA	NA
1200	K00840	7.69533e-07	2.44086	upRYGB	***	0.0237561	-1.38011	downSG	*	NA	NA	up	NA	K00840	succinylornithine aminotransferase	[EC:2.6.1.81]	ko00330	Arginine and proline metabolism	M00879	Arginine succinyltransferase pathway, arginine => glutamate (4)	MF0052	arginine degradation II
1201	K06296	0.000562001	0.975969	upRYGB	***	0.0345419	0.784195	upSG	*	2.34697e-05	0.889656	up	***	K06296	spore germination protein KB			NA	NA	NA	NA	NA
1202	K11735	1.80195e-07	3.14568	upRYGB	***	0.0110989	-1.63847	downSG	*	NA	NA	up	NA	K11735	GABA permease			NA	NA	NA	NA	NA
1203	K06878	6.67614e-07	1.23806	upRYGB	***	0.0299006	0.525778	upSG	*	9.49481e-08	0.87455	up	***	K06878	tRNA-binding protein			NA	NA	NA	NA	NA
1204	K07470	4.20378e-07	3.01958	upRYGB	***	0.0319418	-1.44025	downSG	*	NA	NA	up	NA	K07470	DNA gyrase inhibitor			NA	NA	NA	NA	NA
1205	K01521	1.20286e-07	3.13453	upRYGB	***	0.0406114	-1.35274	downSG	*	NA	NA	up	NA	K01521	CDP-diacylglycerol pyrophosphatase	[EC:3.6.1.26]	ko00564	Glycerophospholipid metabolism	NA	NA	NA	NA
1206	K03435	3.47131e-09	3.22546	upRYGB	***	0.0442751	-1.23967	downSG	*	NA	NA	up	NA	K03435	LacI family transcriptional regulator, fructose operon transcriptional repressor			NA	NA	NA	NA	NA
1207	K09656	1.87892e-07	4.01775	upRYGB	***	0.0121935	2.70318	upSG	*	3.21732e-09	3.44524	up	***	K09656	beta-1,4-N-acetylgalactosaminyltransferase 3	[EC:2.4.1.244]	ko00513	Various types of N-glycan biosynthesis	NA	NA	NA	NA
1208	K01908	1.19408e-08	3.33841	upRYGB	***	0.0403144	-1.55765	downSG	*	NA	NA	up	NA	K01908	propionyl-CoA synthetase	[EC:6.2.1.17]	ko00640	Propanoate metabolism	NA	NA	NA	NA
1209	K16806	4.05262e-06	2.22731	upRYGB	***	0.0233862	1.33628	upSG	*	1.58383e-07	1.77418	up	***	K16806	MAP7 domain-containing protein 1			NA	NA	NA	NA	NA
1210	K07283	1.13963e-08	3.47543	upRYGB	***	0.0375525	-1.49499	downSG	*	NA	NA	up	NA	K07283	putative salt-induced outer membrane protein			NA	NA	NA	NA	NA
1211	K07285	1.73644e-07	2.8762	upRYGB	***	0.0328181	-1.4048	downSG	*	NA	NA	up	NA	K07285	outer membrane lipoprotein			NA	NA	NA	NA	NA
1212	K19715	0.000716179	1.4228	upRYGB	***	0.013377	1.2183	upSG	*	5.37502e-06	1.32724	up	***	K19715	NA	NA		NA	NA	NA	NA	NA
1213	K06074	3.52862e-06	2.6822	upRYGB	***	0.0400861	-1.44373	downSG	*	NA	NA	up	NA	K06074	vitamin B12 transport system ATP-binding protein	[EC:3.6.3.33]	ko02010	ABC transporters	NA	NA	NA	NA
1214	K12686	9.91536e-10	2.83154	upRYGB	***	0.0231943	1.22411	upSG	*	1.19148e-10	2.034	up	***	K12686	outer membrane lipase/esterase			NA	NA	NA	NA	NA
1215	K09823	9.02984e-07	2.73405	upRYGB	***	0.0132132	-1.85296	downSG	*	NA	NA	up	NA	K09823	Fur family transcriptional regulator, zinc uptake regulator			NA	NA	NA	NA	NA
1216	K13650	3.46243e-05	2.61246	upRYGB	***	0.0176561	-1.72164	downSG	*	NA	NA	up	NA	K13650	MqsR-controlled colanic acid and biofilm protein A			NA	NA	NA	NA	NA
1217	K19791	3.67496e-05	5.72494	upRYGB	***	0.0121985	4.2971	upSG	*	2.76366e-07	5.05349	up	***	K19791	NA	NA		NA	NA	NA	NA	NA
1218	K10748	1.82964e-07	3.05765	upRYGB	***	0.0453127	-1.45092	downSG	*	NA	NA	up	NA	K10748	DNA replication terminus site-binding protein			NA	NA	NA	NA	NA
1219	K01916	2.73022e-12	1.16659	upRYGB	***	0.0135369	0.502115	upSG	*	2.9396e-12	0.841342	up	***	K01916	NAD+ synthase	[EC:6.3.1.5]	ko00760	Nicotinate and nicotinamide metabolism	M00115;M00912	NAD biosynthesis, aspartate => quinolinate => NAD (4);NAD biosynthesis, tryptophan => quinolinate => NAD (3)	NA	NA
1220	K07772	8.36479e-06	2.75247	upRYGB	***	0.0153015	-1.77647	downSG	*	NA	NA	up	NA	K07772	two-component system, OmpR family, torCAD operon response regulator TorR		ko02020	Two-component system	NA	NA	NA	NA
1221	K01004	0.000269299	2.08389	upRYGB	***	0.0211959	1.31167	upSG	*	2.27466e-06	1.66554	up	***	K01004	phosphatidylcholine synthase	[EC:2.7.8.24]	ko00564	Glycerophospholipid metabolism	NA	NA	NA	NA
1222	K12500	1.00757e-05	2.5732	upRYGB	***	0.0227669	-1.65578	downSG	*	NA	NA	up	NA	K12500	thioesterase III	[EC:3.1.2.-]		NA	NA	NA	NA	NA
1223	K07180	7.08399e-07	2.23108	upRYGB	***	0.0404707	-1.11698	downSG	*	NA	NA	up	NA	K07180	serine protein kinase			NA	NA	NA	NA	NA
1224	K04064	5.38539e-05	2.57378	upRYGB	***	0.0265538	-1.70205	downSG	*	NA	NA	up	NA	K04064	osmotically inducible lipoprotein OsmE			NA	NA	NA	NA	NA
1225	K14588	4.77201e-09	3.14958	upRYGB	***	0.0378222	-1.34601	downSG	*	NA	NA	up	NA	K14588	blue copper oxidase			NA	NA	NA	NA	NA
1226	K13670	9.46522e-09	4.16484	upRYGB	***	0.0338332	2.0094	upSG	*	6.71007e-11	3.41135	up	***	K13670	putative glycosyltransferase	[EC:2.4.-.-]		NA	NA	NA	NA	NA
1227	K18800	7.55226e-08	3.01273	upRYGB	***	0.0211959	-1.62878	downSG	*	NA	NA	up	NA	K18800	NA	NA	ko00130	Ubiquinone and other terpenoid-quinone biosynthesis	M00117	Ubiquinone biosynthesis, prokaryotes, chorismate (+ polyprenyl-PP) => ubiquinol (7)	NA	NA
1228	K07570	5.40289e-05	1.18687	upRYGB	***	0.040543	0.589155	upSG	*	4.14195e-06	0.879059	up	***	K07570	general stress protein 13			NA	NA	NA	NA	NA
1229	K01169	2.78451e-07	2.93807	upRYGB	***	0.024761	-1.56543	downSG	*	NA	NA	up	NA	K01169	ribonuclease I (enterobacter ribonuclease)	[EC:3.1.27.6]		NA	NA	NA	NA	NA
1230	K07796	3.74687e-07	2.79841	upRYGB	***	0.0106197	-1.62257	downSG	*	NA	NA	up	NA	K07796	Cu(I)/Ag(I) efflux system outer membrane protein CusC/SilC		ko02020	Two-component system	NA	NA	NA	NA
1231	K09814	5.19279e-07	3.75922	upRYGB	***	0.0361251	1.93416	upSG	*	8.80599e-10	3.21177	up	***	K09814	hemin transport system ATP-binding protein	[EC:3.6.3.-]	ko02010	ABC transporters	NA	NA	NA	NA
1232	K22104	7.50311e-07	2.15259	upRYGB	***	0.0163929	-1.21689	downSG	*	NA	NA	up	NA	K22104	NA	NA		NA	NA	NA	NA	NA
1233	K05798	0.000197378	1.36443	upRYGB	***	0.0369117	-0.832577	downSG	*	NA	NA	up	NA	K05798	LysR family transcriptional regulator, transcriptional activator for leuABCD operon			NA	NA	NA	NA	NA
1234	K05984	1.08823e-07	3.05097	upRYGB	***	0.0470656	-1.36477	downSG	*	NA	NA	up	NA	K05984	excinuclease Cho	[EC:3.1.25.-]		NA	NA	NA	NA	NA
1235	K08225	1.99777e-07	2.88574	upRYGB	***	0.027112	-1.47197	downSG	*	NA	NA	up	NA	K08225	MFS transporter, ENTS family, enterobactin (siderophore) exporter			NA	NA	NA	NA	NA
1236	K17938	6.31272e-08	3.02096	upRYGB	***	0.0168312	-1.61052	downSG	*	NA	NA	up	NA	K17938	peptide/bleomycin uptake transporter			NA	NA	NA	NA	NA
1237	K19162	2.83328e-07	3.03001	upRYGB	***	0.0387149	-1.51969	downSG	*	NA	NA	up	NA	K19162	NA	NA		NA	NA	NA	NA	NA
1238	K01061	4.35151e-10	3.21642	upRYGB	***	0.044139	-1.26289	downSG	*	NA	NA	up	NA	K01061	carboxymethylenebutenolidase	[EC:3.1.1.45]	ko00364;ko00361;ko00623	Fluorobenzoate degradation;Chlorocyclohexane and chlorobenzene degradation;Toluene degradation	NA	NA	NA	NA
1239	K02240	8.22694e-05	1.28057	upRYGB	***	0.0189452	0.619886	upSG	*	5.42687e-06	0.924745	up	***	K02240	competence protein ComFA			NA	NA	NA	NA	NA
1240	K03112	6.3627e-08	2.92045	upRYGB	***	0.0111554	-1.5756	downSG	*	NA	NA	up	NA	K03112	DamX protein			NA	NA	NA	NA	NA
1241	K03119	1.55513e-08	3.52797	upRYGB	***	0.0283219	-1.41664	downSG	*	NA	NA	up	NA	K03119	taurine dioxygenase	[EC:1.14.11.17]	ko00920;ko00430	Sulfur metabolism;Taurine and hypotaurine metabolism	NA	NA	NA	NA
1242	K17256	1.35997e-07	1.26355	upRYGB	***	0.0346435	0.639872	upSG	*	2.73318e-08	0.967247	up	***	K17256	insulin-like growth factor-binding protein complex acid labile subunit			NA	NA	NA	NA	NA
1243	K16074	1.59342e-08	3.27843	upRYGB	***	0.0153015	-1.64273	downSG	*	NA	NA	up	NA	K16074	zinc transporter			NA	NA	NA	NA	NA
1244	K11391	3.69548e-07	2.83906	upRYGB	***	0.038069	-1.46861	downSG	*	NA	NA	up	NA	K11391	23S rRNA (guanine1835-N2)-methyltransferase	[EC:2.1.1.174]		NA	NA	NA	NA	NA
1245	K04022	2.40689e-08	3.20647	upRYGB	***	0.0303091	-1.47112	downSG	*	NA	NA	up	NA	K04022	alcohol dehydrogenase		ko00010	Glycolysis / Gluconeogenesis	NA	NA	NA	NA
1246	K05778	6.47481e-08	2.97964	upRYGB	***	0.0121935	-1.54471	downSG	*	NA	NA	up	NA	K05778	putative thiamine transport system permease protein			NA	NA	NA	NA	NA
1247	K05779	2.60875e-06	2.83156	upRYGB	***	0.0177674	-1.58982	downSG	*	NA	NA	up	NA	K05779	putative thiamine transport system ATP-binding protein			NA	NA	NA	NA	NA
1248	K05775	8.17146e-09	3.18163	upRYGB	***	0.0114134	-1.74423	downSG	*	NA	NA	up	NA	K05775	maltose operon periplasmic protein			NA	NA	NA	NA	NA
1249	K06159	8.31583e-08	2.94583	upRYGB	***	0.0239815	-1.4671	downSG	*	NA	NA	up	NA	K06159	putative ATP-binding cassette transporter		ko02010	ABC transporters	NA	NA	NA	NA
1250	K11940	1.35893e-07	2.95627	upRYGB	***	0.0102626	-1.81016	downSG	*	NA	NA	up	NA	K11940	heat shock protein HspQ			NA	NA	NA	NA	NA
1251	K21566	0.000179592	-1.42057	downRYGB	***	0.0153677	-1.0443	downSG	*	1.77444e-06	-1.22793	down	***	K21566	NA	NA		NA	NA	NA	NA	NA
1252	K10301	9.35144e-08	3.13115	upRYGB	***	0.0498786	-1.31668	downSG	*	NA	NA	up	NA	K10301	F-box protein 21			NA	NA	NA	NA	NA
1253	K12961	7.15617e-06	2.73421	upRYGB	***	0.0345419	-1.54612	downSG	*	NA	NA	up	NA	K12961	DnaA initiator-associating protein			NA	NA	NA	NA	NA
1254	K12291	3.53701e-07	3.00735	upRYGB	***	0.0464726	-1.47981	downSG	*	NA	NA	up	NA	K12291	pilus assembly protein HofP			NA	NA	NA	NA	NA
1255	K11925	1.92587e-10	3.32574	upRYGB	***	0.0191278	-1.50638	downSG	*	NA	NA	up	NA	K11925	SgrR family transcriptional regulator			NA	NA	NA	NA	NA
1256	K07267	0.000192038	1.45652	upRYGB	***	0.011477	1.26073	upSG	*	1.59673e-06	1.37708	up	***	K07267	porin			NA	NA	NA	NA	NA
1257	K08264	0.000206779	0.906412	upRYGB	***	0.0213424	1.05404	upSG	*	1.17376e-05	0.977209	up	***	K08264	heterodisulfide reductase subunit D	[EC:1.8.98.1]	ko01200;ko00680	Carbon metabolism;Methane metabolism	M00567;M00357;M00356;M00563	Methanogenesis, CO2 => methane (24);Methanogenesis, acetate => methane (17);Methanogenesis, methanol => methane (14);Methanogenesis, methylamine/dimethylamine/trimethylamine => methane (12)	NA	NA
1258	K15827	2.60273e-07	2.96117	upRYGB	***	0.0457142	-1.37628	downSG	*	NA	NA	up	NA	K15827	formate hydrogenlyase subunit 2			NA	NA	NA	NA	NA
1259	K03485	4.05576e-07	2.77857	upRYGB	***	0.0328902	-1.37987	downSG	*	NA	NA	up	NA	K03485	LacI family transcriptional regulator, trehalose operon repressor			NA	NA	NA	NA	NA
1260	K07676	1.66524e-07	2.92478	upRYGB	***	0.0232183	-1.52173	downSG	*	NA	NA	up	NA	K07676	two-component system, NarL family, sensor histidine kinase RcsD	[EC:2.7.13.3]	ko02020	Two-component system	NA	NA	NA	NA
1261	K18563	0.00013871	1.3726	upRYGB	***	0.0419828	0.966393	upSG	*	6.22629e-06	1.1823	up	***	K18563	NA	NA	ko00332	Carbapenem biosynthesis	NA	NA	NA	NA
1262	K01146	2.61569e-08	3.35083	upRYGB	***	0.0125935	-1.60158	downSG	*	NA	NA	up	NA	K01146	protein Xni			NA	NA	NA	NA	NA
1263	K18887	2.94656e-05	1.22801	upRYGB	***	0.0396908	0.494154	upSG	*	7.55825e-06	0.833299	up	***	K18887	NA	NA		NA	NA	NA	NA	NA
1264	K07245	3.81234e-09	3.24898	upRYGB	***	0.0131129	-1.64873	downSG	*	NA	NA	up	NA	K07245	putative copper resistance protein D			NA	NA	NA	NA	NA
1265	K09940	0.000180096	1.30784	upRYGB	***	0.036205	1.04832	upSG	*	8.52741e-06	1.19244	up	***	K09940	hypothetical protein			NA	NA	NA	NA	NA
1266	K00957	0.000387946	-0.382807	downRYGB	***	0.0345419	-0.26106	downSG	*	1.81757e-05	-0.319761	down	***	K00957	sulfate adenylyltransferase subunit 2	[EC:2.7.7.4]	ko00920;ko00261;ko00230;ko00450	Sulfur metabolism;Monobactam biosynthesis;Purine metabolism;Selenocompound metabolism	M00176	Assimilatory sulfate reduction, sulfate => H2S (7)	MF0102	sulfate reduction (dissimilatory)
1267	K02778	1.66343e-08	2.89985	upRYGB	***	0.0185064	-1.40901	downSG	*	NA	NA	up	NA	K02778	PTS system, glucose-specific IIB component	[EC:2.7.1.69]	ko00010;ko00520;ko02060	Glycolysis / Gluconeogenesis;Amino sugar and nucleotide sugar metabolism;Phosphotransferase system (PTS)	NA	NA	NA	NA
1268	K01608	1.03642e-07	3.07471	upRYGB	***	0.0204322	-1.29248	downSG	*	NA	NA	up	NA	K01608	tartronate-semialdehyde synthase	[EC:4.1.1.47]	ko00630	Glyoxylate and dicarboxylate metabolism	NA	NA	NA	NA
1269	K09159	1.2855e-07	2.92837	upRYGB	***	0.0303697	-1.57157	downSG	*	NA	NA	up	NA	K09159	hypothetical protein			NA	NA	NA	NA	NA
1270	K20692	1.43216e-06	-1.60469	downRYGB	***	0.0434091	-0.842272	downSG	*	3.41652e-07	-1.21207	down	***	K20692	NA	NA		NA	NA	NA	NA	NA
1271	K03838	3.12615e-07	3.10483	upRYGB	***	0.0205108	-1.54073	downSG	*	NA	NA	up	NA	K03838	threonine transporter			NA	NA	NA	NA	NA
1272	K13255	7.4211e-09	3.40714	upRYGB	***	0.038069	-1.37888	downSG	*	NA	NA	up	NA	K13255	ferric iron reductase protein FhuF			NA	NA	NA	NA	NA
1273	K09916	4.34912e-05	2.77379	upRYGB	***	0.0112533	-1.85362	downSG	*	NA	NA	up	NA	K09916	hypothetical protein			NA	NA	NA	NA	NA
1274	K19235	6.54817e-08	2.90685	upRYGB	***	0.0305566	-1.5382	downSG	*	NA	NA	up	NA	K19235	NA	NA		NA	NA	NA	NA	NA
1275	K21086	9.35477e-08	2.95308	upRYGB	***	0.029858	-1.42763	downSG	*	NA	NA	up	NA	K21086	NA	NA		NA	NA	NA	NA	NA
1276	K21087	1.32759e-07	3.20639	upRYGB	***	0.0127862	-1.68638	downSG	*	NA	NA	up	NA	K21087	NA	NA		NA	NA	NA	NA	NA
1277	K01596	2.2113e-05	1.12756	upRYGB	***	0.0365859	0.625213	upSG	*	2.05581e-06	0.879372	up	***	K01596	phosphoenolpyruvate carboxykinase (GTP)	[EC:4.1.1.32]	ko00010;ko04922;ko04920;ko00020;ko04068;ko04152;ko03320;ko04964;ko00620;ko04151;ko04910;ko04931	Glycolysis / Gluconeogenesis;Glucagon signaling pathway;Adipocytokine signaling pathway;Citrate cycle (TCA cycle);FoxO signaling pathway;AMPK signaling pathway;PPAR signaling pathway;Proximal tubule bicarbonate reclamation;Pyruvate metabolism;PI3K-Akt signaling pathway;Insulin signaling pathway;Insulin resistance	M00003	Gluconeogenesis, oxaloacetate => fructose-6P (11)	MF0096	succinate production
1278	K07637	3.93785e-05	2.09382	upRYGB	***	0.0236211	-1.21337	downSG	*	NA	NA	up	NA	K07637	two-component system, OmpR family, sensor histidine kinase PhoQ	[EC:2.7.13.3]	ko02020;ko01503	Two-component system;Cationic antimicrobial peptide (CAMP) resistance	M00744	Cationic antimicrobial peptide (CAMP) resistance, protease PgtE (1)	NA	NA
1279	K00363	3.53701e-07	2.94013	upRYGB	***	0.0265538	-1.579	downSG	*	NA	NA	up	NA	K00363	nitrite reductase (NADH) small subunit	[EC:1.7.1.15]	ko00910	Nitrogen metabolism	M00530	Dissimilatory nitrate reduction, nitrate => ammonia (7)	NA	NA
1280	K01361	4.74824e-05	0.851585	upRYGB	***	0.00404929	0.660946	upSG	**	1.47993e-07	0.760462	up	***	K01361	lactocepin	[EC:3.4.21.96]		NA	NA	NA	NA	NA
1281	K05596	1.14905e-07	3.11127	upRYGB	***	0.00307772	-1.76953	downSG	**	NA	NA	up	NA	K05596	LysR family transcriptional regulator, chromosome initiation inhibitor			NA	NA	NA	NA	NA
1282	K10109	1.58858e-08	3.11927	upRYGB	***	0.00547682	-1.70686	downSG	**	NA	NA	up	NA	K10109	maltose/maltodextrin transport system permease protein		ko02010	ABC transporters	NA	NA	NA	NA
1283	K18095	2.69102e-09	4.06775	upRYGB	***	0.00199504	2.42994	upSG	**	3.16279e-12	3.33162	up	***	K18095	NA	NA	ko02020;ko01501	Two-component system;beta-Lactam resistance	M00643	Multidrug resistance, efflux pump MexXY-OprM (2)	NA	NA
1284	K14065	6.51691e-05	2.56923	upRYGB	***	0.00778577	-1.85652	downSG	**	NA	NA	up	NA	K14065	universal stress protein D			NA	NA	NA	NA	NA
1285	K02846	1.89022e-07	2.84502	upRYGB	***	0.00505841	-1.93413	downSG	**	NA	NA	up	NA	K02846	N-methyl-L-tryptophan oxidase	[EC:1.5.3.-]		NA	NA	NA	NA	NA
1286	K07345	8.64653e-11	3.56021	upRYGB	***	0.00930266	-1.63295	downSG	**	NA	NA	up	NA	K07345	major type 1 subunit fimbrin (pilin)		ko05133	Pertussis	NA	NA	NA	NA
1287	K00699	6.91437e-10	2.97395	upRYGB	***	0.00227757	1.56359	upSG	**	1.17464e-12	2.29088	up	***	K00699	glucuronosyltransferase	[EC:2.4.1.17]	ko00982;ko00860;ko00040;ko00500;ko00053;ko00140;ko00983;ko00980;ko00830;ko05204	Drug metabolism - cytochrome P450;Porphyrin and chlorophyll metabolism;Pentose and glucuronate interconversions;Starch and sucrose metabolism;Ascorbate and aldarate metabolism;Steroid hormone biosynthesis;Drug metabolism - other enzymes;Metabolism of xenobiotics by cytochrome P450;Retinol metabolism;Chemical carcinogenesis	M00014;M00129	Glucuronate pathway (uronate pathway) (2);Ascorbate biosynthesis, animals, glucose-1P => ascorbate (1)	NA	NA
1288	K05823	1.1537e-15	1.59834	upRYGB	***	0.00114137	0.597243	upSG	**	9.22885e-16	1.09609	up	***	K05823	N-acetyldiaminopimelate deacetylase	[EC:3.5.1.47]	ko00300;ko01230	Lysine biosynthesis;Biosynthesis of amino acids	M00525	Lysine biosynthesis, acetyl-DAP pathway, aspartate => lysine (4)	NA	NA
1289	K16324	2.66991e-06	2.87591	upRYGB	***	0.00248581	-2.22794	downSG	**	NA	NA	up	NA	K16324	putative pseudouridine transporter			NA	NA	NA	NA	NA
1290	K11746	6.96002e-07	2.3122	upRYGB	***	0.00442126	-1.32752	downSG	**	NA	NA	up	NA	K11746	glutathione-regulated potassium-efflux system ancillary protein KefF			NA	NA	NA	NA	NA
1291	K11745	2.54644e-08	3.05718	upRYGB	***	0.00149878	-1.92406	downSG	**	NA	NA	up	NA	K11745	glutathione-regulated potassium-efflux system ancillary protein KefC			NA	NA	NA	NA	NA
1292	K21687	1.48909e-10	2.15726	upRYGB	***	0.00588649	0.938274	upSG	**	6.88069e-12	1.52584	up	***	K21687	NA	NA		NA	NA	NA	NA	NA
1293	K02243	1.002e-06	1.61146	upRYGB	***	0.00333402	0.760322	upSG	**	1.86091e-08	1.15177	up	***	K02243	competence protein ComGA			NA	NA	NA	NA	NA
1294	K21907	0.000345394	2.46761	upRYGB	***	0.00782591	-1.98788	downSG	**	NA	NA	up	NA	K21907	NA	NA		NA	NA	NA	NA	NA
1295	K02245	2.39395e-06	1.66596	upRYGB	***	0.00888159	0.75524	upSG	**	9.13081e-08	1.17002	up	***	K02245	competence protein ComGC			NA	NA	NA	NA	NA
1296	K14393	1.48011e-09	3.4262	upRYGB	***	0.00793346	-1.59496	downSG	**	NA	NA	up	NA	K14393	cation/acetate symporter			NA	NA	NA	NA	NA
1297	K01682	7.02486e-09	3.22782	upRYGB	***	0.00831444	-1.58007	downSG	**	NA	NA	up	NA	K01682	aconitate hydratase 2 / 2-methylisocitrate dehydratase	[EC:4.2.1.3 4.2.1.99]	ko00720;ko01200;ko00020;ko01230;ko00640;ko00630;ko01210	Carbon fixation pathways in prokaryotes;Carbon metabolism;Citrate cycle (TCA cycle);Biosynthesis of amino acids;Propanoate metabolism;Glyoxylate and dicarboxylate metabolism;2-Oxocarboxylic acid metabolism	M00009;M00173;M00012;M00010	Citrate cycle (TCA cycle, Krebs cycle) (8);Reductive citrate cycle (Arnon-Buchanan cycle) (7);Glyoxylate cycle (4);Citrate cycle, first carbon oxidation, oxaloacetate => 2-oxoglutarate (2)	MF0063	glyoxylate bypass
1298	K18942	3.65671e-06	14.7853	upRYGB	***	0.00517328	10.7266	upSG	**	4.04904e-05	13.6299	up	***	K18942	NA	NA		NA	NA	NA	NA	NA
1299	K18944	6.55534e-06	14.4378	upRYGB	***	0.00198342	11.6365	upSG	**	3.1138e-05	13.8145	up	***	K18944	NA	NA		NA	NA	NA	NA	NA
1300	K09685	6.86968e-07	1.26996	upRYGB	***	0.00826207	0.748911	upSG	**	8.40147e-09	1.00816	up	***	K09685	purine operon repressor			NA	NA	NA	NA	NA
1301	K14061	3.82718e-06	2.71843	upRYGB	***	0.0020018	-1.94592	downSG	**	NA	NA	up	NA	K14061	universal stress protein F			NA	NA	NA	NA	NA
1302	K18665	9.37039e-08	1.21385	upRYGB	***	0.00106889	0.793145	upSG	**	3.53106e-11	1.00744	up	***	K18665	NA	NA		NA	NA	NA	NA	NA
1303	K03765	5.50168e-06	1.94157	upRYGB	***	0.00587496	-1.36403	downSG	**	NA	NA	up	NA	K03765	transcriptional activator of cad operon			NA	NA	NA	NA	NA
1304	K09456	7.1387e-08	3.23806	upRYGB	***	0.00689261	-1.58793	downSG	**	NA	NA	up	NA	K09456	putative acyl-CoA dehydrogenase			NA	NA	NA	NA	NA
1305	K20370	0.000707358	1.96098	upRYGB	***	0.0030723	1.9089	upSG	**	3.53177e-07	1.91695	up	***	K20370	NA	NA		NA	NA	NA	NA	NA
1306	K21021	1.3839e-08	-0.490126	downRYGB	***	0.00580401	-0.379118	downSG	**	8.35867e-10	-0.432653	down	***	K21021	NA	NA		NA	NA	NA	NA	NA
1307	K18474	1.3087e-06	1.2608	upRYGB	***	0.0059505	0.673635	upSG	**	1.11567e-08	0.961248	up	***	K18474	NA	NA	ko00061	Fatty acid biosynthesis	NA	NA	NA	NA
1308	K06286	2.30701e-05	1.28508	upRYGB	***	0.00844972	0.711024	upSG	**	3.75138e-07	0.984797	up	***	K06286	septation ring formation regulator			NA	NA	NA	NA	NA
1309	K16135	1.15104e-06	2.1334	upRYGB	***	0.00231026	-1.3646	downSG	**	NA	NA	up	NA	K16135	LysR family transcriptional regulator, transcriptional activator for dmlA			NA	NA	NA	NA	NA
1310	K00137	1.13963e-08	3.23363	upRYGB	***	0.00111874	-2.09	downSG	**	NA	NA	up	NA	K00137	aminobutyraldehyde dehydrogenase	[EC:1.2.1.19]	ko00330;ko00410	Arginine and proline metabolism;beta-Alanine metabolism	NA	NA	MF0082	putrescine degradation
1311	K03048	0.000768811	1.18531	upRYGB	***	0.00576691	0.830863	upSG	**	5.31305e-06	0.998762	up	***	K03048	DNA-directed RNA polymerase subunit delta		ko03020;ko00230;ko00240	RNA polymerase;Purine metabolism;Pyrimidine metabolism	NA	NA	NA	NA
1312	K00094	9.3362e-07	2.63383	upRYGB	***	0.0099695	-1.38688	downSG	**	NA	NA	up	NA	K00094	galactitol-1-phosphate 5-dehydrogenase	[EC:1.1.1.251]	ko00052	Galactose metabolism	NA	NA	NA	NA
1313	K02024	6.49519e-10	3.50273	upRYGB	***	0.00523909	-1.69842	downSG	**	NA	NA	up	NA	K02024	maltoporin			NA	NA	NA	NA	NA
1314	K20478	1.2183e-06	2.01278	upRYGB	***	0.0060025	1.59822	upSG	**	9.14126e-09	1.80909	up	***	K20478	NA	NA		NA	NA	NA	NA	NA
1315	K10906	0.000582332	1.44204	upRYGB	***	0.00876953	-1.25761	downSG	**	NA	NA	up	NA	K10906	exodeoxyribonuclease VIII	[EC:3.1.11.-]		NA	NA	NA	NA	NA
1316	K10016	9.80089e-07	2.98326	upRYGB	***	0.00324134	-1.9832	downSG	**	NA	NA	up	NA	K10016	histidine transport system permease protein		ko02010	ABC transporters	NA	NA	NA	NA
1317	K10013	4.71367e-09	3.27559	upRYGB	***	0.00513903	-1.90334	downSG	**	NA	NA	up	NA	K10013	lysine/arginine/ornithine transport system substrate-binding protein		ko02010	ABC transporters	NA	NA	NA	NA
1318	K08163	9.46522e-09	3.01946	upRYGB	***	0.00147171	-1.87891	downSG	**	NA	NA	up	NA	K08163	MFS transporter, DHA1 family, multidrug resistance protein			NA	NA	NA	NA	NA
1319	K10038	1.44344e-06	2.46959	upRYGB	***	0.00323739	-1.71052	downSG	**	NA	NA	up	NA	K10038	glutamine transport system ATP-binding protein	[EC:3.6.3.-]	ko02010	ABC transporters	NA	NA	NA	NA
1320	K07239	1.28393e-05	2.57241	upRYGB	***	0.00277208	2.16851	upSG	**	2.69394e-08	2.39168	up	***	K07239	heavy-metal exporter, HME family			NA	NA	NA	NA	NA
1321	K08277	2.35748e-05	2.65525	upRYGB	***	0.00439178	-2.23779	downSG	**	NA	NA	up	NA	K08277	transcriptional activator CaiF			NA	NA	NA	NA	NA
1322	K00906	2.24207e-09	3.33741	upRYGB	***	0.00286867	-1.85412	downSG	**	NA	NA	up	NA	K00906	isocitrate dehydrogenase kinase/phosphatase	[EC:2.7.11.5 3.1.3.-]		NA	NA	NA	NA	NA
1323	K02291	3.71384e-05	1.64912	upRYGB	***	0.00375421	1.43387	upSG	**	8.83194e-08	1.54499	up	***	K02291	phytoene synthase	[EC:2.5.1.32]	ko00906	Carotenoid biosynthesis	M00097	beta-Carotene biosynthesis, GGAP => beta-carotene (2)	NA	NA
1324	K03346	6.51691e-05	1.20883	upRYGB	***	0.00506831	0.703156	upSG	**	6.15278e-07	0.942459	up	***	K03346	replication initiation and membrane attachment protein			NA	NA	NA	NA	NA
1325	K00054	2.13131e-06	1.51072	upRYGB	***	0.00777673	0.920939	upSG	**	2.36708e-08	1.20974	up	***	K00054	hydroxymethylglutaryl-CoA reductase	[EC:1.1.1.88]	ko00900	Terpenoid backbone biosynthesis	M00849	C5 isoprenoid biosynthesis, mevalonate pathway, archaea (6)	NA	NA
1326	K21905	6.02611e-06	2.98561	upRYGB	***	0.00187109	-2.06698	downSG	**	NA	NA	up	NA	K21905	NA	NA		NA	NA	NA	NA	NA
1327	K09820	2.14509e-08	2.68445	upRYGB	***	0.00147171	1.77841	upSG	**	1.30936e-11	2.26587	up	***	K09820	manganese/iron transport system ATP-binding protein			NA	NA	NA	NA	NA
1328	K09769	0.000134446	0.660817	upRYGB	***	0.00523909	0.672668	upSG	**	4.69046e-07	0.670325	up	***	K09769	hypothetical protein			NA	NA	NA	NA	NA
1329	K06916	7.1387e-08	3.16615	upRYGB	***	0.00274476	-1.76557	downSG	**	NA	NA	up	NA	K06916				NA	NA	NA	NA	NA
1330	K18692	7.34732e-06	1.42718	upRYGB	***	0.00467209	0.731788	upSG	**	1.09498e-07	1.05768	up	***	K18692	NA	NA		NA	NA	NA	NA	NA
1331	K03471	1.70084e-06	1.31632	upRYGB	***	0.00132344	0.830003	upSG	**	2.40539e-09	1.06619	up	***	K03471	ribonuclease HIII	[EC:3.1.26.4]	ko03030	DNA replication	NA	NA	NA	NA
1332	K02461	1.75407e-08	3.49443	upRYGB	***	0.00368769	-1.8868	downSG	**	NA	NA	up	NA	K02461	general secretion pathway protein L		ko03070	Bacterial secretion system	NA	NA	NA	NA
1333	K05982	1.51937e-07	2.88209	upRYGB	***	0.00300676	-1.86737	downSG	**	NA	NA	up	NA	K05982	deoxyribonuclease V	[EC:3.1.21.7]		NA	NA	NA	NA	NA
1334	K07786	2.52379e-07	3.33891	upRYGB	***	0.00805813	-1.86249	downSG	**	NA	NA	up	NA	K07786	MFS transporter, multidrug resistance protein Y		ko02020	Two-component system	NA	NA	NA	NA
1335	K05296	2.45135e-05	2.17718	upRYGB	***	0.00457932	1.68773	upSG	**	2.98229e-08	1.92821	up	***	K05296	3(or 17)beta-hydroxysteroid dehydrogenase	[EC:1.1.1.51]	ko00984;ko00140	Steroid degradation;Steroid hormone biosynthesis	NA	NA	NA	NA
1336	K12149	5.9259e-06	2.47156	upRYGB	***	0.00501033	-2.05512	downSG	**	NA	NA	up	NA	K12149	DNA-damage-inducible protein I			NA	NA	NA	NA	NA
1337	K07312	3.29553e-07	2.97173	upRYGB	***	0.00962244	-1.75466	downSG	**	NA	NA	up	NA	K07312	Tat-targeted selenate reductase subunit YnfH			NA	NA	NA	NA	NA
1338	K00332	4.82223e-05	2.03408	upRYGB	***	0.00562485	1.49026	upSG	**	1.33563e-07	1.76662	up	***	K00332	NADH-quinone oxidoreductase subunit C	[EC:1.6.5.3]	ko00190	Oxidative phosphorylation	M00144	NADH:quinone oxidoreductase, prokaryotes (6)	NA	NA
1339	K05819	3.8068e-06	3.54918	upRYGB	***	0.00793346	-2.04649	downSG	**	NA	NA	up	NA	K05819	MFS transporter, AAHS family, 3-hydroxyphenylpropionic acid transporter			NA	NA	NA	NA	NA
1340	K00809	2.44431e-09	2.07371	upRYGB	***	0.00525587	1.56151	upSG	**	3.58023e-11	1.85941	up	***	K00809	deoxyhypusine synthase	[EC:2.5.1.46]		NA	NA	NA	NA	NA
1341	K18948	6.29527e-06	14.4603	upRYGB	***	0.00251623	11.44	upSG	**	2.99591e-05	13.8418	up	***	K18948	NA	NA		NA	NA	NA	NA	NA
1342	K14656	0.000653486	1.15193	upRYGB	***	0.00750935	1.09705	upSG	**	2.99257e-06	1.12867	up	***	K14656	FAD synthetase		ko00740	Riboflavin metabolism	NA	NA	NA	NA
1343	K03693	0.00030397	1.37027	upRYGB	***	0.00136351	0.985045	upSG	**	7.91563e-07	1.16592	up	***	K03693	penicillin-binding protein		ko00550;ko01501	Peptidoglycan biosynthesis;beta-Lactam resistance	NA	NA	NA	NA
1344	K00105	2.138e-05	2.15686	upRYGB	***	0.00369854	1.66441	upSG	**	5.18556e-08	1.90422	up	***	K00105	alpha-glycerophosphate oxidase	[EC:1.1.3.21]	ko00564	Glycerophospholipid metabolism	NA	NA	NA	NA
1345	K06447	2.01842e-08	3.11398	upRYGB	***	0.00136351	-1.97728	downSG	**	NA	NA	up	NA	K06447	succinylglutamic semialdehyde dehydrogenase	[EC:1.2.1.71]	ko00330	Arginine and proline metabolism	M00879	Arginine succinyltransferase pathway, arginine => glutamate (4)	MF0052	arginine degradation II
1346	K15737	5.39067e-07	2.99356	upRYGB	***	0.00324397	-1.96601	downSG	**	NA	NA	up	NA	K15737	protein CsiD			NA	NA	NA	NA	NA
1347	K11739	2.14933e-06	2.90895	upRYGB	***	0.0022035	-2.01821	downSG	**	NA	NA	up	NA	K11739	bacteriophage N4 adsorption protein A			NA	NA	NA	NA	NA
1348	K11732	3.37383e-08	2.98298	upRYGB	***	0.00968658	-1.73682	downSG	**	NA	NA	up	NA	K11732	phenylalanine-specific permease			NA	NA	NA	NA	NA
1349	K11736	4.75603e-08	3.16231	upRYGB	***	0.00415291	-1.78472	downSG	**	NA	NA	up	NA	K11736	proline-specific permease ProY			NA	NA	NA	NA	NA
1350	K20543	1.06273e-05	1.89732	upRYGB	***	0.00340867	-1.31268	downSG	**	NA	NA	up	NA	K20543	NA	NA		NA	NA	NA	NA	NA
1351	K11693	0.000983134	1.09783	upRYGB	***	0.00168848	1.15876	upSG	**	7.1532e-07	1.1295	up	***	K11693	peptidoglycan pentaglycine glycine transferase (the first glycine)	[EC:2.3.2.16]	ko00550	Peptidoglycan biosynthesis	NA	NA	NA	NA
1352	K00627	1.79839e-10	1.11007	upRYGB	***	0.00369854	0.615225	upSG	**	3.88401e-12	0.868837	up	***	K00627	pyruvate dehydrogenase E2 component (dihydrolipoamide acetyltransferase)	[EC:2.3.1.12]	ko00010;ko01200;ko00020;ko00620	Glycolysis / Gluconeogenesis;Carbon metabolism;Citrate cycle (TCA cycle);Pyruvate metabolism	M00307	Pyruvate oxidation, pyruvate => acetyl-CoA (4)	MF0072	pyruvate dehydrogenase complex
1353	K18094	6.17602e-08	3.61342	upRYGB	***	0.00357675	2.53658	upSG	**	1.39314e-10	3.16358	up	***	K18094	NA	NA	ko02020;ko01501	Two-component system;beta-Lactam resistance	M00643	Multidrug resistance, efflux pump MexXY-OprM (2)	NA	NA
1354	K01974	1.60407e-06	2.63035	upRYGB	***	0.00415473	-1.5791	downSG	**	NA	NA	up	NA	K01974	RNA 3'-terminal phosphate cyclase	[EC:6.5.1.4]		NA	NA	NA	NA	NA
1355	K14300	2.22246e-09	2.5036	upRYGB	***	0.00375421	1.56833	upSG	**	1.26983e-11	2.06592	up	***	K14300	nuclear pore complex protein Nup133		ko03013	RNA transport	NA	NA	NA	NA
1356	K14629	1.43611e-05	2.10669	upRYGB	***	0.00665499	1.87491	upSG	**	4.38755e-08	1.9816	up	***	K14629	enoyl reductase		ko01057	Biosynthesis of type II polyketide products	M00779	Dihydrokalafungin biosynthesis, octaketide => dihydrokalafungin (1)	NA	NA
1357	K12519	1.04117e-07	3.4023	upRYGB	***	0.00407323	-1.84725	downSG	**	NA	NA	up	NA	K12519	chaperone protein PapD			NA	NA	NA	NA	NA
1358	K07797	5.45235e-05	2.70991	upRYGB	***	0.004726	-2.13342	downSG	**	NA	NA	up	NA	K07797	multidrug resistance protein K		ko02020	Two-component system	NA	NA	NA	NA
1359	K20881	1.0495e-07	3.16753	upRYGB	***	0.00420959	-1.86168	downSG	**	NA	NA	up	NA	K20881	NA	NA		NA	NA	NA	NA	NA
1360	K12113	8.50756e-07	3.18852	upRYGB	***	0.00372013	-1.77539	downSG	**	NA	NA	up	NA	K12113	LacI family transcriptional regulator, ebg operon repressor			NA	NA	NA	NA	NA
1361	K10972	1.14542e-08	3.07519	upRYGB	***	0.00207718	-1.72743	downSG	**	NA	NA	up	NA	K10972	LysR family transcriptional regulator, transcriptional activator of the allD operon			NA	NA	NA	NA	NA
1362	K10975	3.42189e-09	3.46044	upRYGB	***	0.00387639	-1.80527	downSG	**	NA	NA	up	NA	K10975	allantoin permease			NA	NA	NA	NA	NA
1363	K07229	3.44638e-09	3.37799	upRYGB	***	0.00274363	-1.93824	downSG	**	NA	NA	up	NA	K07229	ferric-chelate reductase (NADPH)	[EC:1.16.1.9]		NA	NA	NA	NA	NA
1364	K02531	1.7816e-10	2.98347	upRYGB	***	0.00210343	1.4144	upSG	**	7.3792e-13	2.16558	up	***	K02531	transcriptional antiterminator			NA	NA	NA	NA	NA
1365	K12555	0.000508546	0.903609	upRYGB	***	0.00174218	0.748604	upSG	**	7.12776e-07	0.826268	up	***	K12555	penicillin-binding protein 2A	[EC:2.4.1.129 2.3.2.-]	ko00550;ko01501	Peptidoglycan biosynthesis;beta-Lactam resistance	NA	NA	NA	NA
1366	K01458	1.56447e-05	2.54547	upRYGB	***	0.00606255	1.97477	upSG	**	9.63063e-08	2.23971	up	***	K01458	N-formylglutamate deformylase	[EC:3.5.1.68]	ko00340;ko00630	Histidine metabolism;Glyoxylate and dicarboxylate metabolism	M00045	Histidine degradation, histidine => N-formiminoglutamate => glutamate (5)	MF0056	histidine degradation
1367	K05517	1.62553e-08	3.29239	upRYGB	***	0.00369854	-1.86873	downSG	**	NA	NA	up	NA	K05517	nucleoside-specific channel-forming protein			NA	NA	NA	NA	NA
1368	K12945	3.98886e-07	2.99304	upRYGB	***	0.00750935	-1.92228	downSG	**	NA	NA	up	NA	K12945	GDP-mannose pyrophosphatase NudK	[EC:3.6.1.-]		NA	NA	NA	NA	NA
1369	K00004	5.02753e-07	1.12448	upRYGB	***	0.00359216	0.802442	upSG	**	1.30699e-09	0.970051	up	***	K00004	(R,R)-butanediol dehydrogenase / meso-butanediol dehydrogenase / diacetyl reductase	[EC:1.1.1.4 1.1.1.- 1.1.1.303]	ko00650	Butanoate metabolism	NA	NA	NA	NA
1370	K10728	0.000493972	2.29515	upRYGB	***	0.00642896	2.01465	upSG	**	1.77009e-06	2.15171	up	***	K10728	topoisomerase (DNA) II binding protein 1			NA	NA	NA	NA	NA
1371	K00264	5.49532e-05	1.77464	upRYGB	***	0.00780088	1.32642	upSG	**	1.3012e-07	1.54968	up	***	K00264	glutamate synthase (NADPH/NADH)	[EC:1.4.1.13 1.4.1.14]	ko00910;ko01230;ko00250	Nitrogen metabolism;Biosynthesis of amino acids;Alanine, aspartate and glutamate metabolism	NA	NA	NA	NA
1372	K14744	0.000828114	2.21792	upRYGB	***	0.00316552	-1.98349	downSG	**	NA	NA	up	NA	K14744	prophage endopeptidase	[EC:3.4.-.-]		NA	NA	NA	NA	NA
1373	K12299	5.08687e-08	2.97084	upRYGB	***	0.00611145	-1.80107	downSG	**	NA	NA	up	NA	K12299	MFS transporter, ACS family, probable galactarate transporter			NA	NA	NA	NA	NA
1374	K12293	3.47426e-08	3.32709	upRYGB	***	0.00959656	1.81964	upSG	**	6.23701e-10	2.51402	up	***	K12293	competence factor transport accessory protein ComB		ko02020	Two-component system	NA	NA	NA	NA
1375	K12295	1.27279e-15	3.24279	upRYGB	***	0.00111655	1.63323	upSG	**	5.53106e-17	2.47287	up	***	K12295	two-component system, AgrA family, response regulator ComE		ko02020	Two-component system	NA	NA	NA	NA
1376	K07269	8.5994e-07	2.94188	upRYGB	***	0.00473678	-1.9508	downSG	**	NA	NA	up	NA	K07269	hypothetical protein			NA	NA	NA	NA	NA
1377	K19127	0.000399828	-2.97307	downRYGB	***	0.00119348	-4.25978	downSG	**	4.81551e-07	-3.49168	down	***	K19127	NA	NA		NA	NA	NA	NA	NA
1378	K00932	1.35997e-07	3.07178	upRYGB	***	0.00494764	-1.87234	downSG	**	NA	NA	up	NA	K00932	propionate kinase	[EC:2.7.2.15]	ko00640	Propanoate metabolism	NA	NA	MF0093	propionate production I
1379	K08869	2.90409e-08	2.98644	upRYGB	***	0.00328223	1.77472	upSG	**	4.87542e-11	2.41626	up	***	K08869	aarF domain-containing kinase			NA	NA	NA	NA	NA
1380	K20374	6.57105e-08	2.48341	upRYGB	***	0.00323822	1.21251	upSG	**	2.4241e-10	1.82655	up	***	K20374	NA	NA		NA	NA	NA	NA	NA
1381	K00956	3.88086e-08	-0.385186	downRYGB	***	0.00172286	-0.360397	downSG	**	3.92579e-10	-0.369809	down	***	K00956	sulfate adenylyltransferase subunit 1	[EC:2.7.7.4]	ko00920;ko00261;ko00230;ko00450	Sulfur metabolism;Monobactam biosynthesis;Purine metabolism;Selenocompound metabolism	M00176	Assimilatory sulfate reduction, sulfate => H2S (7)	MF0102	sulfate reduction (dissimilatory)
1382	K02255	3.41048e-06	2.74465	upRYGB	***	0.00679143	-2.05196	downSG	**	NA	NA	up	NA	K02255	ferritin-like protein 2			NA	NA	NA	NA	NA
1383	K09962	3.45707e-09	2.54607	upRYGB	***	0.00274363	1.371	upSG	**	1.08348e-11	1.95351	up	***	K09962	hypothetical protein			NA	NA	NA	NA	NA
1384	K06015	0.000917475	0.560612	upRYGB	***	0.00310635	0.562764	upSG	**	1.34848e-06	0.564452	up	***	K06015	N-acyl-D-amino-acid deacylase	[EC:3.5.1.81]		NA	NA	NA	NA	NA
1385	K03278	0.000101748	1.88467	upRYGB	***	0.000954923	1.39782	upSG	***	9.14748e-08	1.62651	up	***	K03278	UDP-D-galactose:(glucosyl)LPS alpha-1,3-D-galactosyltransferase	[EC:2.4.1.44]	ko00540	Lipopolysaccharide biosynthesis	NA	NA	NA	NA
1386	K01641	8.75203e-08	2.14592	upRYGB	***	1.07642e-06	1.43423	upSG	***	9.85576e-13	1.7529	up	***	K01641	hydroxymethylglutaryl-CoA synthase	[EC:2.3.3.10]	ko00280;ko00900;ko00650;ko00072	Valine, leucine and isoleucine degradation;Terpenoid backbone biosynthesis;Butanoate metabolism;Synthesis and degradation of ketone bodies	M00095;M00849;M00088	C5 isoprenoid biosynthesis, mevalonate pathway (6);C5 isoprenoid biosynthesis, mevalonate pathway, archaea (6);Ketone body biosynthesis, acetyl-CoA => acetoacetate/3-hydroxybutyrate/acetone (2)	NA	NA
1387	K00520	1.80385e-16	3.3719	upRYGB	***	9.52232e-05	1.75114	upSG	***	4.76103e-19	2.57514	up	***	K00520	mercuric reductase	[EC:1.16.1.1]		NA	NA	NA	NA	NA
1388	K18217	2.61507e-13	3.38635	upRYGB	***	3.69032e-05	2.02214	upSG	***	1.77179e-17	2.71177	up	***	K18217	NA	NA	ko02010	ABC transporters	NA	NA	NA	NA
1389	K18216	3.45908e-13	3.54696	upRYGB	***	4.71318e-06	2.03482	upSG	***	3.5612e-18	2.76578	up	***	K18216	NA	NA	ko02010	ABC transporters	NA	NA	NA	NA
1390	K06948	1.85132e-05	1.3457	upRYGB	***	0.000266014	0.932906	upSG	***	7.2672e-09	1.13046	up	***	K06948				NA	NA	NA	NA	NA
1391	K02246	3.39648e-07	2.22781	upRYGB	***	1.40588e-05	1.59795	upSG	***	7.4282e-12	1.89648	up	***	K02246	competence protein ComGD			NA	NA	NA	NA	NA
1392	K02244	2.89816e-06	1.70325	upRYGB	***	0.000594546	1.003	upSG	***	5.15524e-09	1.3249	up	***	K02244	competence protein ComGB			NA	NA	NA	NA	NA
1393	K19971	1.27279e-15	3.54475	upRYGB	***	4.09439e-10	2.38435	upSG	***	4.71319e-25	2.94782	up	***	K19971	NA	NA		NA	NA	NA	NA	NA
1394	K19972	3.99716e-15	3.4791	upRYGB	***	2.26776e-08	2.16208	upSG	***	1.22651e-22	2.80253	up	***	K19972	NA	NA		NA	NA	NA	NA	NA
1395	K08987	5.16205e-07	2.12428	upRYGB	***	0.000141348	1.36198	upSG	***	7.15432e-11	1.72609	up	***	K08987	putative membrane protein			NA	NA	NA	NA	NA
1396	K14396	2.22246e-09	4.27912	upRYGB	***	0.000235564	3.20674	upSG	***	2.33286e-13	3.81667	up	***	K14396	polyadenylate-binding protein 2		ko05164;ko03015	Influenza A;mRNA surveillance pathway	NA	NA	NA	NA
1397	K03426	0.000304572	-0.258781	downRYGB	***	0.000693376	-0.265985	downSG	***	9.1751e-08	-0.259131	down	***	K03426	NAD+ diphosphatase	[EC:3.6.1.22]	ko00760;ko04146	Nicotinate and nicotinamide metabolism;Peroxisome	NA	NA	NA	NA
1398	K10826	3.75394e-07	1.25745	upRYGB	***	0.000195078	0.750226	upSG	***	1.13764e-10	0.996206	up	***	K10826	Fe3+-transporting ATPase	[EC:3.6.3.30]		NA	NA	NA	NA	NA
1399	K12632	1.40378e-14	3.72925	upRYGB	***	3.21202e-10	2.57712	upSG	***	3.80989e-24	3.14941	up	***	K12632	puromycin N-acetyltransferase	[EC:2.3.-.-]	ko00231	Puromycin biosynthesis	M00889	Puromycin biosynthesis, ATP => puromycin (1)	NA	NA
1400	K01539	1.53514e-12	2.41369	upRYGB	***	6.89798e-07	1.45402	upSG	***	4.58456e-18	1.90563	up	***	K01539	sodium/potassium-transporting ATPase subunit alpha	[EC:3.6.3.9]	ko04970;ko04960;ko04973;ko04978;ko04024;ko04260;ko04976;ko04971;ko04261;ko04961;ko04919;ko04911;ko04022;ko04918;ko04972;ko04974;ko04964	Salivary secretion;Aldosterone-regulated sodium reabsorption;Carbohydrate digestion and absorption;Mineral absorption;cAMP signaling pathway;Cardiac muscle contraction;Bile secretion;Gastric acid secretion;Adrenergic signaling in cardiomyocytes;Endocrine and other factor-regulated calcium reabsorption;Thyroid hormone signaling pathway;Insulin secretion;cGMP - PKG signaling pathway;Thyroid hormone…	NA	NA	NA	NA
1401	K16237	0.000468815	1.4034	upRYGB	***	0.000832611	1.53498	upSG	***	4.75094e-08	1.46358	up	***	K16237	aromatic amino acid permease			NA	NA	NA	NA	NA
1402	K00131	3.41036e-10	2.11425	upRYGB	***	0.000496283	1.08088	upSG	***	6.34948e-13	1.56176	up	***	K00131	glyceraldehyde-3-phosphate dehydrogenase (NADP)	[EC:1.2.1.9]	ko00010;ko01200;ko00030	Glycolysis / Gluconeogenesis;Carbon metabolism;Pentose phosphate pathway	M00308;M00633	Semi-phosphorylative Entner-Doudoroff pathway, gluconate => glycerate-3P (5);Semi-phosphorylative Entner-Doudoroff pathway, gluconate/galactonate => glycerate-3P (1)	NA	NA
1403	K05070	3.37383e-08	3.71251	upRYGB	***	1.36665e-06	4.62793	upSG	***	1.21063e-14	4.02339	up	***	K05070	interleukin 2 receptor gamma		ko04630;ko04144;ko05321;ko05340;ko04060;ko05162;ko05166;ko04151	Jak-STAT signaling pathway;Endocytosis;Inflammatiory bowel disease (IBD);Primary immunodeficiency;Cytokine-cytokine receptor interaction;Measles;HTLV-I infection;PI3K-Akt signaling pathway	NA	NA	NA	NA
1404	K02236	8.51824e-07	1.77238	upRYGB	***	3.70437e-05	1.33122	upSG	***	2.55061e-11	1.54226	up	***	K02236	leader peptidase (prepilin peptidase) / N-methyltransferase	[EC:3.4.23.43 2.1.1.-]		NA	NA	NA	NA	NA
1405	K00158	7.79975e-08	2.30829	upRYGB	***	3.32374e-06	1.54131	upSG	***	7.46589e-13	1.88747	up	***	K00158	pyruvate oxidase	[EC:1.2.3.3]	ko00620	Pyruvate metabolism	NA	NA	NA	NA
1406	K11622	9.62147e-08	2.54791	upRYGB	***	3.60882e-06	1.90279	upSG	***	2.56039e-13	2.22202	up	***	K11622	lia operon protein LiaF		ko02020	Two-component system	NA	NA	NA	NA
1407	K12954	0.000477959	1.09385	upRYGB	***	0.000654837	0.979265	upSG	***	9.76753e-08	1.03883	up	***	K12954	cation-transporting ATPase G	[EC:3.6.3.-]		NA	NA	NA	NA	NA
1408	K14733	1.27666e-08	3.00804	upRYGB	***	9.22646e-07	2.1493	upSG	***	4.09675e-14	2.51946	up	***	K14733	limonene 1,2-monooxygenase	[EC:1.14.13.107]	ko00903	Limonene and pinene degradation	NA	NA	NA	NA
1409	K01274	2.48368e-15	3.28817	upRYGB	***	2.42991e-09	2.42153	upSG	***	4.71319e-25	2.86456	up	***	K01274	D-alanyl-D-alanine dipeptidase	[EC:3.4.13.-]		NA	NA	NA	NA	NA
1410	K13282	1.99672e-06	1.71189	upRYGB	***	0.000835677	1.75117	upSG	***	1.29886e-09	1.72394	up	***	K13282	cyanophycinase	[EC:3.4.15.6]		NA	NA	NA	NA	NA
1411	K08068	1.00163e-14	3.44232	upRYGB	***	1.86546e-06	2.33445	upSG	***	1.7924e-20	2.90426	up	***	K08068	N-acetylglucosamine-6-phosphate 2-epimerase and phosphatase	[EC:5.1.3.-]	ko00520	Amino sugar and nucleotide sugar metabolism	NA	NA	NA	NA
1412	K21531	1.03642e-07	17.0042	upRYGB	***	0.00083451	12.3327	upSG	***	2.62226e-07	16.6096	up	***	K21531	NA	NA		NA	NA	NA	NA	NA
1413	K20811	6.46472e-16	3.67163	upRYGB	***	2.65405e-10	2.67519	upSG	***	2.04109e-25	3.14889	up	***	K20811	NA	NA		NA	NA	NA	NA	NA
1414	K18093	8.56237e-08	3.13652	upRYGB	***	0.000486445	-1.94379	downSG	***	NA	NA	up	NA	K18093	NA	NA	ko02020;ko01501	Two-component system;beta-Lactam resistance	M00745	Imipenem resistance, repression of porin OprD (2)	NA	NA
1415	K05910	1.3648e-07	1.99603	upRYGB	***	2.29777e-05	1.30385	upSG	***	9.74745e-12	1.62292	up	***	K05910	NADH peroxidase	[EC:1.11.1.1]		NA	NA	NA	NA	NA
1416	K01635	0.000141007	0.979347	upRYGB	***	0.00083451	0.903541	upSG	***	4.16876e-08	0.944764	up	***	K01635	tagatose 1,6-diphosphate aldolase	[EC:4.1.2.40]	ko00052	Galactose metabolism	NA	NA	MF0007	lactose and galactose degradation
1417	K20073	2.61569e-08	2.42729	upRYGB	***	9.26739e-08	1.80839	upSG	***	1.6497e-14	2.08776	up	***	K20073	NA	NA		NA	NA	NA	NA	NA
1418	K20114	1.36964e-09	2.73712	upRYGB	***	1.77537e-05	2.12931	upSG	***	8.20898e-15	2.44347	up	***	K20114	NA	NA		NA	NA	NA	NA	NA
1419	K12296	1.56395e-12	2.97104	upRYGB	***	3.13115e-06	1.83531	upSG	***	6.90263e-18	2.40693	up	***	K12296	competence protein ComX		ko02020	Two-component system	NA	NA	NA	NA
1420	K00689	1.27279e-15	2.72849	upRYGB	***	6.26799e-08	1.58975	upSG	***	1.10256e-20	2.10051	up	***	K00689	dextransucrase	[EC:2.4.1.5]	ko02020;ko00500	Two-component system;Starch and sucrose metabolism	NA	NA	NA	NA
1421	K00687	1.02947e-08	2.53322	upRYGB	***	6.9067e-07	1.69457	upSG	***	4.09675e-14	2.06495	up	***	K00687	penicillin-binding protein 2B	[EC:2.3.2.-]	ko00550;ko01501	Peptidoglycan biosynthesis;beta-Lactam resistance	NA	NA	NA	NA
1422	K01674	3.884e-06	2.21975	upRYGB	***	3.84062e-05	1.87746	upSG	***	9.9997e-11	2.04408	up	***	K01674	carbonic anhydrase	[EC:4.2.1.1]	ko00910	Nitrogen metabolism	NA	NA	NA	NA
1423	K21977	1.3839e-08	1.96444	upRYGB	***	1.60632e-06	1.55836	upSG	***	1.11692e-14	1.75551	up	***	K21977	NA	NA		NA	M00120	Coenzyme A biosynthesis, pantothenate => CoA (5)	NA	NA
1424	K05362	1.27831e-08	2.37573	upRYGB	***	8.50861e-07	1.55741	upSG	***	8.09714e-14	1.9145	up	***	K05362	UDP-N-acetylmuramoyl-L-alanyl-D-glutamate-L-lysine ligase	[EC:6.3.2.7]	ko00550	Peptidoglycan biosynthesis	NA	NA	NA	NA
1425	K20342	5.39845e-13	3.14569	upRYGB	***	7.23734e-08	1.89451	upSG	***	9.94326e-19	2.44178	up	***	K20342	NA	NA		NA	NA	NA	NA	NA
1426	K10830	4.62014e-14	3.56794	upRYGB	***	6.47121e-09	2.3117	upSG	***	2.37721e-22	2.9152	up	***	K10830	manganese-transporting ATPase	[EC:3.6.3.35]		NA	NA	NA	NA	NA
1427	K20341	8.40684e-06	2.51948	upRYGB	***	0.000486445	2.01117	upSG	***	1.19753e-09	2.27604	up	***	K20341	NA	NA		NA	NA	NA	NA	NA
1428	K18441	5.72699e-05	2.23461	upRYGB	***	0.000931558	2.23212	upSG	***	3.07624e-09	2.37665	up	***	K18441	NA	NA	ko04072;ko04144	Phospholipase D signaling pathway;Endocytosis	NA	NA	NA	NA
1429	K00869	3.09703e-07	2.15893	upRYGB	***	1.49965e-07	1.77373	upSG	***	1.45139e-13	1.95518	up	***	K00869	mevalonate kinase	[EC:2.7.1.36]	ko00900;ko04146	Terpenoid backbone biosynthesis;Peroxisome	M00095;M00849	C5 isoprenoid biosynthesis, mevalonate pathway (6);C5 isoprenoid biosynthesis, mevalonate pathway, archaea (6)	NA	NA
1430	K03713	1.32759e-07	2.24332	upRYGB	***	9.6251e-05	1.50411	upSG	***	1.37656e-11	1.85085	up	***	K03713	MerR family transcriptional regulator, glutamine synthetase repressor			NA	NA	NA	NA	NA
1431	K15691	5.35532e-06	3.17711	upRYGB	***	8.50861e-07	5.0006	upSG	***	6.19039e-13	3.87241	up	***	K15691	E3 ubiquitin-protein ligase RFWD3	[EC:6.3.2.19]		NA	NA	NA	NA	NA
1432	K21463	7.5148e-13	3.40841	upRYGB	***	6.51395e-06	1.92283	upSG	***	6.90263e-18	2.64666	up	***	K21463	NA	NA		NA	NA	NA	NA	NA
1433	K01541	3.76648e-13	2.79419	upRYGB	***	3.18882e-05	1.328	upSG	***	2.34535e-16	2.01896	up	***	K01541	H+/K+-exchanging ATPase	[EC:3.6.3.10]	ko00190	Oxidative phosphorylation	NA	NA	NA	NA
1434	K00161	7.77474e-06	1.38198	upRYGB	***	4.09461e-05	1.08166	upSG	***	3.19582e-10	1.22604	up	***	K00161	pyruvate dehydrogenase E1 component subunit alpha	[EC:1.2.4.1]	ko00010;ko01200;ko04066;ko04922;ko00020;ko00620;ko05230	Glycolysis / Gluconeogenesis;Carbon metabolism;HIF-1 signaling pathway;Glucagon signaling pathway;Citrate cycle (TCA cycle);Pyruvate metabolism;Central carbon metabolism in cancer	M00307	Pyruvate oxidation, pyruvate => acetyl-CoA (4)	MF0072	pyruvate dehydrogenase complex
1435	K00162	6.71732e-07	1.60672	upRYGB	***	1.03861e-05	1.23071	upSG	***	8.27635e-12	1.40997	up	***	K00162	pyruvate dehydrogenase E1 component subunit beta	[EC:1.2.4.1]	ko00010;ko01200;ko04066;ko04922;ko00020;ko00620;ko05230	Glycolysis / Gluconeogenesis;Carbon metabolism;HIF-1 signaling pathway;Glucagon signaling pathway;Citrate cycle (TCA cycle);Pyruvate metabolism;Central carbon metabolism in cancer	M00307	Pyruvate oxidation, pyruvate => acetyl-CoA (4)	MF0072	pyruvate dehydrogenase complex
1436	K04086	2.96609e-08	2.23153	upRYGB	***	2.28515e-06	1.82606	upSG	***	4.51651e-14	2.01989	up	***	K04086	ATP-dependent Clp protease ATP-binding subunit ClpL			NA	NA	NA	NA	NA
1437	K07512	1.10597e-07	3.82775	upRYGB	***	0.000429707	2.79749	upSG	***	4.34627e-11	3.29967	up	***	K07512	mitochondrial trans-2-enoyl-CoA reductase	[EC:1.3.1.38]	ko01212;ko00062	Fatty acid metabolism;Fatty acid elongation	M00873;M00874;M00085	Fatty acid biosynthesis in mitochondria, animals (4);Fatty acid biosynthesis in mitochondria, fungi (3);Fatty acid elongation in mitochondria (1)	NA	NA
1438	K16169	0.000734242	1.46296	upRYGB	***	1.09196e-05	1.73068	upSG	***	8.13057e-09	1.61381	up	***	K16169	xanthine permease			NA	NA	NA	NA	NA
1439	K15637	9.54349e-09	2.90187	upRYGB	***	2.52711e-05	1.80757	upSG	***	4.19887e-13	2.32234	up	***	K15637	serine/threonine-protein phosphatase PGAM5	[EC:3.1.3.16]	ko04668	TNF signaling pathway	NA	NA	NA	NA
1440	K03095	2.57254e-07	2.14698	upRYGB	***	3.84062e-05	1.53491	upSG	***	6.95356e-12	1.83364	up	***	K03095	SprT-like protein			NA	NA	NA	NA	NA
1441	K22103	8.14374e-05	1.46211	upRYGB	***	0.000869785	1.02522	upSG	***	1.33216e-07	1.22351	up	***	K22103	NA	NA		NA	NA	NA	NA	NA
1442	K10977	8.44748e-05	1.4561	upRYGB	***	0.000166383	1.87703	upSG	***	9.1968e-09	1.64445	up	***	K10977	methanogen homocitrate synthase	[EC:2.3.3.14 2.3.3.-]	ko00680;ko00300;ko01230;ko00620;ko01210	Methane metabolism;Lysine biosynthesis;Biosynthesis of amino acids;Pyruvate metabolism;2-Oxocarboxylic acid metabolism	M00608	2-Oxocarboxylic acid chain extension, 2-oxoglutarate => 2-oxoadipate => 2-oxopimelate => 2-oxosuberate (3)	NA	NA
1443	K07104	6.05656e-07	2.31805	upRYGB	***	6.9067e-07	1.94436	upSG	***	8.76691e-13	2.12019	up	***	K07104			ko00622;ko00643;ko00361;ko01220;ko00362	Xylene degradation;Styrene degradation;Chlorocyclohexane and chlorobenzene degradation;Degradation of aromatic compounds;Benzoate degradation	M00569	Catechol meta-cleavage, catechol => acetyl-CoA / 4-methylcatechol => propanoyl-CoA (3)	NA	NA
1444	K02248	3.26644e-07	2.31166	upRYGB	***	4.56021e-06	1.51994	upSG	***	5.66588e-12	1.88271	up	***	K02248	competence protein ComGF			NA	NA	NA	NA	NA
1445	K12556	2.11777e-08	2.46725	upRYGB	***	2.32663e-07	1.82163	upSG	***	1.81472e-14	2.11403	up	***	K12556	penicillin-binding protein 2X	[EC:2.3.2.-]	ko00550;ko01501	Peptidoglycan biosynthesis;beta-Lactam resistance	NA	NA	NA	NA
1446	K07051	2.06996e-08	3.24628	upRYGB	***	0.000955043	2.40607	upSG	***	1.34543e-13	3.1539	up	***	K07051				NA	NA	NA	NA	NA
1447	K21567	3.62589e-06	2.05976	upRYGB	***	9.41504e-06	1.64048	upSG	***	5.22667e-11	1.84059	up	***	K21567	NA	NA		NA	NA	NA	NA	NA
1448	K21828	1.08793e-10	3.10159	upRYGB	***	0.000157645	2.05963	upSG	***	2.28013e-15	2.67959	up	***	K21828	NA	NA		NA	NA	NA	NA	NA
1449	K09819	1.71277e-09	2.73952	upRYGB	***	0.000100222	1.91771	upSG	***	6.73606e-14	2.34303	up	***	K09819	manganese/iron transport system permease protein			NA	NA	NA	NA	NA
1450	K03342	2.44431e-09	2.51102	upRYGB	***	6.15531e-06	1.4709	upSG	***	9.6606e-14	1.93695	up	***	K03342	para-aminobenzoate synthetase / 4-amino-4-deoxychorismate lyase	[EC:2.6.1.85 4.1.3.38]	ko00790	Folate biosynthesis	NA	NA	NA	NA
1451	K12294	1.78823e-10	2.42175	upRYGB	***	5.88228e-05	1.58793	upSG	***	7.34436e-15	2.00826	up	***	K12294	two-component system, AgrA family, sensor histidine kinase ComD	[EC:2.7.13.-]	ko02020	Two-component system	NA	NA	NA	NA
1452	K00938	6.39246e-07	2.12041	upRYGB	***	5.74244e-07	1.83324	upSG	***	4.64079e-13	1.97625	up	***	K00938	phosphomevalonate kinase	[EC:2.7.4.2]	ko00900	Terpenoid backbone biosynthesis	M00095	C5 isoprenoid biosynthesis, mevalonate pathway (6)	NA	NA
1453	K21712	0.000571348	11.3394	upRYGB	***	7.64165e-05	-14.0052	downSG	***	0.00942983	9.28042	up	**	K21712	NA	NA		NA	NA	NA	NA	NA
1454	K07780	3.0875e-06	6.39678	upRYGB	***	2.88552e-05	-6.67604	downSG	***	NA	NA	up	NA	K07780	AraC family transcriptional regulator, transcriptional regulator required for anaerobic and stationary phase induction of genes		ko02020	Two-component system	NA	NA	NA	NA
1455	K02458	5.02753e-07	3.07824	upRYGB	***	1.3135e-05	-2.8602	downSG	***	NA	NA	up	NA	K02458	general secretion pathway protein I		ko03070	Bacterial secretion system	NA	NA	NA	NA
1456	K05717	8.18655e-09	3.63062	upRYGB	***	0.000255854	2.22896	upSG	***	6.47246e-13	2.88161	up	***	K05717	fibronectin 1		ko04510;ko04933;ko05146;ko05200;ko05222;ko04810;ko05205;ko05100;ko04151;ko04512	Focal adhesion;AGE-RAGE signaling pathway in diabetic complications;Amoebiasis;Pathways in cancer;Small cell lung cancer;Regulation of actin cytoskeleton;Proteoglycans in cancer;Bacterial invasion of epithelial cells;PI3K-Akt signaling pathway;ECM-receptor interaction	NA	NA	NA	NA
1457	K01597	1.53166e-07	2.24946	upRYGB	***	4.01767e-06	1.71964	upSG	***	7.3792e-13	1.97152	up	***	K01597	diphosphomevalonate decarboxylase	[EC:4.1.1.33]	ko00900	Terpenoid backbone biosynthesis	M00095	C5 isoprenoid biosynthesis, mevalonate pathway (6)	NA	NA
1458	K01598	2.54644e-08	2.01182	upRYGB	***	1.07097e-05	1.39297	upSG	***	2.58421e-13	1.6857	up	***	K01598	phosphopantothenoylcysteine decarboxylase	[EC:4.1.1.36]	ko00770	Pantothenate and CoA biosynthesis	M00120	Coenzyme A biosynthesis, pantothenate => CoA (5)	NA	NA
1459	K21885	0.00046109	1.53577	upRYGB	***	0.000178569	2.16112	upSG	***	2.98229e-08	1.82273	up	***	K21885	NA	NA		NA	NA	NA	NA	NA
1460	K02825	1.08273e-05	0.747615	upRYGB	***	2.61769e-05	0.797608	upSG	***	6.72937e-11	0.775687	up	***	K02825	pyrimidine operon attenuation protein / uracil phosphoribosyltransferase	[EC:2.4.2.9]	ko00240	Pyrimidine metabolism	NA	NA	NA	NA
1461	K05909	3.89827e-06	3.16834	upRYGB	***	0.000856664	2.81645	upSG	***	1.85432e-09	3.01839	up	***	K05909				NA	NA	NA	NA	NA
1462	K00368	2.735e-07	2.40793	upRYGB	***	4.11473e-06	2.06157	upSG	***	3.01429e-13	2.2165	up	***	K00368	nitrite reductase (NO-forming)	[EC:1.7.2.1]	ko00910	Nitrogen metabolism	M00529	Denitrification, nitrate => nitrogen (7)	NA	NA
1463	K02453	1.41041e-08	2.1673	upRYGB	***	NA	NA		NA	8.48172e-06	1.20093	up	***	K02453	general secretion pathway protein D		ko03070	Bacterial secretion system	NA	NA	NA	NA
1464	K05339	3.7404e-06	-0.172188	downRYGB	***	NA	NA		NA	0.00214188	-0.109993	down	**	K05339	holin-like protein LrgB		ko02020	Two-component system	NA	NA	NA	NA
1465	K22024	0.000272212	-0.586096	downRYGB	***	NA	NA		NA	0.00437879	-0.356405	down	**	K22024	NA	NA		NA	NA	NA	NA	NA
1466	K03275	1.27613e-05	0.802452	upRYGB	***	NA	NA		NA	0.000191817	0.535326	up	***	K03275	UDP-glucose:(glucosyl)LPS alpha-1,3-glucosyltransferase	[EC:2.4.1.-]	ko00540	Lipopolysaccharide biosynthesis	NA	NA	NA	NA
1467	K03274	0.000126908	0.99862	upRYGB	***	NA	NA		NA	0.0183926	0.450993	up	*	K03274	ADP-L-glycero-D-manno-heptose 6-epimerase	[EC:5.1.3.20]	ko00540	Lipopolysaccharide biosynthesis	M00064	ADP-L-glycero-D-manno-heptose biosynthesis (1)	NA	NA
1468	K06229	1.60579e-08	1.7695	upRYGB	***	NA	NA		NA	2.82981e-07	1.09496	up	***	K06229	suppressor of fused		ko05217;ko04340;ko05200	Basal cell carcinoma;Hedgehog signaling pathway;Pathways in cancer	NA	NA	NA	NA
1469	K09906	1.62348e-07	2.78255	upRYGB	***	NA	NA		NA	0.0365917	1.00729	up	*	K09906	hypothetical protein			NA	NA	NA	NA	NA
1470	K16228	6.27102e-06	2.66896	upRYGB	***	NA	NA		NA	7.07219e-05	1.75178	up	***	K16228	glycopeptidolipid biosynthesis protein			NA	NA	NA	NA	NA
1471	K20841	7.39346e-07	15.7901	upRYGB	***	NA	NA		NA	5.36035e-07	16.2275	up	***	K20841	NA	NA		NA	NA	NA	NA	NA
1472	K20842	1.044e-09	19.7387	upRYGB	***	NA	NA		NA	7.91983e-10	19.4418	up	***	K20842	NA	NA		NA	NA	NA	NA	NA
1473	K18688	8.29997e-11	5.09878	upRYGB	***	NA	NA		NA	1.00448e-09	3.44774	up	***	K18688	NA	NA		NA	NA	NA	NA	NA
1474	K10108	6.12814e-11	2.13371	upRYGB	***	NA	NA		NA	0.00308063	0.900233	up	**	K10108	maltose/maltodextrin transport system substrate-binding protein		ko02030;ko02010	Bacterial chemotaxis;ABC transporters	NA	NA	NA	NA
1475	K15551	2.5928e-06	1.84225	upRYGB	***	NA	NA		NA	0.0279002	0.747652	up	*	K15551	taurine transport system substrate-binding protein		ko00920;ko02010	Sulfur metabolism;ABC transporters	NA	NA	NA	NA
1476	K01823	4.9722e-06	0.896404	upRYGB	***	NA	NA		NA	0.00103097	0.510251	up	**	K01823	isopentenyl-diphosphate delta-isomerase	[EC:5.3.3.2]	ko00900	Terpenoid backbone biosynthesis	M00095;M00849;M00364;M00096;M00366;M00365;M00367	C5 isoprenoid biosynthesis, mevalonate pathway (6);C5 isoprenoid biosynthesis, mevalonate pathway, archaea (6);C10-C20 isoprenoid biosynthesis, bacteria (3);C5 isoprenoid biosynthesis, non-mevalonate pathway (2);C10-C20 isoprenoid biosynthesis, plants (2);C10-C20 isoprenoid biosynthesis, archaea (1);C10-C20 isoprenoid biosynthesis, non-plant eukaryotes (1)	NA	NA
1477	K03469	0.000172705	-0.188308	downRYGB	***	NA	NA		NA	0.00167592	-0.128305	down	**	K03469	ribonuclease HI	[EC:3.1.26.4]	ko03030	DNA replication	NA	NA	NA	NA
1478	K03462	5.37035e-05	1.69014	upRYGB	***	NA	NA		NA	0.000232972	1.03101	up	***	K03462	nicotinamide phosphoribosyltransferase	[EC:2.4.2.12]	ko00760	Nicotinate and nicotinamide metabolism	NA	NA	NA	NA
1479	K01647	3.22932e-05	-0.293449	downRYGB	***	NA	NA		NA	0.000942194	-0.165979	down	***	K01647	citrate synthase	[EC:2.3.3.1]	ko01200;ko00020;ko01230;ko00630;ko01210	Carbon metabolism;Citrate cycle (TCA cycle);Biosynthesis of amino acids;Glyoxylate and dicarboxylate metabolism;2-Oxocarboxylic acid metabolism	M00009;M00740;M00012;M00010	Citrate cycle (TCA cycle, Krebs cycle) (8);Methylaspartate cycle (4);Glyoxylate cycle (4);Citrate cycle, first carbon oxidation, oxaloacetate => 2-oxoglutarate (2)	MF0063	glyoxylate bypass
1480	K14062	3.44638e-09	3.3147	upRYGB	***	NA	NA		NA	0.0447874	1.00882	up	*	K14062	outer membrane protein N			NA	NA	NA	NA	NA
1481	K14063	4.36629e-09	4.30755	upRYGB	***	NA	NA		NA	0.000436291	2.00929	up	***	K14063	AraC family transcriptional regulator, positive regulator of tynA and feaB			NA	NA	NA	NA	NA
1482	K03647	1.21119e-05	1.14507	upRYGB	***	NA	NA		NA	0.00212091	0.604441	up	**	K03647	protein involved in ribonucleotide reduction			NA	NA	NA	NA	NA
1483	K03642	0.000131154	0.883378	upRYGB	***	NA	NA		NA	0.00372272	0.506463	up	**	K03642	rare lipoprotein A			NA	NA	NA	NA	NA
1484	K07343	9.26788e-05	0.842578	upRYGB	***	NA	NA		NA	0.00445181	0.463996	up	**	K07343	DNA transformation protein and related proteins			NA	NA	NA	NA	NA
1485	K08996	7.27556e-05	1.76245	upRYGB	***	NA	NA		NA	0.017925	0.827554	up	*	K08996	putative membrane protein			NA	NA	NA	NA	NA
1486	K08990	0.000101534	1.34016	upRYGB	***	NA	NA		NA	0.0367418	0.604914	up	*	K08990	putative membrane protein			NA	NA	NA	NA	NA
1487	K08993	9.48125e-07	2.89413	upRYGB	***	NA	NA		NA	0.0471799	0.991781	up	*	K08993	putative membrane protein			NA	NA	NA	NA	NA
1488	K08992	6.20999e-07	2.6502	upRYGB	***	NA	NA		NA	0.02929	0.988061	up	*	K08992	putative membrane protein			NA	NA	NA	NA	NA
1489	K02457	1.93341e-09	3.73652	upRYGB	***	NA	NA		NA	0.0281003	1.21812	up	*	K02457	general secretion pathway protein H		ko03070	Bacterial secretion system	NA	NA	NA	NA
1490	K05820	0.000644611	0.492823	upRYGB	***	NA	NA		NA	0.0241045	0.273098	up	*	K05820	MFS transporter, PPP family, 3-phenylpropionic acid transporter			NA	NA	NA	NA	NA
1491	K02452	2.00608e-08	2.4182	upRYGB	***	NA	NA		NA	0.0288886	0.7813	up	*	K02452	general secretion pathway protein C		ko03070	Bacterial secretion system	NA	NA	NA	NA
1492	K00836	0.000217726	0.970983	upRYGB	***	NA	NA		NA	7.2047e-05	0.731984	up	***	K00836	diaminobutyrate-2-oxoglutarate transaminase	[EC:2.6.1.76]	ko00260;ko01230;ko01210	Glycine, serine and threonine metabolism;Biosynthesis of amino acids;2-Oxocarboxylic acid metabolism	M00033	Ectoine biosynthesis, aspartate => ectoine (1)	NA	NA
1493	K00835	1.84808e-11	2.90723	upRYGB	***	NA	NA		NA	6.20071e-06	1.49162	up	***	K00835	valine--pyruvate aminotransferase	[EC:2.6.1.66]	ko00290	Valine, leucine and isoleucine biosynthesis	NA	NA	NA	NA
1494	K02479	7.42107e-06	-0.559365	downRYGB	***	NA	NA		NA	0.00100139	-0.339386	down	**	K02479	two-component system, NarL family, response regulator			NA	NA	NA	NA	NA
1495	K13075	5.37035e-05	0.756234	upRYGB	***	NA	NA		NA	0.0334117	0.320052	up	*	K13075	N-acyl homoserine lactone hydrolase	[EC:3.1.1.81]		NA	NA	NA	NA	NA
1496	K14054	7.4344e-05	1.3815	upRYGB	***	NA	NA		NA	0.0398763	0.644489	up	*	K14054	protein MpaA			NA	NA	NA	NA	NA
1497	K02858	0.000386759	1.03186	upRYGB	***	NA	NA		NA	0.00793181	0.605173	up	**	K02858	3,4-dihydroxy 2-butanone 4-phosphate synthase	[EC:4.1.99.12]	ko00740	Riboflavin metabolism	M00125;M00911	Riboflavin biosynthesis, plants and bacteria, GTP => riboflavin/FMN/FAD (6);Riboflavin biosynthesis, fungi, GTP => riboflavin/FMN/FAD (3)	NA	NA
1498	K22007	5.18346e-05	13.097	upRYGB	***	NA	NA		NA	2.35396e-05	14.0027	up	***	K22007	NA	NA		NA	NA	NA	NA	NA
1499	K10466	1.46785e-06	3.6961	upRYGB	***	NA	NA		NA	0.000737982	1.93407	up	***	K10466	kelch-like protein 30			NA	NA	NA	NA	NA
1500	K02584	0.000130647	0.873422	upRYGB	***	NA	NA		NA	3.23289e-05	0.64545	up	***	K02584	Nif-specific regulatory protein		ko02020	Two-component system	NA	NA	NA	NA
1501	K08693	0.000244586	0.917055	upRYGB	***	NA	NA		NA	0.00163665	0.602574	up	**	K08693	3'-nucleotidase	[EC:3.1.3.6]	ko00230;ko00760;ko00240	Purine metabolism;Nicotinate and nicotinamide metabolism;Pyrimidine metabolism	NA	NA	NA	NA
1502	K11744	7.85004e-12	2.51342	upRYGB	***	NA	NA		NA	1.04988e-05	1.25715	up	***	K11744	AI-2 transport protein TqsA			NA	NA	NA	NA	NA
1503	K11741	2.45856e-07	0.842811	upRYGB	***	NA	NA		NA	2.44057e-05	0.508894	up	***	K11741	quaternary ammonium compound-resistance protein SugE			NA	NA	NA	NA	NA
1504	K06203	5.78843e-07	1.90186	upRYGB	***	NA	NA		NA	0.00225786	0.90225	up	**	K06203	CysZ protein			NA	NA	NA	NA	NA
1505	K09927	1.07708e-06	2.01377	upRYGB	***	NA	NA		NA	0.00578776	0.862947	up	**	K09927	hypothetical protein			NA	NA	NA	NA	NA
1506	K06206	0.000397831	-0.3281	downRYGB	***	NA	NA		NA	0.000206967	-0.227149	down	***	K06206	sugar fermentation stimulation protein A			NA	NA	NA	NA	NA
1507	K06204	0.000293323	0.663742	upRYGB	***	NA	NA		NA	0.00966815	0.388282	up	**	K06204	DnaK suppressor protein			NA	NA	NA	NA	NA
1508	K00758	3.87908e-08	2.39126	upRYGB	***	NA	NA		NA	0.0035479	0.995368	up	**	K00758	thymidine phosphorylase	[EC:2.4.2.4]	ko00983;ko05219;ko00240	Drug metabolism - other enzymes;Bladder cancer;Pyrimidine metabolism	NA	NA	NA	NA
1509	K20862	1.03414e-05	2.18841	upRYGB	***	NA	NA		NA	0.0394911	0.849193	up	*	K20862	NA	NA		NA	M00125	Riboflavin biosynthesis, plants and bacteria, GTP => riboflavin/FMN/FAD (6)	NA	NA
1510	K07402	0.000797363	-0.335961	downRYGB	***	NA	NA		NA	0.00265488	-0.21212	down	**	K07402	xanthine dehydrogenase accessory factor			NA	NA	NA	NA	NA
1511	K07400	8.4074e-07	1.62453	upRYGB	***	NA	NA		NA	0.0261395	0.615376	up	*	K07400	Fe/S biogenesis protein NfuA			NA	NA	NA	NA	NA
[truncated: 1,728 more rows]

## Sheet: STable4
	Supplementary Table4. Relates to Figure 4. Gut metabolic modules (GMMs), BCFA/SCFA and Generichness altered in RYGB and SG and relation to covariates and extent of microbiome change
[truncated: 49 more rows]
[truncated: 5 more columns]

[truncated: 6 more sheets: STable5, STable6, STable7, STable8, STable9, STable10]
