# Supplementary material for: Gut microbiota responses to bariatric surgery are associated with metabolic outcomes and type 2 diabetes remission
Source: Nat Metab. 2026 May 7;8(5):1212–28. doi: 10.1038/s42255-026-01525-9 (PMC13218940; doi:10.1038/s42255-026-01525-9)
Supplement: Supplementary file 3 — Statistical source data. [file 42255_2026_1525_MOESM3_ESM.xlsx]

## Sheet: Source Data Fig. 1
	timepoint	op2	generichness	wtloss_1y	CAP1.uhgg2
OS2_B	PRE	RYGB	410991	27.12	-2.12423
OS3_B	PRE	SG	493971	27.39	0.18597
OS4_B	PRE	SG	294060	18.45	-2.05852
OS5_B	PRE	RYGB	441042	34.34	-0.341108
OS6_B	PRE	SG	566460	35.78	-0.262192
OS8_B	PRE	RYGB	400050	37.27	-1.89807
OS9_B	PRE	SG	517859	30.58	1.04033
OS11_B	PRE	RYGB	407267	42.12	-0.918395
OS12_B	PRE	SG	118313	26.34	-1.43759
OS14_B	PRE	SG	323824	38.5	-2.61859
OS15_B	PRE	SG	493015	14.59	-1.07458
OS19_B	PRE	SG	417119	8.44	-1.59849
OS20_B	PRE	RYGB	48691	23.46	-0.288894
OS22_B	PRE	SG	329195	19.15	-1.79513
OS26_B	PRE	RYGB	349996	31.18	-0.94646
OS27_B	PRE	SG	439089	18.03	0.011995
OS28_B	PRE	SG	516984	26.38	0.228723
OS29_B	PRE	SG	267443	15.69	-0.312427
OS31_B	PRE	RYGB	502793	30.04	-0.816684
OS32_B	PRE	RYGB	282303	29.58	-1.15989
OS33_B	PRE	SG	233306	26.47	-1.76258
OS35_B	PRE	SG	648159	12.57	0.627709
OS37_B	PRE	RYGB	338972	37.11	-1.71891
OS39_B	PRE	RYGB	358541	18.04	-1.1904
OS42_B	PRE	RYGB	443381	22.54	-1.21824
OS43_B	PRE	SG	264632	16.51	-0.382798
OS45_B	PRE	RYGB	422888	35.31	-1.60945
OS46_B	PRE	RYGB	448584	38.12	-0.956104
OS50_B	PRE	SG	499025	26.29	-0.0847013
OS51_B	PRE	RYGB	136007	25.06	-1.15365
OS53_B	PRE	SG	447819	20.24	-1.01871
OS55_B	PRE	RYGB	423560	35.92	-0.789848
OS56_B	PRE	RYGB	512171	25.84	-0.129439
OS57_B	PRE	SG	645495	7.05	0.772083
OS58_B	PRE	RYGB	473616	25.55	0.237826
OS59_B	PRE	RYGB	398909	24.47	-1.74989
OS60_B	PRE	SG	355834	29.1	-1.24084
OS62_B	PRE	RYGB	626754	26.81	0.314271
OS64_B	PRE	RYGB	450427	24.11	-1.03541
OS67_B	PRE	SG	642953	38.32	0.314655
OS68_B	PRE	RYGB	471231	28.95	-0.573498
OS69_B	PRE	SG	560549	16.81	0.3517
OS70_B	PRE	RYGB	418936	26.21	-1.2009
OS71_B	PRE	RYGB	508156	21.14	-0.587522
OS73_B	PRE	RYGB	385322	33.02	-1.28031
OS74_B	PRE	SG	638836	16.58	0.421708
OS78_B	PRE	RYGB	506503	37.92	-0.39718
OS79_B	PRE	SG	338563	29.47	-1.79399
OS84_B	PRE	SG	405793	22.97	-0.266349
OS87_B	PRE	SG	605792	33.79	0.0542996
OS89_B	PRE	SG	420168	21.36	-1.19215
OS90_B	PRE	RYGB	619516	26.84	0.0390332
OS93_B	PRE	RYGB	507616	31.85	-0.084971
OS95_B	PRE	RYGB	533909	33.1	-0.663602
OS96_B	PRE	SG	409420	18.88	-1.54341
OS97_B	PRE	RYGB	545138	29.23	0.559466
OS98_B	PRE	SG	418941	34.63	-1.22669
OS99_B	PRE	RYGB	523103	19.74	0.492164
OS100_B	PRE	SG	327097	9.72	-1.44784
OS101_B	PRE	RYGB	514133	28.25	-0.631094
OS103_B	PRE	RYGB	418521	26.02	-0.985889
OS104_B	PRE	SG	504621	24.65	-1.00444
OS105_B	PRE	SG	501004	25.56	-0.135847
OS106_B	PRE	SG	509213	39.06	-0.206439
OS107_B	PRE	RYGB	462476	38.97	-1.45322
OS108_B	PRE	RYGB	478433	34.81	-0.948102
OS110_B	PRE	SG	388618	24.01	-1.80634
OS111_B	PRE	RYGB	484758	29.91	-0.0214084
OS112_B	PRE	RYGB	338030	25.78	-1.67628
OS113_B	PRE	RYGB	427651	29.27	-1.7034
OS114_B	PRE	RYGB	541644	21.84	0.552892
OS117_B	PRE	SG	507330	8.81	0.255111
OS118_B	PRE	SG	359830	18.96	-1.3574
OS122_B	PRE	SG	614558	21.51	1.20868
OS123_B	PRE	RYGB	519554	23.89	0.491777
OS125_B	PRE	SG	343300	14.64	-1.20348
OS127_B	PRE	SG	564734	7.36	0.114987
OS2_12M	12M	RYGB	535059	27.12	1.65227
OS3_12M	12M	SG	521091	27.39	0.261863
OS4_12M	12M	SG	373324	18.45	-1.06794
OS5_12M	12M	RYGB	451332	34.34	0.502505
OS6_12M	12M	SG	639298	35.78	0.374251
OS8_12M	12M	RYGB	569405	37.27	0.761272
OS9_12M	12M	SG	551658	30.58	1.39275
OS11_12M	12M	RYGB	479533	42.12	0.876472
OS12_12M	12M	SG	490295	26.34	-0.10788
OS14_12M	12M	SG	494425	38.5	0.653067
OS15_12M	12M	SG	505973	14.59	-0.431455
OS19_12M	12M	SG	549032	8.44	0.977944
OS20_12M	12M	RYGB	577265	23.46	1.37869
OS22_12M	12M	SG	411066	19.15	-0.858996
OS26_12M	12M	RYGB	368810	31.18	1.93057
OS27_12M	12M	SG	492195	18.03	1.81113
OS28_12M	12M	SG	618313	26.38	0.976527
OS29_12M	12M	SG	435813	15.69	0.216387
OS31_12M	12M	RYGB	525796	30.04	1.64305
OS32_12M	12M	RYGB	477251	29.58	0.198556
OS33_12M	12M	SG	410194	26.47	-1.12925
OS35_12M	12M	SG	665658	12.57	1.00168
OS37_12M	12M	RYGB	666546	37.11	1.93126
OS39_12M	12M	RYGB	549006	18.04	1.32635
OS42_12M	12M	RYGB	527279	22.54	0.292278
OS43_12M	12M	SG	504600	16.51	0.755921
OS45_12M	12M	RYGB	433413	35.31	0.15086
OS46_12M	12M	RYGB	384753	38.12	1.25756
OS50_12M	12M	SG	531040	26.29	0.401757
OS51_12M	12M	RYGB	449425	25.06	0.938271
OS53_12M	12M	SG	622143	20.24	1.19264
OS55_12M	12M	RYGB	573601	35.92	0.335011
OS56_12M	12M	RYGB	543837	25.84	0.566943
OS57_12M	12M	SG	478808	7.05	0.808166
OS58_12M	12M	RYGB	520462	25.55	1.44818
OS59_12M	12M	RYGB	491509	24.47	0.419316
OS60_12M	12M	SG	518867	29.1	0.830152
OS62_12M	12M	RYGB	597083	26.81	1.70701
OS64_12M	12M	RYGB	513554	24.11	1.15154
OS67_12M	12M	SG	523650	38.32	0.565121
OS68_12M	12M	RYGB	369164	28.95	1.04075
OS69_12M	12M	SG	564227	16.81	-0.342191
OS70_12M	12M	RYGB	512978	26.21	0.825116
OS71_12M	12M	RYGB	625504	21.14	1.68533
OS73_12M	12M	RYGB	473729	33.02	1.04374
OS74_12M	12M	SG	620439	16.58	0.632726
OS78_12M	12M	RYGB	498518	37.92	0.629847
OS79_12M	12M	SG	122787	29.47	-0.0812299
OS84_12M	12M	SG	563923	22.97	1.39012
OS87_12M	12M	SG	621163	33.79	0.993945
OS89_12M	12M	SG	517839	21.36	0.166939
OS90_12M	12M	RYGB	613252	26.84	1.2339
OS93_12M	12M	RYGB	580753	31.85	0.764161
OS95_12M	12M	RYGB	489156	33.1	0.871205
OS96_12M	12M	SG	447757	18.88	-0.24858
OS97_12M	12M	RYGB	606733	29.23	1.77242
OS98_12M	12M	SG	514764	34.63	0.331007
OS99_12M	12M	RYGB	621949	19.74	2.22435
OS100_12M	12M	SG	341874	9.72	-0.592539
OS101_12M	12M	RYGB	456576	28.25	1.10805
OS103_12M	12M	RYGB	438246	26.02	0.24529
OS104_12M	12M	SG	565220	24.65	0.695234
OS105_12M	12M	SG	580669	25.56	1.13465
OS106_12M	12M	SG	477380	39.06	0.452532
OS107_12M	12M	RYGB	386329	38.97	-0.122413
OS108_12M	12M	RYGB	433194	34.81	0.778305
OS110_12M	12M	SG	514516	24.01	-0.230294
OS111_12M	12M	RYGB	535853	29.91	0.725406
OS112_12M	12M	RYGB	492270	25.78	0.693041
OS113_12M	12M	RYGB	556198	29.27	1.12645
OS114_12M	12M	RYGB	366114	21.84	1.13859
OS117_12M	12M	SG	383868	8.81	-1.08505
OS118_12M	12M	SG	419621	18.96	-0.429517
OS122_12M	12M	SG	477199	21.51	0.678815
OS123_12M	12M	RYGB	565045	23.89	0.978848
OS125_12M	12M	SG	586425	14.64	0.784484
OS127_12M	12M	SG	588918	7.36	0.703371

## Sheet: Source Data Fig. 2
Restricted data access

## Sheet: Source Data Fig. 3
Feature	EffectSize_RYGB	EffectSize_SG	rho_corr_CAP1_12M_RYGB	rho_corr_CAP1_12M_SG	rho_corr_generich_12M	EffectSize_remission	Effect_size_Weight	Effect_size_BMI	Effect_size_BGS	Effect_size_Fatmass	Effect_size_FBG	Effect_size_HbA1c	Effect_size_HDL	Effect_size_TG	Effect_size_LDL	Effect_size_HOMA2S	Effect_size_ISRiAUC_0_8min	Effect_size_HOMA2IR	Effect_size_GLP1_AUC	Effect_size_GLP1_15min
UBA11774.sp003507655	0.948718	0.526316	0.133697	0.317139	0.274257	0	#N/A	#N/A	#N/A	#N/A	#N/A	#N/A	#N/A	#N/A	#N/A	#N/A	#N/A	#N/A	#N/A	#N/A
Streptococcus.parasanguinis	0.74359	0.526316	#N/A	#N/A	#N/A	0	#N/A	#N/A	#N/A	#N/A	#N/A	#N/A	#N/A	#N/A	#N/A	#N/A	#N/A	#N/A	#N/A	#N/A
Roseburia.hominis	0.692308	0	-0.0710998	0.248061	0.195193	0	#N/A	#N/A	#N/A	#N/A	#N/A	#N/A	#N/A	#N/A	#N/A	#N/A	#N/A	#N/A	#N/A	#N/A
Alistipes.senegalensis	0.692308	0.473684	0.346496	0.509677	0.23594	0.369485	-0.34909	-0.269007	0.245303	-0.315331	#N/A	#N/A	#N/A	#N/A	#N/A	0.319094	#N/A	-0.31914	#N/A	0.305474
Streptococcus.salivarius	0.692308	0.684211	-0.169454	0.147062	0.0382572	0	#N/A	#N/A	#N/A	#N/A	#N/A	#N/A	#N/A	#N/A	#N/A	#N/A	#N/A	#N/A	#N/A	#N/A
Phil1.sp001940855	0.692308	0.368421	0.42501	0.875186	0.550781	0.412439	#N/A	#N/A	#N/A	#N/A	#N/A	#N/A	#N/A	#N/A	#N/A	#N/A	#N/A	#N/A	#N/A	#N/A
Dysosmobacter.sp001916835	0.641026	0.315789	0.0958269	0.0884226	0.43579	0	#N/A	#N/A	#N/A	#N/A	#N/A	#N/A	#N/A	#N/A	#N/A	#N/A	#N/A	#N/A	#N/A	#N/A
PeH17.sp000435055	0.641026	0.447368	0.509526	0.767734	0.559896	0.433431	#N/A	#N/A	#N/A	#N/A	#N/A	#N/A	#N/A	#N/A	#N/A	#N/A	#N/A	#N/A	#N/A	#N/A
Streptococcus.sp001556435	0.641026	0.684211	-0.027674	0.115583	0.0240476	0	#N/A	#N/A	#N/A	#N/A	#N/A	#N/A	#N/A	#N/A	#N/A	#N/A	#N/A	#N/A	#N/A	#N/A
CAG.83.sp001916855	0.589744	0.368421	0.254419	0.305452	0.281711	0	#N/A	#N/A	#N/A	#N/A	#N/A	#N/A	#N/A	#N/A	#N/A	0.272101	#N/A	-0.272813	#N/A	0.188279
Streptococcus.vestibularis	0.589744	0.631579	-0.156125	0.162993	0.0610246	0	#N/A	#N/A	#N/A	#N/A	#N/A	#N/A	#N/A	#N/A	#N/A	#N/A	#N/A	#N/A	#N/A	#N/A
SFEL01.sp004557245	0.538462	0.526316	0.368506	0.664254	0.545558	0	#N/A	#N/A	#N/A	#N/A	#N/A	#N/A	#N/A	#N/A	#N/A	#N/A	#N/A	#N/A	#N/A	#N/A
Butyricimonas.virosa	0.512821	0.210526	#N/A	#N/A	#N/A	0	#N/A	-0.164065	#N/A	#N/A	#N/A	#N/A	#N/A	#N/A	#N/A	#N/A	#N/A	#N/A	#N/A	#N/A
Akkermansia.sp004167605	0.461538	0.368421	0.308576	0.341845	0.098409	0	-0.309999	-0.281848	#N/A	-0.271546	-0.190842	-0.234287	#N/A	-0.159453	#N/A	0.220134	#N/A	-0.226417	0.175331	0.251588
Lachnospira.sp003537285	0.435897	0.263158	0.0906682	0.20934	0.27832	0.383868	-0.235308	-0.208895	0.40482	-0.224927	-0.408379	-0.391749	#N/A	-0.27351	#N/A	0.301343	#N/A	-0.298794	#N/A	#N/A
Lachnospira.eligens_A	0.435897	0.263158	0.140461	0.194619	0.286004	0.416132	-0.300104	-0.260549	0.452645	-0.278594	-0.414001	-0.392294	#N/A	#N/A	#N/A	0.301169	#N/A	-0.29952	#N/A	#N/A
Akkermansia.muciniphila_B	0.435897	0.368421	0.388775	-0.00704419	-0.0224988	0	-0.324725	-0.300631	#N/A	-0.307895	#N/A	#N/A	#N/A	#N/A	#N/A	0.278353	#N/A	-0.282032	#N/A	#N/A
Methanobrevibacter_A.smithii	0.410256	0.263158	#N/A	#N/A	#N/A	0	#N/A	#N/A	#N/A	#N/A	#N/A	#N/A	#N/A	#N/A	#N/A	#N/A	#N/A	#N/A	#N/A	#N/A
Escherichia.coli_D	0.384615	-0.315789	0.432238	0.143368	0.0386916	0	#N/A	#N/A	#N/A	#N/A	#N/A	#N/A	#N/A	#N/A	#N/A	#N/A	#N/A	#N/A	#N/A	#N/A
Akkermansia.muciniphila_A	0.384615	0.447368	0.336975	0.295876	0.11204	0	-0.240181	-0.271078	#N/A	-0.271912	#N/A	#N/A	#N/A	-0.169924	#N/A	#N/A	#N/A	#N/A	0.218748	0.267774
Escherichia.marmotae	0.384615	-0.315789	#N/A	#N/A	#N/A	0	#N/A	#N/A	#N/A	#N/A	#N/A	#N/A	#N/A	#N/A	#N/A	#N/A	#N/A	#N/A	#N/A	#N/A
UBA7160.sp902363665	0.384615	0.526316	0.161185	0.484511	0.57071	0	#N/A	#N/A	#N/A	#N/A	#N/A	#N/A	#N/A	#N/A	#N/A	#N/A	#N/A	#N/A	#N/A	#N/A
Akkermansia.muciniphila	0.333333	0.473684	0.331737	0.329087	0.11181	0	-0.221885	-0.248888	#N/A	-0.247038	#N/A	-0.162855	#N/A	#N/A	#N/A	0.171477	#N/A	-0.181645	#N/A	0.20225
Escherichia.albertii	0.333333	-0.421053	0.44077	0.114442	0.0301241	0	#N/A	#N/A	#N/A	#N/A	#N/A	#N/A	#N/A	#N/A	#N/A	#N/A	#N/A	#N/A	#N/A	#N/A
CAG.274.sp000432155	-0.333333	-0.552632	-0.36247	-0.0993116	-0.196792	0	#N/A	#N/A	#N/A	#N/A	#N/A	#N/A	#N/A	#N/A	#N/A	#N/A	#N/A	#N/A	#N/A	#N/A
Mediterraneibacter.torques	-0.487179	-0.315789	-0.133974	-0.160562	0.0110053	0	#N/A	#N/A	#N/A	#N/A	#N/A	#N/A	#N/A	#N/A	#N/A	-0.355241	#N/A	#N/A	#N/A	#N/A
Flavonifractor.plautii	-0.487179	-0.473684	0.0223634	-0.32106	-0.28933	-0.314286	#N/A	#N/A	-0.180343	#N/A	#N/A	#N/A	#N/A	#N/A	#N/A	#N/A	#N/A	#N/A	#N/A	#N/A
Enterocloster.sp000431375	-0.487179	-0.315789	-0.323986	-0.295165	0.0454225	0	#N/A	0.291168	#N/A	#N/A	#N/A	#N/A	#N/A	#N/A	#N/A	#N/A	#N/A	#N/A	#N/A	#N/A
Bacteroides.xylanisolvens	-0.538462	-0.315789	-0.386609	-0.230134	-0.264479	0	#N/A	0.224223	#N/A	#N/A	#N/A	#N/A	#N/A	#N/A	#N/A	#N/A	#N/A	#N/A	#N/A	#N/A
Ruminococcus_B.gnavus	-0.538462	-0.263158	-0.146757	-0.365914	-0.045316	0	#N/A	#N/A	#N/A	#N/A	#N/A	#N/A	#N/A	#N/A	#N/A	#N/A	#N/A	#N/A	#N/A	#N/A
Bacteroides.ovatus	-0.641026	-0.421053	-0.0454373	-0.160587	-0.239429	0	#N/A	#N/A	#N/A	#N/A	#N/A	#N/A	#N/A	#N/A	#N/A	#N/A	#N/A	#N/A	#N/A	#N/A
Bacteroides.sp902362375	-0.641026	-0.368421	-0.0986448	-0.217335	-0.133853	-0.216521	#N/A	0.193055	#N/A	#N/A	#N/A	#N/A	#N/A	#N/A	#N/A	#N/A	#N/A	#N/A	#N/A	#N/A
CAG.103.sp900757655	0.794872	0.315789	0.193359	0.410797	0.391152	0	#N/A	#N/A	#N/A	#N/A	#N/A	#N/A	#N/A	#N/A	#N/A	0.373653	#N/A	#N/A	#N/A	#N/A
CAG.103.sp900317855	0.717949	0.210526	0.0433085	0.356683	0.309673	0	#N/A	#N/A	#N/A	#N/A	#N/A	#N/A	#N/A	#N/A	#N/A	0.409562	#N/A	#N/A	#N/A	#N/A
CAG.83.sp000435975	0.692308	0.315789	0.28871	0.427914	0.391119	0	#N/A	#N/A	#N/A	#N/A	#N/A	#N/A	#N/A	#N/A	#N/A	0.32623	#N/A	-0.331707	#N/A	#N/A
CAG.170.sp000432135	0.692308	0.210526	0.460367	0.505254	0.629882	0.281244	#N/A	#N/A	0.252423	#N/A	#N/A	#N/A	#N/A	#N/A	#N/A	0.283024	#N/A	-0.290588	#N/A	0.173148
CAG.83.sp900552475	0.666667	0.263158	0.111649	0.442274	0.440525	0	#N/A	#N/A	#N/A	-0.159401	#N/A	-0.163498	#N/A	-0.308083	#N/A	0.176136	#N/A	-0.185203	#N/A	#N/A
CAG.103.sp900543625	0.641026	0.210526	0.135277	0.40171	0.444803	0	#N/A	#N/A	#N/A	#N/A	#N/A	#N/A	#N/A	#N/A	#N/A	0.344966	#N/A	#N/A	0.359964	#N/A
CAG.170.sp900545925	0.641026	0.289474	0.492663	0.543496	0.577286	0	#N/A	#N/A	0.246837	#N/A	#N/A	#N/A	#N/A	#N/A	#N/A	0.286663	#N/A	-0.299933	#N/A	#N/A
CAG.103.sp000432375	0.589744	0.157895	0.054243	0.150603	0.287301	0	#N/A	-0.169449	#N/A	-0.186275	#N/A	#N/A	#N/A	#N/A	#N/A	0.298184	0.27289	#N/A	#N/A	0.268285
Alistipes.communis	0.589744	0	-0.258067	0.29455	0.144311	0	-0.351673	-0.277619	#N/A	-0.254871	#N/A	-0.246505	#N/A	#N/A	#N/A	0.314334	#N/A	-0.310954	0.375933	0.258896
CAG.170.sp002404795	0.589744	0.263158	0.567168	0.632242	0.638468	0.323226	#N/A	#N/A	0.275959	#N/A	#N/A	#N/A	#N/A	#N/A	#N/A	0.297844	#N/A	-0.308796	#N/A	#N/A
Hungatella.effluvii	0.589744	0	#N/A	#N/A	#N/A	0	-0.300464	-0.332079	#N/A	-0.262427	#N/A	#N/A	#N/A	#N/A	#N/A	0.168081	#N/A	#N/A	#N/A	0.251924
SFFH01.sp900542395	0.538462	0.368421	0.283726	0.615941	0.53833	0.321866	#N/A	#N/A	#N/A	#N/A	#N/A	#N/A	#N/A	#N/A	#N/A	#N/A	#N/A	#N/A	#N/A	0.248158
SFFH01.sp900542445	0.487179	0.263158	#N/A	#N/A	#N/A	0	#N/A	#N/A	#N/A	#N/A	#N/A	#N/A	#N/A	#N/A	#N/A	#N/A	#N/A	#N/A	#N/A	#N/A
CAG.110.sp003525905	0.487179	0.157895	0.1333	0.654193	0.243399	0.323421	-0.293449	-0.285187	#N/A	-0.26384	#N/A	-0.30045	#N/A	#N/A	#N/A	0.343994	#N/A	#N/A	#N/A	0.382923
CAG.83.sp000435555	0.487179	0.263158	0.417801	0.669892	0.597209	0	#N/A	#N/A	#N/A	#N/A	-0.186695	#N/A	0.225365	#N/A	#N/A	0.290626	#N/A	-0.296676	#N/A	#N/A
ER4.sp900317525	0.487179	0.105263	0.283663	0.560229	0.538975	0.202915	#N/A	#N/A	0.224549	#N/A	#N/A	#N/A	#N/A	#N/A	#N/A	0.205706	#N/A	-0.218079	#N/A	#N/A
Blautia_A.faecis	0.435897	0.210526	0.0333437	0.313032	0.172984	0	-0.278886	-0.245374	0.301619	-0.222869	-0.289546	-0.243151	#N/A	-0.225582	#N/A	0.218213	#N/A	#N/A	0.181446	#N/A
Prevotella.sp003447235	0.435897	0.105263	-0.0253459	-0.156787	0.0607658	0	#N/A	#N/A	#N/A	#N/A	#N/A	#N/A	#N/A	#N/A	#N/A	#N/A	#N/A	#N/A	#N/A	#N/A
Anaerobutyricum.soehngenii	0.435897	0	0.131366	0.268885	0.387327	0	-0.181732	-0.201236	#N/A	-0.205566	-0.245428	-0.229624	0.293236	-0.212379	#N/A	0.311291	#N/A	-0.309336	0.215037	#N/A
Escherichia.sp000208585	0.435897	-0.315789	0.414334	0.145639	0.0574159	0	#N/A	#N/A	#N/A	#N/A	#N/A	#N/A	#N/A	#N/A	#N/A	#N/A	#N/A	#N/A	#N/A	#N/A
CAG.110.sp000434635	0.435897	0.315789	0.393028	0.580919	0.678328	0.240428	-0.177363	-0.194976	0.234985	-0.227585	#N/A	#N/A	#N/A	#N/A	#N/A	0.293997	#N/A	-0.304358	#N/A	#N/A
CAG.83.sp900545585	0.435897	0.210526	0.539373	0.586516	0.554147	0	#N/A	#N/A	0.228215	#N/A	#N/A	#N/A	#N/A	#N/A	#N/A	#N/A	#N/A	-0.278467	0.183717	#N/A
Eisenbergiella.sp900066775	0.435897	0.315789	0.091205	0.115348	0.517672	0	#N/A	-0.219337	#N/A	-0.242211	#N/A	#N/A	#N/A	#N/A	#N/A	0.27831	#N/A	#N/A	#N/A	#N/A
Klebsiella.pneumoniae	0.435897	-0.157895	-0.0968675	0.119806	-0.0502991	0	#N/A	#N/A	#N/A	#N/A	#N/A	#N/A	#N/A	#N/A	#N/A	#N/A	#N/A	#N/A	#N/A	#N/A
Blautia_A.sp900066505	0.384615	0.105263	0.115913	0.292203	0.468137	0	#N/A	#N/A	#N/A	#N/A	#N/A	#N/A	#N/A	#N/A	#N/A	#N/A	#N/A	#N/A	#N/A	#N/A
Alistipes.finegoldii	0.384615	0.263158	0.285144	-0.0841593	0.00962401	0.289407	-0.337359	-0.310309	0.291444	-0.30149	-0.224311	-0.245048	#N/A	#N/A	#N/A	0.213493	#N/A	-0.209764	#N/A	0.265835
Escherichia.fergusonii	0.384615	-0.263158	0.43717	0.128552	0.036686	0	#N/A	#N/A	#N/A	#N/A	#N/A	#N/A	#N/A	#N/A	#N/A	#N/A	#N/A	#N/A	#N/A	#N/A
Blautia_A.sp900066145	0.384615	0.0526316	-0.0236032	0.0624609	0.328723	0	#N/A	#N/A	#N/A	#N/A	#N/A	#N/A	#N/A	#N/A	#N/A	#N/A	#N/A	#N/A	#N/A	#N/A
Odoribacter.splanchnicus	0.333333	-0.105263	0.177722	0.0470714	0.115925	0	#N/A	#N/A	#N/A	#N/A	#N/A	#N/A	#N/A	#N/A	#N/A	#N/A	#N/A	#N/A	#N/A	#N/A
Gemmiger.sp900539695	0.333333	0	0.219693	0.112576	0.253092	0	#N/A	#N/A	#N/A	#N/A	#N/A	#N/A	#N/A	#N/A	#N/A	#N/A	#N/A	#N/A	#N/A	#N/A
CAG.127.sp900319515	0.333333	-0.131579	-0.0334735	-0.0381027	0.346738	0	#N/A	#N/A	#N/A	#N/A	#N/A	-0.189681	#N/A	#N/A	#N/A	0.181114	#N/A	-0.191755	#N/A	#N/A
CAG.81.sp900066535	0.333333	-0.157895	-0.233549	-0.0957448	0.214042	0	#N/A	#N/A	#N/A	#N/A	#N/A	#N/A	#N/A	#N/A	#N/A	#N/A	#N/A	#N/A	#N/A	#N/A
UBA7182.sp003480725	0.230769	-0.105263	-0.0802004	0.130688	0.568733	0	#N/A	#N/A	#N/A	#N/A	#N/A	#N/A	#N/A	#N/A	#N/A	#N/A	#N/A	#N/A	#N/A	#N/A
Dysosmobacter.welbionis	-0.282051	0.157895	-0.0465303	-0.098297	-0.290154	0	#N/A	#N/A	#N/A	#N/A	#N/A	#N/A	#N/A	#N/A	#N/A	#N/A	#N/A	#N/A	#N/A	#N/A
Eggerthella.lenta	-0.282051	-0.263158	-0.020035	-0.269946	-0.396451	0	#N/A	#N/A	#N/A	#N/A	0.225533	#N/A	#N/A	#N/A	#N/A	-0.233585	#N/A	0.240246	-0.173879	#N/A
Bacteroides.stercoris	-0.333333	-0.210526	-0.158238	-0.0430936	0.0328762	0	#N/A	#N/A	#N/A	#N/A	#N/A	#N/A	#N/A	0.17195	#N/A	#N/A	#N/A	#N/A	#N/A	#N/A
Faecalibacterium.prausnitzii_D	-0.333333	0.157895	-0.041943	0.228289	0.17251	0	#N/A	#N/A	#N/A	#N/A	#N/A	#N/A	#N/A	#N/A	#N/A	#N/A	#N/A	#N/A	#N/A	#N/A
Agathobacter.sp900546625	-0.333333	-0.368421	-0.440916	-0.280364	0.0851976	0	#N/A	0.19313	#N/A	0.173474	#N/A	#N/A	#N/A	#N/A	#N/A	#N/A	#N/A	#N/A	#N/A	#N/A
Lawsonibacter.asaccharolyticus	-0.333333	0.263158	0.0715611	0.032599	0.163577	0	#N/A	#N/A	#N/A	#N/A	#N/A	#N/A	#N/A	#N/A	#N/A	#N/A	#N/A	#N/A	#N/A	#N/A
Bifidobacterium.bifidum	-0.358974	-0.0263158	-0.279472	-0.103915	-0.146569	0	#N/A	#N/A	#N/A	#N/A	#N/A	#N/A	#N/A	#N/A	#N/A	#N/A	#N/A	#N/A	#N/A	#N/A
Blautia_A.sp003471165	-0.384615	-0.105263	-0.421359	-0.482193	0.0481108	0	#N/A	#N/A	#N/A	#N/A	#N/A	#N/A	#N/A	#N/A	#N/A	#N/A	#N/A	#N/A	#N/A	#N/A
Agathobacter.rectalis	-0.384615	-0.263158	-0.420173	-0.26688	0.105742	0	#N/A	0.183764	#N/A	0.162587	#N/A	#N/A	#N/A	#N/A	#N/A	#N/A	#N/A	#N/A	#N/A	#N/A
Eubacterium_G.ventriosum	-0.384615	0	-0.0729874	0.292457	0.317831	0	#N/A	#N/A	#N/A	#N/A	#N/A	#N/A	#N/A	#N/A	#N/A	#N/A	#N/A	#N/A	#N/A	#N/A
Blautia_A.wexlerae_B	-0.435897	-0.210526	-0.405796	-0.509241	0.0256432	0	#N/A	#N/A	#N/A	#N/A	#N/A	#N/A	#N/A	#N/A	#N/A	#N/A	#N/A	#N/A	#N/A	#N/A
Lachnospira.rogosae_A	-0.435897	-0.0526316	0.023518	-0.290872	0.188999	0	#N/A	0.269005	#N/A	0.243112	#N/A	#N/A	#N/A	#N/A	#N/A	#N/A	#N/A	#N/A	#N/A	#N/A
Anaerostipes.hadrus_A	-0.435897	0.263158	-0.330833	0.134057	0.274849	0	#N/A	#N/A	#N/A	#N/A	#N/A	#N/A	#N/A	#N/A	#N/A	#N/A	#N/A	#N/A	#N/A	#N/A
Blautia_A.caecimuris	-0.435897	-0.157895	-0.242677	-0.457147	-0.185046	-0.240233	#N/A	#N/A	-0.239767	#N/A	0.16909	#N/A	#N/A	#N/A	#N/A	-0.164069	#N/A	#N/A	#N/A	#N/A
Bifidobacterium.pseudocatenulatum	-0.461538	-0.210526	#N/A	#N/A	#N/A	0	#N/A	0.162356	#N/A	#N/A	#N/A	#N/A	#N/A	#N/A	#N/A	-0.16684	#N/A	0.169521	#N/A	#N/A
Anaerostipes.hadrus	-0.487179	0.157895	-0.253784	-0.138719	0.192396	0	#N/A	#N/A	#N/A	#N/A	#N/A	#N/A	#N/A	#N/A	#N/A	#N/A	#N/A	#N/A	#N/A	-0.190597
Blautia_A.wexlerae_A	-0.538462	-0.157895	-0.471867	-0.512765	-0.00495609	0	#N/A	#N/A	#N/A	#N/A	#N/A	#N/A	#N/A	#N/A	#N/A	#N/A	#N/A	#N/A	#N/A	#N/A
Lachnoclostridium_B.sp900066555	-0.538462	-0.157895	-0.265782	-0.096324	0.255947	-0.359378	#N/A	#N/A	#N/A	#N/A	#N/A	#N/A	#N/A	#N/A	#N/A	-0.288915	#N/A	0.284972	#N/A	#N/A
Bacteroides.finegoldii	-0.589744	-0.157895	-0.107021	-0.299366	-0.0296361	0	#N/A	0.163358	-0.173969	#N/A	#N/A	#N/A	#N/A	#N/A	#N/A	#N/A	#N/A	#N/A	-0.247972	-0.245842
UBA5446.sp900544295	0.282051	0.526316	#N/A	#N/A	#N/A	0	#N/A	-0.292829	#N/A	-0.270929	#N/A	#N/A	#N/A	#N/A	#N/A	#N/A	#N/A	#N/A	#N/A	#N/A
TF01.11.sp003529475	0.230769	0.473684	0.0715063	0.164533	0.356618	0.255199	#N/A	#N/A	0.348206	-0.165576	-0.268129	-0.23442	0.1746	-0.287882	#N/A	0.287195	0.27868	-0.289001	0.265574	0.265357
Clostridium_A.leptum	-0.179487	0.473684	0.0927049	0.134558	0.0533847	0	#N/A	#N/A	#N/A	#N/A	#N/A	#N/A	#N/A	#N/A	#N/A	#N/A	#N/A	#N/A	#N/A	#N/A
CAG.180.sp000432435	0.179487	0.447368	0.218794	0.336202	0.262474	0.242371	#N/A	-0.20673	0.175717	#N/A	#N/A	#N/A	#N/A	#N/A	#N/A	0.278205	#N/A	-0.284933	#N/A	#N/A
Firm.11.sp900540045	0.25641	0.421053	#N/A	#N/A	#N/A	0	#N/A	#N/A	#N/A	#N/A	#N/A	#N/A	#N/A	#N/A	#N/A	#N/A	#N/A	#N/A	#N/A	#N/A
Ruminiclostridium_E.siraeum	0.230769	0.421053	0.197263	0.347921	0.378769	0	#N/A	#N/A	#N/A	#N/A	#N/A	#N/A	#N/A	#N/A	#N/A	#N/A	#N/A	#N/A	#N/A	#N/A
Alistipes.putredinis	0.0769231	0.421053	-0.00871144	0.0463194	0.0727677	0	#N/A	#N/A	#N/A	#N/A	#N/A	#N/A	#N/A	#N/A	#N/A	#N/A	#N/A	#N/A	#N/A	#N/A
Eisenbergiella.tayi	0.435897	0.368421	0.214418	0.291987	0.132219	0.228571	-0.271256	-0.290502	#N/A	-0.243227	-0.192513	-0.192581	#N/A	#N/A	#N/A	0.176923	#N/A	-0.184591	#N/A	#N/A
Faecalibacterium.sp900758465	0.384615	0.368421	0.0390704	0.0323871	0.350504	0	#N/A	#N/A	0.27892	#N/A	-0.187746	-0.194818	#N/A	#N/A	#N/A	#N/A	0.213583	#N/A	#N/A	#N/A
Alistipes.dispar	0.384615	0.315789	0.320087	0.324009	0.145924	0.262974	#N/A	#N/A	0.228987	#N/A	#N/A	-0.202944	#N/A	#N/A	#N/A	0.254309	#N/A	-0.242659	#N/A	#N/A
Evtepia.gabavorous	0.0769231	0.315789	0.170008	0.162906	0.114261	0	#N/A	#N/A	#N/A	#N/A	#N/A	#N/A	#N/A	#N/A	#N/A	#N/A	#N/A	#N/A	#N/A	#N/A
CAG.110.sp000435995	0.487179	0.236842	0.415925	0.457354	0.478877	0.237318	#N/A	#N/A	#N/A	#N/A	#N/A	-0.191942	#N/A	#N/A	#N/A	#N/A	#N/A	-0.160633	#N/A	#N/A
Gemmiger.qucibialis	-0.025641	0.210526	0.0562645	0.275343	0.312795	0	#N/A	#N/A	#N/A	#N/A	#N/A	#N/A	#N/A	#N/A	#N/A	#N/A	#N/A	#N/A	#N/A	#N/A
Enterocloster.clostridioformis	0.025641	-0.157895	-0.215168	-0.44347	-0.534522	0	#N/A	#N/A	#N/A	#N/A	#N/A	#N/A	#N/A	#N/A	#N/A	#N/A	#N/A	#N/A	#N/A	#N/A
Dorea_A.longicatena	-0.333333	-0.157895	-0.344873	0.106714	0.192343	0	#N/A	#N/A	#N/A	#N/A	#N/A	#N/A	#N/A	#N/A	#N/A	#N/A	#N/A	#N/A	#N/A	#N/A
Clostridium_Q.sp003024715	-0.0769231	-0.210526	-0.225334	-0.00294053	0.221014	0	#N/A	#N/A	#N/A	#N/A	#N/A	#N/A	#N/A	#N/A	#N/A	#N/A	#N/A	#N/A	#N/A	#N/A
Dialister.invisus	-0.128205	-0.210526	-0.0651183	-0.0194811	0.00623935	0	#N/A	#N/A	#N/A	#N/A	#N/A	#N/A	#N/A	#N/A	#N/A	#N/A	#N/A	#N/A	#N/A	#N/A
Bacteroides.sp900765785	-0.230769	-0.263158	-0.382463	-0.330528	-0.330534	0	#N/A	#N/A	#N/A	#N/A	#N/A	#N/A	#N/A	#N/A	#N/A	#N/A	#N/A	#N/A	#N/A	#N/A

## Sheet: Source Data Fig. 4
Feature	EffectSize_RYGB	EffectSize_SG	rho_corr_CAP1_12M_RYGB	rho_corr_CAP1_12M_SG	rho_corr_generich_12M	Effect_size_remission	Effect_size_Weight	Effect_size_BMI	Effect_size_BGS	Effect_size_Fatmass	Effect_size_FBG	Effect_size_HbA1c	Effect_size_HDL	Effect_size_TG	Effect_size_LDL	Effect_size_HOMA2S	Effect_size_GLP1_15min	Effect_size_GLP1_AUC
arabinoxylan.degradation	-0.641026	-0.263158	-0.654588	-0.581355	-0.25894	-0.412828	#N/A	0.346137	#N/A	#N/A	#N/A	#N/A	#N/A	#N/A	#N/A	#N/A	#N/A	#N/A
fructan.degradation	-0.538462	-0.157895	-0.569433	-0.192472	-0.126347	-0.222546	0.269298	0.245131	#N/A	0.196522	#N/A	#N/A	#N/A	#N/A	#N/A	-0.27308	-0.239003	#N/A
pectin.degradation.I	-0.333333	0	-0.110526	-0.202539	-0.165387	#N/A	#N/A	#N/A	#N/A	#N/A	#N/A	#N/A	#N/A	#N/A	#N/A	#N/A	#N/A	#N/A
pectine.degradation.II	-0.384615	0.105263	0.285223	0.361955	0.480223	#N/A	#N/A	#N/A	#N/A	#N/A	#N/A	#N/A	#N/A	#N/A	#N/A	#N/A	#N/A	#N/A
melibiose.degradation	-0.641026	-0.157895	-0.411538	-0.479812	-0.237052	-0.301846	#N/A	0.290652	-0.204296	0.240717	#N/A	#N/A	#N/A	#N/A	#N/A	-0.204562	-0.219152	#N/A
sucrose.degradation.I	-0.589744	-0.421053	-0.675101	-0.559252	-0.101978	#N/A	#N/A	0.321928	#N/A	#N/A	#N/A	#N/A	#N/A	#N/A	#N/A	#N/A	#N/A	#N/A
sucrose.degradation.II	-0.487179	-0.421053	-0.431781	-0.386585	-0.238986	#N/A	#N/A	0.309528	#N/A	#N/A	#N/A	#N/A	#N/A	#N/A	#N/A	#N/A	#N/A	#N/A
arabinose.degradation	-0.846154	-0.315789	-0.528266	-0.53124	-0.202407	#N/A	#N/A	#N/A	#N/A	#N/A	#N/A	#N/A	#N/A	#N/A	#N/A	-0.371902	#N/A	#N/A
fructose.degradation	-0.230769	-0.263158	0.0125506	-0.171901	0.337978	#N/A	#N/A	#N/A	#N/A	#N/A	#N/A	#N/A	#N/A	#N/A	#N/A	#N/A	#N/A	#N/A
galacturonate.degradation.I	-0.487179	-0.157895	0.057192	-0.172785	-0.193418	-0.264723	0.201428	0.234048	-0.168875	0.233636	#N/A	#N/A	-0.241735	#N/A	#N/A	-0.273067	-0.241085	#N/A
tryptophan.degradation	0.487179	0.315789	0.394534	0.298829	0.0204928	0.264917	-0.335269	-0.349015	#N/A	-0.325604	#N/A	#N/A	#N/A	#N/A	#N/A	0.228204	#N/A	0.20804
tyrosine.degradation.II	-0.410256	-0.0526316	-0.333452	-0.533006	-0.163362	#N/A	#N/A	0.23673	#N/A	0.201689	#N/A	#N/A	#N/A	#N/A	#N/A	#N/A	#N/A	#N/A
aspartate.degradation.I	0.487179	0.157895	-0.135223	0.223766	-0.283348	#N/A	#N/A	#N/A	#N/A	#N/A	#N/A	#N/A	#N/A	#N/A	#N/A	0.199064	#N/A	#N/A
glutamate.degradation.III	0.358974	0.289474	0.556663	0.675238	0.429873	0.246453	#N/A	-0.179547	#N/A	#N/A	#N/A	#N/A	#N/A	#N/A	#N/A	#N/A	#N/A	#N/A
methionine.degradation.II	0.333333	0.263158	0.33222	0.390303	0.434099	#N/A	#N/A	-0.264978	0.282542	-0.260193	#N/A	#N/A	#N/A	-0.243789	#N/A	0.257503	0.297932	0.22232
proline.degradation	0.333333	-0.210526	0.135634	0.0138972	-0.23556	#N/A	#N/A	#N/A	#N/A	#N/A	#N/A	#N/A	#N/A	#N/A	#N/A	#N/A	#N/A	#N/A
cysteine.degradation.II	0.589744	0.210526	-0.0398785	0.221359	-0.278143	#N/A	#N/A	#N/A	#N/A	#N/A	#N/A	#N/A	#N/A	#N/A	#N/A	0.207485	#N/A	#N/A
serine.degradation	0.179487	0.105263	0.312551	0.299486	0.141793	#N/A	#N/A	#N/A	#N/A	#N/A	#N/A	#N/A	#N/A	#N/A	#N/A	#N/A	#N/A	#N/A
threonine.degradation.II	-0.282051	-0.157895	-0.138259	-0.225079	0.257982	#N/A	0.208843	#N/A	#N/A	#N/A	#N/A	#N/A	#N/A	#N/A	#N/A	-0.215437	#N/A	#N/A
arginine.degradation.I	-0.641026	-0.0526316	-0.299813	-0.311084	-0.038212	#N/A	#N/A	#N/A	#N/A	#N/A	#N/A	#N/A	#N/A	#N/A	#N/A	#N/A	#N/A	#N/A
arginine.degradation.II	0.564103	-0.315789	0.352852	0.132169	-0.0415631	#N/A	#N/A	#N/A	#N/A	#N/A	#N/A	#N/A	#N/A	#N/A	#N/A	#N/A	#N/A	#N/A
arginine.degradation.V	0.282051	-0.105263	0.210953	0.185031	0.318582	#N/A	#N/A	#N/A	#N/A	#N/A	#N/A	#N/A	#N/A	#N/A	#N/A	#N/A	#N/A	#N/A
lysine.degradation.I	0.589744	0.473684	0.412348	0.526644	0.30835	#N/A	#N/A	-0.289857	#N/A	#N/A	#N/A	#N/A	#N/A	#N/A	#N/A	#N/A	#N/A	#N/A
lysine.degradation.II	0.230769	-0.263158	0.405405	0.237921	0.0753755	#N/A	#N/A	#N/A	#N/A	#N/A	#N/A	#N/A	#N/A	#N/A	#N/A	#N/A	#N/A	#N/A
anaerobic.fatty.acid.beta.oxidation	0.435897	-0.157895	0.364179	0.125691	-0.026576	#N/A	#N/A	#N/A	#N/A	#N/A	#N/A	#N/A	#N/A	#N/A	#N/A	#N/A	#N/A	#N/A
triacylglycerol.degradation	0.487179	0.131579	-0.016	0.0651056	0.339652	0.273664	#N/A	#N/A	0.190036	-0.261531	#N/A	#N/A	#N/A	#N/A	#N/A	0.345611	0.302093	0.24663
Entner.Doudoroff.pathway	-0.487179	-0.263158	-0.340283	-0.535398	-0.36085	#N/A	#N/A	#N/A	-0.167866	#N/A	#N/A	#N/A	#N/A	#N/A	#N/A	-0.198246	#N/A	#N/A
glycolysis..pay.off.phase.	0.179487	0.473684	0.274508	0.525331	0.495238	0.305539	#N/A	#N/A	#N/A	#N/A	#N/A	#N/A	#N/A	#N/A	#N/A	0.278604	#N/A	#N/A
NADH.ferredoxin.oxidoreductase	0.410256	-0.342105	0.439909	0.366359	0.088097	#N/A	#N/A	#N/A	#N/A	#N/A	#N/A	#N/A	#N/A	#N/A	#N/A	#N/A	#N/A	#N/A
pyruvate.dehydrogenase.complex	0.692308	0.526316	0.543117	0.713574	0.266356	#N/A	#N/A	#N/A	#N/A	#N/A	#N/A	#N/A	#N/A	#N/A	#N/A	#N/A	#N/A	#N/A
pyruvate.formate.lyase	-0.282051	0	-0.00566802	-0.244994	0.0342815	#N/A	#N/A	#N/A	-0.237516	#N/A	0.212613	0.160375	#N/A	#N/A	#N/A	-0.214026	-0.166193	#N/A
formate.conversion	0.487179	0.157895	0.263563	-0.000109421	0.192413	0.31137	#N/A	-0.250515	#N/A	-0.254115	#N/A	#N/A	0.213223	#N/A	#N/A	0.19929	0.298291	0.258368
lactaldehyde.degradation	-0.692308	-0.263158	-0.327547	-0.489222	0.132829	#N/A	#N/A	#N/A	#N/A	#N/A	#N/A	#N/A	#N/A	#N/A	#N/A	#N/A	#N/A	#N/A
putrescine.degradation	0.538462	-0.368421	0.358437	0.112984	-0.0262874	#N/A	#N/A	#N/A	#N/A	#N/A	#N/A	#N/A	#N/A	#N/A	#N/A	#N/A	#N/A	#N/A
acetyl.CoA.to.acetate	-0.025641	0.263158	0.0463563	0.240753	0.393178	#N/A	#N/A	#N/A	#N/A	#N/A	#N/A	#N/A	#N/A	#N/A	#N/A	#N/A	#N/A	#N/A
ethanol.production.I	-0.282051	-0.157895	-0.0217633	-0.195656	0.308776	#N/A	0.240108	0.17766	#N/A	#N/A	0.170446	#N/A	#N/A	#N/A	#N/A	-0.226035	-0.169061	#N/A
propionate.production.I	0.435897	-0.263158	0.223047	0.153468	0.119811	#N/A	#N/A	#N/A	#N/A	#N/A	#N/A	#N/A	#N/A	#N/A	#N/A	#N/A	#N/A	#N/A
methanogenesis...methyl.coM	0.358974	0.236842	0.0626381	0.529154	0.389256	#N/A	#N/A	#N/A	#N/A	#N/A	#N/A	#N/A	#N/A	#N/A	#N/A	#N/A	#N/A	#N/A
methanogenesis.from.carbon.dioxide	0.333333	0.263158	0.0863839	0.437596	0.377898	#N/A	#N/A	#N/A	#N/A	#N/A	#N/A	#N/A	#N/A	#N/A	#N/A	#N/A	#N/A	#N/A
sulfate.reduction..dissimilatory.	-0.487179	-0.578947	-0.292829	-0.481781	0.282811	#N/A	#N/A	#N/A	#N/A	#N/A	#N/A	#N/A	#N/A	#N/A	#N/A	#N/A	#N/A	-0.214789
mucin.degradation	0.384615	0.105263	0.0530364	0.210417	-0.0479783	#N/A	-0.313011	-0.27971	#N/A	-0.24843	#N/A	#N/A	#N/A	#N/A	#N/A	0.265232	0.285305	#N/A
cinnamate.conversion	0.641026	0.0526316	0.104565	0.427727	0.423161	#N/A	#N/A	#N/A	#N/A	#N/A	#N/A	#N/A	#N/A	#N/A	#N/A	0.33716	#N/A	0.179638
vanillate.conversion	0.461538	-0.105263	0.143559	0.195939	0.263738	#N/A	#N/A	#N/A	#N/A	#N/A	#N/A	#N/A	#N/A	#N/A	#N/A	#N/A	#N/A	#N/A
quinate.degradation	-0.692308	0.0526316	0.0497039	-0.230138	-0.00939899	-0.234014	0.173773	0.166324	#N/A	#N/A	0.167165	#N/A	#N/A	#N/A	#N/A	-0.216048	#N/A	#N/A
X4.hydroxybenzoate.conversion	0.307692	-0.0263158	-0.0951397	0.124829	0.00482503	#N/A	#N/A	#N/A	#N/A	#N/A	#N/A	#N/A	#N/A	#N/A	#N/A	#N/A	#N/A	#N/A
BCFA_SCFA_ratio	0.526316	0.375	0.281855	0.124411	0.242127
generichness	0.487179	0.631579	0.335718	0.651299	NA	0.369873663751215	NA	NA	0.313951033958352	-0.229310781033188	-0.354524488867494	-0.331852088817403	NA	NA	NA	0.352647667856858	NA	0.228492842871053
saccharolytic	-0.589744	-0.263158				-0.402138

## Sheet: Source Data Fig. 5
	timepoint	op2	SCFA_ratio
OS2_B	PRE	RYGB	0.0736143
OS3_B	PRE	SG	0.0568247
OS4_B	PRE	SG	0.00621468
OS5_B	PRE	RYGB	0.0707579
OS6_B	PRE	SG	NA
OS8_B	PRE	RYGB	0.0376215
OS9_B	PRE	SG	0.0911333
OS11_B	PRE	RYGB	0.0563584
OS12_B	PRE	SG	0.0226299
OS14_B	PRE	SG	0.00780982
OS15_B	PRE	SG	0.0295384
OS19_B	PRE	SG	NA
OS20_B	PRE	RYGB	NA
OS22_B	PRE	SG	0.0342419
OS26_B	PRE	RYGB	0.0556527
OS27_B	PRE	SG	NA
OS28_B	PRE	SG	0.0201026
OS29_B	PRE	SG	0.0615785
OS31_B	PRE	RYGB	0.0698942
OS32_B	PRE	RYGB	0.0860356
OS33_B	PRE	SG	0.0112219
OS35_B	PRE	SG	0.0474115
OS37_B	PRE	RYGB	0.0302003
OS39_B	PRE	RYGB	0.0157741
OS42_B	PRE	RYGB	0.0490826
OS43_B	PRE	SG	NA
OS45_B	PRE	RYGB	0.029305
OS46_B	PRE	RYGB	0.0408614
OS50_B	PRE	SG	0.0508587
OS51_B	PRE	RYGB	0.000353457
OS53_B	PRE	SG	0.0762746
OS55_B	PRE	RYGB	0.00892961
OS56_B	PRE	RYGB	0.0360134
OS57_B	PRE	SG	0.0651241
OS58_B	PRE	RYGB	0.0470871
OS59_B	PRE	RYGB	0.0384255
OS60_B	PRE	SG	0.0362206
OS62_B	PRE	RYGB	0.0256968
OS64_B	PRE	RYGB	0.037473
OS67_B	PRE	SG	0.0295069
OS68_B	PRE	RYGB	0.0535204
OS69_B	PRE	SG	0.073456
OS70_B	PRE	RYGB	0.0522289
OS71_B	PRE	RYGB	0.0255592
OS73_B	PRE	RYGB	0.0349038
OS74_B	PRE	SG	0.0604266
OS78_B	PRE	RYGB	0.0584203
OS79_B	PRE	SG	0.0430334
OS84_B	PRE	SG	NA
OS87_B	PRE	SG	0.0471391
OS89_B	PRE	SG	0.0533616
OS90_B	PRE	RYGB	0.0538391
OS93_B	PRE	RYGB	0.045591
OS95_B	PRE	RYGB	0.0115108
OS96_B	PRE	SG	0.0200936
OS97_B	PRE	RYGB	0.0610982
OS98_B	PRE	SG	0.0486516
OS99_B	PRE	RYGB	0.0248143
OS100_B	PRE	SG	0.0444845
OS101_B	PRE	RYGB	0.0608811
OS103_B	PRE	RYGB	0.0441101
OS104_B	PRE	SG	0.0566748
OS105_B	PRE	SG	0.0625322
OS106_B	PRE	SG	NA
OS107_B	PRE	RYGB	0.0426535
OS108_B	PRE	RYGB	0.056071
OS110_B	PRE	SG	0.0285442
OS111_B	PRE	RYGB	0.0541191
OS112_B	PRE	RYGB	0.0217955
OS113_B	PRE	RYGB	0.00776693
OS114_B	PRE	RYGB	0.0534464
OS117_B	PRE	SG	0.0630915
OS118_B	PRE	SG	0.032219
OS122_B	PRE	SG	0.0634941
OS123_B	PRE	RYGB	0.00964244
OS125_B	PRE	SG	0.0392931
OS127_B	PRE	SG	0.049757
OS2_12M	12M	RYGB	0.0735498
OS3_12M	12M	SG	0.0799603
OS4_12M	12M	SG	0.101663
OS5_12M	12M	RYGB	0.052219
OS6_12M	12M	SG	NA
OS8_12M	12M	RYGB	0.0576517
OS9_12M	12M	SG	0.090496
OS11_12M	12M	RYGB	0.0564045
OS12_12M	12M	SG	0.0933403
OS14_12M	12M	SG	0.0810968
OS15_12M	12M	SG	0.0156365
OS19_12M	12M	SG	NA
OS20_12M	12M	RYGB	NA
OS22_12M	12M	SG	0.0336603
OS26_12M	12M	RYGB	0.096277
OS27_12M	12M	SG	NA
OS28_12M	12M	SG	0.0506195
OS29_12M	12M	SG	0.0244791
OS31_12M	12M	RYGB	0.0565958
OS32_12M	12M	RYGB	0.0436563
OS33_12M	12M	SG	0.0606712
OS35_12M	12M	SG	0.0872411
OS37_12M	12M	RYGB	0.101989
OS39_12M	12M	RYGB	0.0503451
OS42_12M	12M	RYGB	0.0741038
OS43_12M	12M	SG	NA
OS45_12M	12M	RYGB	0.0483078
OS46_12M	12M	RYGB	0.0492072
OS50_12M	12M	SG	0.0625713
OS51_12M	12M	RYGB	0.0579995
OS53_12M	12M	SG	0.0540288
OS55_12M	12M	RYGB	0.0467792
OS56_12M	12M	RYGB	0.0641738
OS57_12M	12M	SG	0.0143871
OS58_12M	12M	RYGB	0.0718424
OS59_12M	12M	RYGB	0.0771329
OS60_12M	12M	SG	0.037802
OS62_12M	12M	RYGB	0.0497671
OS64_12M	12M	RYGB	0.0883547
OS67_12M	12M	SG	0.0700195
OS68_12M	12M	RYGB	0.0388461
OS69_12M	12M	SG	0.0161712
OS70_12M	12M	RYGB	0.0448792
OS71_12M	12M	RYGB	0.102231
OS73_12M	12M	RYGB	0.076068
OS74_12M	12M	SG	0.0434267
OS78_12M	12M	RYGB	0.0707959
OS79_12M	12M	SG	0.0544619
OS84_12M	12M	SG	NA
OS87_12M	12M	SG	0.0682638
OS89_12M	12M	SG	0.0749499
OS90_12M	12M	RYGB	0.0789229
OS93_12M	12M	RYGB	0.0537909
OS95_12M	12M	RYGB	0.0179864
OS96_12M	12M	SG	0.0452699
OS97_12M	12M	RYGB	0.0557445
OS98_12M	12M	SG	0.144056
OS99_12M	12M	RYGB	0.0822479
OS100_12M	12M	SG	0.0780805
OS101_12M	12M	RYGB	0.0372565
OS103_12M	12M	RYGB	0.0150497
OS104_12M	12M	SG	0.0771555
OS105_12M	12M	SG	0.0771432
OS106_12M	12M	SG	NA
OS107_12M	12M	RYGB	0.0747108
OS108_12M	12M	RYGB	0.0784796
OS110_12M	12M	SG	0.0632502
OS111_12M	12M	RYGB	0.0648073
OS112_12M	12M	RYGB	0.100446
OS113_12M	12M	RYGB	0.0714148
OS114_12M	12M	RYGB	0.0638066
OS117_12M	12M	SG	0.0238185
OS118_12M	12M	SG	0.0492531
OS122_12M	12M	SG	0.0186344
OS123_12M	12M	RYGB	0.0487127
OS125_12M	12M	SG	0.0647433
OS127_12M	12M	SG	0.0992078

## Sheet: Source Data Fig. 6
	mean_PRE	mean_12M_SG	sign.level_SG	mean_12M_RYGB	sign.level_RYGB	mean_12M_All	sign.level_All	but.buk	ato	X4hbt	GTDB_anno
CAG00325	4.54545	0.157895	ns	0.102564	ns	0.12987	#	NA	NA	4hbt	CAG00325;d__Bacteria;p__Firmicutes_A;c__Clostridia;o__Lachnospirales;f__Lachnospiraceae;g__Ruminococcus_B;s__
CAG00063	18.8831	2.92105	ns	0.564103	**	1.72727	***	buk/but	NA	NA	CAG00063;d__Bacteria;p__Firmicutes_A;c__Clostridia;o__Lachnospirales;f__Lachnospiraceae;g__Ruminococcus_B;s__Ruminococcus_B gnavus
CAG00265	3.57143	0.710526	ns	1.02564	ns	0.87013	*	buk/but	NA	NA	CAG00265;d__Bacteria;p__Firmicutes_A;c__Clostridia;o__Peptostreptococcales;f__Peptostreptococcaceae;g__Intestinibacter;s__Intestinibacter sp900540355
CAG00020	12.7273	5.86842	ns	3.87179	**	4.85714	***	buk/but	ato	4hbt	CAG00020;d__Bacteria;p__Firmicutes_A;c__Clostridia;o__Oscillospirales;f__Oscillospiraceae;g__Flavonifractor;s__Flavonifractor plautii
CAG00303	4.74026	2.81579	ns	1.64103	*	2.22078	#	buk/but	NA	NA	CAG00303;d__Bacteria;p__Firmicutes_A;c__Clostridia;o__Lachnospirales;f__Lachnospiraceae;g__Eubacterium_G;s__Eubacterium_G sp000435815
CAG00209	4.01299	1.5	ns	1.66667	ns	1.58442	**	buk/but	NA	NA	CAG00209;d__Bacteria;p__Firmicutes_A;c__Clostridia;o__Lachnospirales;f__Lachnospiraceae;g__Clostridium_Q;s__Clostridium_Q saccharolyticum_A
CAG00242	17.3766	4.5	ns	7.48718	ns	6.01299	#	NA	NA	4hbt	CAG00242;d__Bacteria;p__Firmicutes_A;c__Clostridia;o__Oscillospirales;f__Acutalibacteraceae;g__Eubacterium_R;s__Eubacterium_R sp000436835
CAG00169	3.5974	2.31579	ns	1.66667	ns	1.98701	#	buk/but	ato	4hbt	CAG00169;d__Bacteria;p__Firmicutes_A;c__Clostridia;o__Lachnospirales;f__Lachnospiraceae;g__Blautia_A;s__Blautia_A hydrogenotrophica
CAG00038	40.8052	6.02632	ns	19	#	12.5974	*	buk/but	NA	NA	CAG00038;d__Bacteria;p__Bacteroidota;c__Bacteroidia;o__Bacteroidales;f__Bacteroidaceae;g__Bacteroides;s__Bacteroides eggerthii
CAG00244	4.67532	3.84211	ns	2.23077	#	3.02597	ns	buk/but	NA	NA	CAG00244;d__Bacteria;p__Firmicutes_A;c__Clostridia;o__Oscillospirales;f__Oscillospiraceae;g__Lawsonibacter;s__Lawsonibacter sp900066825
CAG00037	31.2208	29.5789	ns	14.9487	*	22.1688	ns	buk/but	NA	NA	CAG00037;d__Bacteria;p__Firmicutes_A;c__Clostridia;o__Oscillospirales;f__Ruminococcaceae;g__Faecalibacterium;s__Faecalibacterium prausnitzii_D
CAG00148	55.013	43.9211	ns	32.2821	ns	38.026	*	buk/but	NA	NA	CAG00148;d__Bacteria;p__Firmicutes_A;c__Clostridia;o__Lachnospirales;f__Lachnospiraceae;g__Anaerobutyricum;s__Anaerobutyricum hallii
CAG00067	15.2987	16.8684	ns	9.28205	*	13.026	ns	buk/but	NA	NA	CAG00067;d__Bacteria;p__Firmicutes_A;c__Clostridia;o__Oscillospirales;f__Oscillospiraceae;g__Dysosmobacter;s__Dysosmobacter welbionis
CAG00142	8.12987	9.26316	ns	5	*	7.1039	ns	buk/but	NA	NA	CAG00142;d__Bacteria;p__Firmicutes_A;c__Clostridia;o__Oscillospirales;f__Oscillospiraceae;g__Lawsonibacter;s__Lawsonibacter asaccharolyticus
CAG00429	2.62338	0.552632	ns	1.71795	*	1.14286	*	buk/but	NA	NA	CAG00429;d__Bacteria;p__Firmicutes_A;c__Clostridia;o__Oscillospirales;f__Oscillospiraceae;g__Dysosmobacter;s__
CAG00157	5.97403	3.94737	ns	4.46154	ns	4.20779	#	buk/but	NA	NA	CAG00157;d__Bacteria;p__Firmicutes_A;c__Clostridia;o__Oscillospirales;f__Butyricicoccaceae;g__Agathobaculum;s__
CAG00252	0.727273	6.21053	ns	0.692308	ns	3.41558	*	buk/but	ato	4hbt	CAG00252;d__Bacteria;p__Firmicutes_A;c__Clostridia;o__Oscillospirales;f__Oscillospiraceae;g__Flavonifractor;s__Flavonifractor sp900549795
CAG00197	28.6623	13.0263	ns	28.9487	ns	21.0909	*	buk/but	NA	NA	CAG00197;d__Bacteria;p__Firmicutes_A;c__Clostridia;o__Lachnospirales;f__Lachnospiraceae;g__Clostridium_Q;s__Clostridium_Q sp003024715
CAG00184	9.81818	12.7895	ns	11.5385	ns	12.1558	#	buk/but	NA	4hbt	CAG00184;d__Bacteria;p__Firmicutes_A;c__Clostridia;o__Oscillospirales;f__Oscillospiraceae;g__Evtepia;s__Evtepia gabavorous
CAG00191	17.0649	18.2895	ns	23.6154	#	20.987	ns	buk/but	ato	4hbt	CAG00191;d__Bacteria;p__Bacteroidota;c__Bacteroidia;o__Bacteroidales;f__Marinifilaceae;g__Odoribacter;s__Odoribacter splanchnicus
CAG00083	31.6623	36.3421	ns	54.2308	*	45.4026	*	buk/but	NA	4hbt	CAG00083;d__Bacteria;p__Bacteroidota;c__Bacteroidia;o__Bacteroidales;f__Rikenellaceae;g__Alistipes;s__Alistipes finegoldii
CAG00138	12.6494	20.4737	ns	22.1026	*	21.2987	*	buk/but	NA	NA	CAG00138;d__Bacteria;p__Firmicutes_A;c__Clostridia;o__Lachnospirales;f__Lachnospiraceae;g__Anaerobutyricum;s__Anaerobutyricum soehngenii
CAG00267	1.72727	2.73684	ns	3.23077	ns	2.98701	*	buk/but	NA	4hbt	CAG00267;d__Bacteria;p__Bacteroidota;c__Bacteroidia;o__Bacteroidales;f__Rikenellaceae;g__Alistipes_A;s__Alistipes_A sp900240235
CAG00171	8.49351	16.0526	ns	17.2821	*	16.6753	**	NA	NA	4hbt	CAG00171;d__Bacteria;p__Bacteroidota;c__Bacteroidia;o__Bacteroidales;f__Rikenellaceae;g__Alistipes;s__Alistipes communis
CAG00194	1.87013	4.44737	ns	4.07692	#	4.25974	*	buk/but	NA	4hbt	CAG00194;d__Bacteria;p__Bacteroidota;c__Bacteroidia;o__Bacteroidales;f__Rikenellaceae;g__Alistipes;s__Alistipes senegalensis
CAG00307	4.36364	3.63158	ns	10.2821	*	7	#	buk/but	NA	NA	CAG00307;d__Bacteria;p__Firmicutes_A;c__Clostridia;o__Lachnospirales;f__Lachnospiraceae;g__UBA7182;s__UBA7182 sp003480725
CAG00187	6.96104	11.2632	ns	16.6154	*	13.974	#	buk/but	NA	NA	CAG00187;d__Bacteria;p__Firmicutes_A;c__Clostridia;o__Oscillospirales;f__Oscillospiraceae;g__ER4;s__ER4 sp900317525
CAG00045	17.7792	20.5	ns	47.6923	**	34.2727	***	buk/but	NA	4hbt	CAG00045;d__Bacteria;p__Bacteroidota;c__Bacteroidia;o__Bacteroidales;f__Rikenellaceae;g__Alistipes;s__Alistipes shahii
CAG00374	1.54545	3.65789	ns	4.20513	*	3.93506	*	buk/but	NA	NA	CAG00374;d__Bacteria;p__Firmicutes_A;c__Clostridia;o__Lachnospirales;f__Lachnospiraceae;g__CAG-81;s__CAG-81 sp900066785
CAG00111	12.6753	27.4211	ns	35.5128	**	31.5195	***	buk/but	NA	NA	CAG00111;d__Bacteria;p__Firmicutes_A;c__Clostridia;o__Oscillospirales;f__Oscillospiraceae;g__CAG-110;s__
CAG00177	1.64935	6.68421	ns	4.69231	ns	5.67532	#	buk/but	NA	4hbt	CAG00177;d__Bacteria;p__Bacteroidota;c__Bacteroidia;o__Bacteroidales;f__Rikenellaceae;g__Alistipes;s__Alistipes sp000434235
CAG00275	8.1039	19.9737	ns	25.9487	**	23	***	buk/but	NA	NA	CAG00275;d__Bacteria;p__Firmicutes_A;c__Clostridia;o__Oscillospirales;f__Oscillospiraceae;g__Dysosmobacter;s__Dysosmobacter sp001916835
CAG00207	1.54545	7.05263	ns	5	ns	6.01299	*	buk/but	NA	NA	CAG00207;d__Bacteria;p__Firmicutes_A;c__Clostridia;o__Lachnospirales;f__Lachnospiraceae;g__Eubacterium_F;s__Eubacterium_F sp000433735
CAG00363	0.519481	7.68421	ns	1.74359	ns	4.67532	*	NA	ato	4hbt	CAG00363;d__Bacteria;p__Firmicutes_A;c__Clostridia_A;o__Christensenellales;f__CAG-314;g__CAG-314;s__
CAG00056	5.8961	49.5	ns	21.5385	ns	35.3377	**	buk/but	ato	NA	CAG00056;d__Bacteria;p__Firmicutes_A;c__Clostridia_A;o__Christensenellales;f__CAG-138;g__PeH17;s__PeH17 sp000435055
CAG00121	1.79221	2.42105	ns	6.5641	*	4.51948	*	buk/but	ato	4hbt	CAG00121;d__Bacteria;p__Firmicutes_A;c__Clostridia;o__Oscillospirales;f__Oscillospiraceae;g__Intestinimonas;s__Intestinimonas butyriciproducens
CAG00085	10.4156	30.2895	ns	38.1795	#	34.2857	*	buk/but	NA	NA	CAG00085;d__Bacteria;p__Bacteroidota;c__Bacteroidia;o__Bacteroidales;f__Bacteroidaceae;g__Prevotella;s__
CAG00090	4.4026	13	ns	16.9487	ns	15	#	buk/but	NA	4hbt	CAG00090;d__Bacteria;p__Firmicutes_A;c__Clostridia;o__Oscillospirales;f__Oscillospiraceae;g__CAG-103;s__
CAG00192	24.0649	29.0263	ns	101.462	**	65.7143	*	buk/but	NA	4hbt	CAG00192;d__Bacteria;p__Firmicutes_A;c__Clostridia;o__Oscillospirales;f__Oscillospiraceae;g__CAG-103;s__
CAG00132	1.98701	21.0526	ns	9.20513	*	15.0519	***	buk/but	NA	NA	CAG00132;d__Bacteria;p__Firmicutes_A;c__Clostridia_A;o__Christensenellales;f__CAG-138;g__SFEL01;s__SFEL01 sp004557245
CAG00025	4.8961	8.39474	ns	31.1795	**	19.9351	***	buk/but	NA	NA	CAG00025;d__Bacteria;p__Firmicutes_A;c__Clostridia;o__Lachnospirales;f__Lachnospiraceae;g__Roseburia;s__Roseburia hominis
CAG00405	0.519481	1.97368	ns	3.76923	*	2.88312	***	buk/but	ato	4hbt	CAG00405;d__Bacteria;p__Firmicutes_A;c__Clostridia;o__Oscillospirales;f__Oscillospiraceae;g__Intestinimonas;s__Intestinimonas massiliensis
CAG00239	0.701299	1.57895	ns	6.94872	*	4.2987	#	buk/but	NA	NA	CAG00239;d__Bacteria;p__Firmicutes;c__Bacilli;o__Lactobacillales;f__Enterococcaceae;g__Enterococcus;s__Enterococcus faecalis
CAG00206	0.246753	5.55263	ns	2.61538	*	4.06494	***	NA	NA	4hbt	CAG00206;d__Bacteria;p__Firmicutes_A;c__Clostridia;o__Oscillospirales;f__Ruminococcaceae;g__Anaerotruncus;s__Anaerotruncus massiliensis
CAG00376	1.74026	1.44737	ns	22.7436	#	12.2338	#	NA	ato	NA	CAG00376;d__Bacteria;p__Firmicutes_A;c__Clostridia;o__Oscillospirales;f__Oscillospiraceae;g__CAG-103;s__
CAG00154	0.467532	7.10526	ns	11.7949	ns	9.48052	*	buk/but	ato	NA	CAG00154;d__Bacteria;p__Firmicutes_A;c__Clostridia_A;o__Christensenellales;f__CAG-138;g__Phil1;s__Phil1 sp001940855

## Sheet: Source Data Fig. 7
Type_feature	Feature	EffectSize_remission	EffectSize_remission_RYGB	EffectSize_remission_SG	EffectSize_BCFA_SCFA_ratio	EffectSize_BCFA_SCFA_ratio_RYGB	EffectSize_BCFA_SCFA_ratio_SG
generichness	generichness	0.369874	0.38494	0.389286	0.344878	0.281859	0
ratio	BCFA_SCFA_ratio	0	0	0.635266	#N/A	#N/A	#N/A
species	PeH17.sp000435055	0.433431	0.399719	0.528571	0	0.306089	0
species	Lachnospira.eligens_A	0.416132	0.529909	0	0	0	0
species	Phil1.sp001940855	0.412439	0	0.441964	0	0	0.410157
species	Lachnospira.sp003537285	0.383868	0.46235	0	0	0	0
species	Alistipes.senegalensis	0.369485	0.596059	0	0	0	0
species	CAG.110.sp003525905	0.323421	0.394792	0	0	0	0
species	CAG.170.sp002404795	0.323226	0.437016	0	0	0	0
species	SFFH01.sp900542395	0.321866	0	0	0	0	0
species	Alistipes.finegoldii	0.289407	0	0	0	0	0
species	CAG.170.sp000432135	0.281244	0	0	0	0	0
species	Alistipes.dispar	0.262974	0	0	0.245653	0	0.268553
species	TF01.11.sp003529475	0.255199	0.293455	0	0	0	0
species	CAG.180.sp000432435	0.242371	0	0	0	0	0
species	CAG.110.sp000434635	0.240428	0	0	0.300366	0.308062	0
species	CAG.110.sp000435995	0.237318	0	0	0.389807	0	0
species	Eisenbergiella.tayi	0.228571	0	0.342857	0.399227	0	0.500601
species	ER4.sp900317525	0.202915	0	0	0.337126	0.341647	0
species	Streptococcus.parasanguinis	0	0.508797	0	0	0	0
species	SFEL01.sp004557245	0	0	0.482143	0	0	0
species	Bacteroides.xylanisolvens	0	-0.300493	0	0	0	0
species	Ruminococcus_B.gnavus	0	-0.501759	0	0	0	0
species	Alistipes.communis	0	0.475018	0	0	0	0
species	Anaerobutyricum.soehngenii	0	0.425757	0	0	0	0
species	Eisenbergiella.sp900066775	0	0	0.398214	0	0	0
species	Klebsiella.pneumoniae	0	0.415201	0	0	0	0
species	Escherichia.sp000208585	0	0.277973	0	0.259935	0	0
species	Escherichia.fergusonii	0	0.277973	0	0.259239	0	0
species	Eggerthella.lenta	0	-0.361717	0	0	0	0
species	Firm.11.sp900540045	0	0	0.454464	0.376768	0	0
species	Bacteroides.sp902362375	-0.216521	0	0	0	0	0
species	Blautia_A.caecimuris	-0.240233	-0.276566	0	0	0	0
species	Flavonifractor.plautii	-0.314286	-0.437016	0	0	0	0
species	Lachnoclostridium_B.sp900066555	-0.359378	0	0	0	0	0
GMM	pyruvate.dehydrogenase.complex	0	0	0.414286	0	0	0
GMM	lysine.degradation.I	0	0	0.536607	0.571839	0.475536	0.646749
GMM	sucrose.degradation.II	0	-0.304715	-0.427679	0	-0.355051	0
GMM	sucrose.degradation.I	0	-0.410978	0	0	-0.376366	0
GMM	arginine.degradation.II	0	0.436312	0	0.193239	0	0
GMM	tryptophan.degradation	0.264917	0	0	0.464925	0	0
GMM	triacylglycerol.degradation	0.273664	0.410978	0	0.347755	0.363363	0
GMM	formate.conversion	0.31137	0.330049	0	0.38397	0	0
GMM	vanillate.conversion	0	0.43209	0	0	0	0
GMM	anaerobic.fatty.acid.beta.oxidation	0	0.306826	0	0	0	0
GMM	glutamate.degradation.III	0.246453	0	0	0.441768	0.337943	0
GMM	methanogenesis...methyl.coM	0	0.259676	0	0	0	0
GMM	methionine.degradation.II	0	0.334272	0	0.391194	0.37902	0
GMM	galacturonate.degradation.I	-0.264723	-0.344828	0	-0.264662	0	0
GMM	fructan.degradation	-0.222546	0	0	0	0	0
GMM	arabinoxylan.degradation	-0.412828	0	0	0	0	0
GMM	melibiose.degradation	-0.301846	-0.292048	0	0	0	0
GMM	arginine.degradation.I	0	-0.332864	0	-0.413262	0	0
GMM	quinate.degradation	-0.234014	-0.477833	0	0	0	0
GMM	glycolysis..pay.off.phase.	0.305539	0	0.469643	0.374838	0	0
GMM	acetyl.CoA.to.acetate	0	0	0.372321	0	0	0
GMM	butyrate.production.I	0.230126	0	0	0.274246	0	0
GMM	feruloyl.esterase..cellulolosome.	0	0.355384	0	0	0	0
butyrate_gene	AtoAorD	0.340719	0.281492	0.419643	0.563221	0.427318	0.692125
butyrate_gene	4HBT	0	0	0.461607	0	0	0

## Sheet: Source Data Fig. 8
	timepoint	group2	Remission_1y	Remission_5y	SCFA_ratio	CAP1.uhgg2
OS2_B	PRE	pre	yes	0	0.0736143	-2.12423
OS3_B	PRE	pre	yes	0	0.0568247	0.18597
OS4_B	PRE	pre	yes	0	0.00621468	-2.05852
OS5_B	PRE	pre	yes	NA	0.0707579	-0.341108
OS6_B	PRE	pre	yes	NA	NA	-0.262192
OS8_B	PRE	pre	yes	1	0.0376215	-1.89807
OS9_B	PRE	pre	yes	1	0.0911333	1.04033
OS11_B	PRE	pre	no	0	0.0563584	-0.918395
OS12_B	PRE	pre	yes	0	0.0226299	-1.43759
OS14_B	PRE	pre	yes	1	0.00780982	-2.61859
OS15_B	PRE	pre	no	0	0.0295384	-1.07458
OS19_B	PRE	pre	no	1	NA	-1.59849
OS20_B	PRE	pre	no	0	NA	-0.288894
OS22_B	PRE	pre	no	0	0.0342419	-1.79513
OS26_B	PRE	pre	no	0	0.0556527	-0.94646
OS27_B	PRE	pre	yes	1	NA	0.011995
OS28_B	PRE	pre	yes	1	0.0201026	0.228723
OS29_B	PRE	pre	no	0	0.0615785	-0.312427
OS31_B	PRE	pre	yes	1	0.0698942	-0.816684
OS32_B	PRE	pre	yes	1	0.0860356	-1.15989
OS33_B	PRE	pre	yes	0	0.0112219	-1.76258
OS35_B	PRE	pre	yes	0	0.0474115	0.627709
OS37_B	PRE	pre	yes	0	0.0302003	-1.71891
OS39_B	PRE	pre	yes	0	0.0157741	-1.1904
OS42_B	PRE	pre	yes	0	0.0490826	-1.21824
OS43_B	PRE	pre	no	0	NA	-0.382798
OS45_B	PRE	pre	no	0	0.029305	-1.60945
OS46_B	PRE	pre	yes	1	0.0408614	-0.956104
OS50_B	PRE	pre	yes	1	0.0508587	-0.0847013
OS51_B	PRE	pre	no	0	0.000353457	-1.15365
OS53_B	PRE	pre	yes	1	0.0762746	-1.01871
OS55_B	PRE	pre	yes	1	0.00892961	-0.789848
OS56_B	PRE	pre	yes	0	0.0360134	-0.129439
OS57_B	PRE	pre	no	0	0.0651241	0.772083
OS58_B	PRE	pre	no	0	0.0470871	0.237826
OS59_B	PRE	pre	yes	1	0.0384255	-1.74989
OS60_B	PRE	pre	yes	NA	0.0362206	-1.24084
OS62_B	PRE	pre	yes	1	0.0256968	0.314271
OS64_B	PRE	pre	yes	0	0.037473	-1.03541
OS67_B	PRE	pre	no	0	0.0295069	0.314655
OS68_B	PRE	pre	yes	1	0.0535204	-0.573498
OS69_B	PRE	pre	no	0	0.073456	0.3517
OS70_B	PRE	pre	yes	NA	0.0522289	-1.2009
OS71_B	PRE	pre	no	1	0.0255592	-0.587522
OS73_B	PRE	pre	yes	0	0.0349038	-1.28031
OS74_B	PRE	pre	yes	1	0.0604266	0.421708
OS78_B	PRE	pre	yes	1	0.0584203	-0.39718
OS79_B	PRE	pre	yes	0	0.0430334	-1.79399
OS84_B	PRE	pre	no	NA	NA	-0.266349
OS87_B	PRE	pre	yes	1	0.0471391	0.0542996
OS89_B	PRE	pre	yes	0	0.0533616	-1.19215
OS90_B	PRE	pre	no	0	0.0538391	0.0390332
OS93_B	PRE	pre	yes	1	0.045591	-0.084971
OS95_B	PRE	pre	yes	1	0.0115108	-0.663602
OS96_B	PRE	pre	no	0	0.0200936	-1.54341
OS97_B	PRE	pre	yes	1	0.0610982	0.559466
OS98_B	PRE	pre	yes	NA	0.0486516	-1.22669
OS99_B	PRE	pre	yes	0	0.0248143	0.492164
OS100_B	PRE	pre	no	0	0.0444845	-1.44784
OS101_B	PRE	pre	yes	1	0.0608811	-0.631094
OS103_B	PRE	pre	yes	0	0.0441101	-0.985889
OS104_B	PRE	pre	yes	0	0.0566748	-1.00444
OS105_B	PRE	pre	yes	0	0.0625322	-0.135847
OS106_B	PRE	pre	no	0	NA	-0.206439
OS107_B	PRE	pre	yes	1	0.0426535	-1.45322
OS108_B	PRE	pre	yes	1	0.056071	-0.948102
OS110_B	PRE	pre	no	0	0.0285442	-1.80634
OS111_B	PRE	pre	no	0	0.0541191	-0.0214084
OS112_B	PRE	pre	yes	0	0.0217955	-1.67628
OS113_B	PRE	pre	yes	1	0.00776693	-1.7034
OS114_B	PRE	pre	no	0	0.0534464	0.552892
OS117_B	PRE	pre	no	NA	0.0630915	0.255111
OS118_B	PRE	pre	no	0	0.032219	-1.3574
OS122_B	PRE	pre	no	0	0.0634941	1.20868
OS123_B	PRE	pre	yes	1	0.00964244	0.491777
OS125_B	PRE	pre	no	0	0.0392931	-1.20348
OS127_B	PRE	pre	no	0	0.049757	0.114987
OS2_12M	12M	RYGB	yes	0	0.0735498	1.65227
OS3_12M	12M	SG	yes	0	0.0799603	0.261863
OS4_12M	12M	SG	yes	0	0.101663	-1.06794
OS5_12M	12M	RYGB	yes	NA	0.052219	0.502505
OS6_12M	12M	SG	yes	NA	NA	0.374251
OS8_12M	12M	RYGB	yes	1	0.0576517	0.761272
OS9_12M	12M	SG	yes	1	0.090496	1.39275
OS11_12M	12M	RYGB	no	0	0.0564045	0.876472
OS12_12M	12M	SG	yes	0	0.0933403	-0.10788
OS14_12M	12M	SG	yes	1	0.0810968	0.653067
OS15_12M	12M	SG	no	0	0.0156365	-0.431455
OS19_12M	12M	SG	no	1	NA	0.977944
OS20_12M	12M	RYGB	no	0	NA	1.37869
OS22_12M	12M	SG	no	0	0.0336603	-0.858996
OS26_12M	12M	RYGB	no	0	0.096277	1.93057
OS27_12M	12M	SG	yes	1	NA	1.81113
OS28_12M	12M	SG	yes	1	0.0506195	0.976527
OS29_12M	12M	SG	no	0	0.0244791	0.216387
OS31_12M	12M	RYGB	yes	1	0.0565958	1.64305
OS32_12M	12M	RYGB	yes	1	0.0436563	0.198556
OS33_12M	12M	SG	yes	0	0.0606712	-1.12925
OS35_12M	12M	SG	yes	0	0.0872411	1.00168
OS37_12M	12M	RYGB	yes	0	0.101989	1.93126
OS39_12M	12M	RYGB	yes	0	0.0503451	1.32635
OS42_12M	12M	RYGB	yes	0	0.0741038	0.292278
OS43_12M	12M	SG	no	0	NA	0.755921
OS45_12M	12M	RYGB	no	0	0.0483078	0.15086
OS46_12M	12M	RYGB	yes	1	0.0492072	1.25756
OS50_12M	12M	SG	yes	1	0.0625713	0.401757
OS51_12M	12M	RYGB	no	0	0.0579995	0.938271
OS53_12M	12M	SG	yes	1	0.0540288	1.19264
OS55_12M	12M	RYGB	yes	1	0.0467792	0.335011
OS56_12M	12M	RYGB	yes	0	0.0641738	0.566943
OS57_12M	12M	SG	no	0	0.0143871	0.808166
OS58_12M	12M	RYGB	no	0	0.0718424	1.44818
OS59_12M	12M	RYGB	yes	1	0.0771329	0.419316
OS60_12M	12M	SG	yes	NA	0.037802	0.830152
OS62_12M	12M	RYGB	yes	1	0.0497671	1.70701
OS64_12M	12M	RYGB	yes	0	0.0883547	1.15154
OS67_12M	12M	SG	no	0	0.0700195	0.565121
OS68_12M	12M	RYGB	yes	1	0.0388461	1.04075
OS69_12M	12M	SG	no	0	0.0161712	-0.342191
OS70_12M	12M	RYGB	yes	NA	0.0448792	0.825116
OS71_12M	12M	RYGB	no	1	0.102231	1.68533
OS73_12M	12M	RYGB	yes	0	0.076068	1.04374
OS74_12M	12M	SG	yes	1	0.0434267	0.632726
OS78_12M	12M	RYGB	yes	1	0.0707959	0.629847
OS79_12M	12M	SG	yes	0	0.0544619	-0.0812299
OS84_12M	12M	SG	no	NA	NA	1.39012
OS87_12M	12M	SG	yes	1	0.0682638	0.993945
OS89_12M	12M	SG	yes	0	0.0749499	0.166939
OS90_12M	12M	RYGB	no	0	0.0789229	1.2339
OS93_12M	12M	RYGB	yes	1	0.0537909	0.764161
OS95_12M	12M	RYGB	yes	1	0.0179864	0.871205
OS96_12M	12M	SG	no	0	0.0452699	-0.24858
OS97_12M	12M	RYGB	yes	1	0.0557445	1.77242
OS98_12M	12M	SG	yes	NA	0.144056	0.331007
OS99_12M	12M	RYGB	yes	0	0.0822479	2.22435
OS100_12M	12M	SG	no	0	0.0780805	-0.592539
OS101_12M	12M	RYGB	yes	1	0.0372565	1.10805
OS103_12M	12M	RYGB	yes	0	0.0150497	0.24529
OS104_12M	12M	SG	yes	0	0.0771555	0.695234
OS105_12M	12M	SG	yes	0	0.0771432	1.13465
OS106_12M	12M	SG	no	0	NA	0.452532
OS107_12M	12M	RYGB	yes	1	0.0747108	-0.122413
OS108_12M	12M	RYGB	yes	1	0.0784796	0.778305
OS110_12M	12M	SG	no	0	0.0632502	-0.230294
OS111_12M	12M	RYGB	no	0	0.0648073	0.725406
OS112_12M	12M	RYGB	yes	0	0.100446	0.693041
OS113_12M	12M	RYGB	yes	1	0.0714148	1.12645
OS114_12M	12M	RYGB	no	0	0.0638066	1.13859
OS117_12M	12M	SG	no	NA	0.0238185	-1.08505
OS118_12M	12M	SG	no	0	0.0492531	-0.429517
OS122_12M	12M	SG	no	0	0.0186344	0.678815
OS123_12M	12M	RYGB	yes	1	0.0487127	0.978848
OS125_12M	12M	SG	no	0	0.0647433	0.784484
OS127_12M	12M	SG	no	0	0.0992078	0.703371

## Sheet: Extended Data Fig. 7
	timepoint	op2	wtloss_1y	wtloss_5y
OS2_B	PRE	RYGB	27.12	11.1111
OS3_B	PRE	SG	27.39	20.155
OS4_B	PRE	SG	18.45	8.97436
OS5_B	PRE	RYGB	34.34	NA
OS6_B	PRE	SG	35.78	NA
OS8_B	PRE	RYGB	37.27	29.6875
OS9_B	PRE	SG	30.58	17.1642
OS11_B	PRE	RYGB	42.12	44.0559
OS12_B	PRE	SG	26.34	15.4472
OS14_B	PRE	SG	38.5	32.6389
OS15_B	PRE	SG	14.59	4.06504
OS19_B	PRE	SG	8.44	19.8413
OS20_B	PRE	RYGB	23.46	15.0538
OS22_B	PRE	SG	19.15	13.4021
OS26_B	PRE	RYGB	31.18	27.8846
OS27_B	PRE	SG	18.03	12.6214
OS28_B	PRE	SG	26.38	13.0841
OS29_B	PRE	SG	15.69	17.4699
OS31_B	PRE	RYGB	30.04	26.4151
OS32_B	PRE	RYGB	29.58	12.5
OS33_B	PRE	SG	26.47	12.0968
OS35_B	PRE	SG	12.57	0
OS37_B	PRE	RYGB	37.11	24
OS39_B	PRE	RYGB	18.04	11.1111
OS42_B	PRE	RYGB	22.54	21.6049
OS43_B	PRE	SG	16.51	20.339
OS45_B	PRE	RYGB	35.31	27.5862
OS46_B	PRE	RYGB	38.12	25.4237
OS50_B	PRE	SG	26.29	22.4638
OS51_B	PRE	RYGB	25.06	21.7054
OS53_B	PRE	SG	20.24	14.6789
OS55_B	PRE	RYGB	35.92	NA
OS56_B	PRE	RYGB	25.84	24.2188
OS57_B	PRE	SG	7.05	9.52381
OS58_B	PRE	RYGB	25.55	17.8344
OS59_B	PRE	RYGB	24.47	18.6992
OS60_B	PRE	SG	29.1	NA
OS62_B	PRE	RYGB	26.81	20.3252
OS64_B	PRE	RYGB	24.11	9.73451
OS67_B	PRE	SG	38.32	38.3929
OS68_B	PRE	RYGB	28.95	18.1818
OS69_B	PRE	SG	16.81	14.1667
OS70_B	PRE	RYGB	26.21	NA
OS71_B	PRE	RYGB	21.14	29.8077
OS73_B	PRE	RYGB	33.02	15.625
OS74_B	PRE	SG	16.58	37.8205
OS78_B	PRE	RYGB	37.92	27.8195
OS79_B	PRE	SG	29.47	16.0714
OS84_B	PRE	SG	22.97	NA
OS87_B	PRE	SG	33.79	18.797
OS89_B	PRE	SG	21.36	17.2662
OS90_B	PRE	RYGB	26.84	29.1971
OS93_B	PRE	RYGB	31.85	25.7732
OS95_B	PRE	RYGB	33.1	25.6637
OS96_B	PRE	SG	18.88	12.7451
OS97_B	PRE	RYGB	29.23	19
OS98_B	PRE	SG	34.63	NA
OS99_B	PRE	RYGB	19.74	15.9574
OS100_B	PRE	SG	9.72	8.49057
OS101_B	PRE	RYGB	28.25	31.5789
OS103_B	PRE	RYGB	26.02	9.6
OS104_B	PRE	SG	24.65	28.2828
OS105_B	PRE	SG	25.56	24.4604
OS106_B	PRE	SG	39.06	35.2941
OS107_B	PRE	RYGB	38.97	37.5
OS108_B	PRE	RYGB	34.81	40.5941
OS110_B	PRE	SG	24.01	27.5229
OS111_B	PRE	RYGB	29.91	24.6377
OS112_B	PRE	RYGB	25.78	11.9718
OS113_B	PRE	RYGB	29.27	33.0357
OS114_B	PRE	RYGB	21.84	22.1519
OS117_B	PRE	SG	8.81	NA
OS118_B	PRE	SG	18.96	22.6415
OS122_B	PRE	SG	21.51	25.2688
OS123_B	PRE	RYGB	23.89	21.2963
OS125_B	PRE	SG	14.64	9.52381
OS127_B	PRE	SG	7.36	8.39161
OS2_12M	12M	RYGB	27.12	11.1111
OS3_12M	12M	SG	27.39	20.155
OS4_12M	12M	SG	18.45	8.97436
OS5_12M	12M	RYGB	34.34	NA
OS6_12M	12M	SG	35.78	NA
OS8_12M	12M	RYGB	37.27	29.6875
OS9_12M	12M	SG	30.58	17.1642
OS11_12M	12M	RYGB	42.12	44.0559
OS12_12M	12M	SG	26.34	15.4472
OS14_12M	12M	SG	38.5	32.6389
OS15_12M	12M	SG	14.59	4.06504
OS19_12M	12M	SG	8.44	19.8413
OS20_12M	12M	RYGB	23.46	15.0538
OS22_12M	12M	SG	19.15	13.4021
OS26_12M	12M	RYGB	31.18	27.8846
OS27_12M	12M	SG	18.03	12.6214
OS28_12M	12M	SG	26.38	13.0841
OS29_12M	12M	SG	15.69	17.4699
OS31_12M	12M	RYGB	30.04	26.4151
OS32_12M	12M	RYGB	29.58	12.5
OS33_12M	12M	SG	26.47	12.0968
OS35_12M	12M	SG	12.57	0
OS37_12M	12M	RYGB	37.11	24
OS39_12M	12M	RYGB	18.04	11.1111
OS42_12M	12M	RYGB	22.54	21.6049
OS43_12M	12M	SG	16.51	20.339
OS45_12M	12M	RYGB	35.31	27.5862
OS46_12M	12M	RYGB	38.12	25.4237
OS50_12M	12M	SG	26.29	22.4638
OS51_12M	12M	RYGB	25.06	21.7054
OS53_12M	12M	SG	20.24	14.6789
OS55_12M	12M	RYGB	35.92	NA
OS56_12M	12M	RYGB	25.84	24.2188
OS57_12M	12M	SG	7.05	9.52381
OS58_12M	12M	RYGB	25.55	17.8344
OS59_12M	12M	RYGB	24.47	18.6992
OS60_12M	12M	SG	29.1	NA
OS62_12M	12M	RYGB	26.81	20.3252
OS64_12M	12M	RYGB	24.11	9.73451
OS67_12M	12M	SG	38.32	38.3929
OS68_12M	12M	RYGB	28.95	18.1818
OS69_12M	12M	SG	16.81	14.1667
OS70_12M	12M	RYGB	26.21	NA
OS71_12M	12M	RYGB	21.14	29.8077
OS73_12M	12M	RYGB	33.02	15.625
OS74_12M	12M	SG	16.58	37.8205
OS78_12M	12M	RYGB	37.92	27.8195
OS79_12M	12M	SG	29.47	16.0714
OS84_12M	12M	SG	22.97	NA
OS87_12M	12M	SG	33.79	18.797
OS89_12M	12M	SG	21.36	17.2662
OS90_12M	12M	RYGB	26.84	29.1971
OS93_12M	12M	RYGB	31.85	25.7732
OS95_12M	12M	RYGB	33.1	25.6637
OS96_12M	12M	SG	18.88	12.7451
OS97_12M	12M	RYGB	29.23	19
OS98_12M	12M	SG	34.63	NA
OS99_12M	12M	RYGB	19.74	15.9574
OS100_12M	12M	SG	9.72	8.49057
OS101_12M	12M	RYGB	28.25	31.5789
OS103_12M	12M	RYGB	26.02	9.6
OS104_12M	12M	SG	24.65	28.2828
OS105_12M	12M	SG	25.56	24.4604
OS106_12M	12M	SG	39.06	35.2941
OS107_12M	12M	RYGB	38.97	37.5
OS108_12M	12M	RYGB	34.81	40.5941
OS110_12M	12M	SG	24.01	27.5229
OS111_12M	12M	RYGB	29.91	24.6377
OS112_12M	12M	RYGB	25.78	11.9718
OS113_12M	12M	RYGB	29.27	33.0357
OS114_12M	12M	RYGB	21.84	22.1519
OS117_12M	12M	SG	8.81	NA
OS118_12M	12M	SG	18.96	22.6415
OS122_12M	12M	SG	21.51	25.2688
OS123_12M	12M	RYGB	23.89	21.2963
OS125_12M	12M	SG	14.64	9.52381
OS127_12M	12M	SG	7.36	8.39161

## Sheet: Extended Data Fig. 8
	timepoint	op2	Remission_1y	CAP1.uhgg2	Remission_5y60	wtloss_5y	Remission_1y60
OS2_B	PRE	RYGB	yes	-2.12423	0	11.1111	1
OS3_B	PRE	SG	yes	0.18597	0	20.155	1
OS4_B	PRE	SG	yes	-2.05852	0	8.97436	1
OS5_B	PRE	RYGB	yes	-0.341108	NA	NA	1
OS6_B	PRE	SG	yes	-0.262192	NA	NA	1
OS8_B	PRE	RYGB	yes	-1.89807	1	29.6875	1
OS9_B	PRE	SG	yes	1.04033	1	17.1642	1
OS11_B	PRE	RYGB	no	-0.918395	1	44.0559	1
OS12_B	PRE	SG	yes	-1.43759	0	15.4472	1
OS14_B	PRE	SG	yes	-2.61859	1	32.6389	1
OS15_B	PRE	SG	no	-1.07458	0	4.06504	1
OS19_B	PRE	SG	no	-1.59849	1	19.8413	0
OS20_B	PRE	RYGB	no	-0.288894	0	15.0538	1
OS22_B	PRE	SG	no	-1.79513	0	13.4021	0
OS26_B	PRE	RYGB	no	-0.94646	0	27.8846	0
OS27_B	PRE	SG	yes	0.011995	1	12.6214	1
OS28_B	PRE	SG	yes	0.228723	1	13.0841	1
OS29_B	PRE	SG	no	-0.312427	0	17.4699	0
OS31_B	PRE	RYGB	yes	-0.816684	1	26.4151	1
OS32_B	PRE	RYGB	yes	-1.15989	1	12.5	1
OS33_B	PRE	SG	yes	-1.76258	1	12.0968	1
OS35_B	PRE	SG	yes	0.627709	0	0	1
OS37_B	PRE	RYGB	yes	-1.71891	1	24	1
OS39_B	PRE	RYGB	yes	-1.1904	0	11.1111	1
OS42_B	PRE	RYGB	yes	-1.21824	1	21.6049	1
OS43_B	PRE	SG	no	-0.382798	0	20.339	0
OS45_B	PRE	RYGB	no	-1.60945	0	27.5862	0
OS46_B	PRE	RYGB	yes	-0.956104	1	25.4237	1
OS50_B	PRE	SG	yes	-0.0847013	1	22.4638	1
OS51_B	PRE	RYGB	no	-1.15365	0	21.7054	0
OS53_B	PRE	SG	yes	-1.01871	1	14.6789	1
OS55_B	PRE	RYGB	yes	-0.789848	1	NA	1
OS56_B	PRE	RYGB	yes	-0.129439	1	24.2188	1
OS57_B	PRE	SG	no	0.772083	0	9.52381	0
OS58_B	PRE	RYGB	no	0.237826	0	17.8344	0
OS59_B	PRE	RYGB	yes	-1.74989	1	18.6992	1
OS60_B	PRE	SG	yes	-1.24084	NA	NA	1
OS62_B	PRE	RYGB	yes	0.314271	1	20.3252	1
OS64_B	PRE	RYGB	yes	-1.03541	1	9.73451	1
OS67_B	PRE	SG	no	0.314655	0	38.3929	0
OS68_B	PRE	RYGB	yes	-0.573498	1	18.1818	1
OS69_B	PRE	SG	no	0.3517	0	14.1667	0
OS70_B	PRE	RYGB	yes	-1.2009	NA	NA	1
OS71_B	PRE	RYGB	no	-0.587522	1	29.8077	1
OS73_B	PRE	RYGB	yes	-1.28031	0	15.625	1
OS74_B	PRE	SG	yes	0.421708	1	37.8205	1
OS78_B	PRE	RYGB	yes	-0.39718	1	27.8195	1
OS79_B	PRE	SG	yes	-1.79399	0	16.0714	1
OS84_B	PRE	SG	no	-0.266349	NA	NA	1
OS87_B	PRE	SG	yes	0.0542996	1	18.797	1
OS89_B	PRE	SG	yes	-1.19215	0	17.2662	1
OS90_B	PRE	RYGB	no	0.0390332	0	29.1971	0
OS93_B	PRE	RYGB	yes	-0.084971	1	25.7732	1
OS95_B	PRE	RYGB	yes	-0.663602	1	25.6637	1
OS96_B	PRE	SG	no	-1.54341	1	12.7451	1
OS97_B	PRE	RYGB	yes	0.559466	1	19	1
OS98_B	PRE	SG	yes	-1.22669	NA	NA	1
OS99_B	PRE	RYGB	yes	0.492164	1	15.9574	1
OS100_B	PRE	SG	no	-1.44784	0	8.49057	0
OS101_B	PRE	RYGB	yes	-0.631094	1	31.5789	1
OS103_B	PRE	RYGB	yes	-0.985889	0	9.6	1
OS104_B	PRE	SG	yes	-1.00444	0	28.2828	1
OS105_B	PRE	SG	yes	-0.135847	1	24.4604	1
OS106_B	PRE	SG	no	-0.206439	0	35.2941	0
OS107_B	PRE	RYGB	yes	-1.45322	1	37.5	1
OS108_B	PRE	RYGB	yes	-0.948102	1	40.5941	1
OS110_B	PRE	SG	no	-1.80634	0	27.5229	0
OS111_B	PRE	RYGB	no	-0.0214084	0	24.6377	0
OS112_B	PRE	RYGB	yes	-1.67628	0	11.9718	1
OS113_B	PRE	RYGB	yes	-1.7034	1	33.0357	1
OS114_B	PRE	RYGB	no	0.552892	0	22.1519	0
OS117_B	PRE	SG	no	0.255111	NA	NA	0
OS118_B	PRE	SG	no	-1.3574	0	22.6415	1
OS122_B	PRE	SG	no	1.20868	0	25.2688	0
OS123_B	PRE	RYGB	yes	0.491777	1	21.2963	1
OS125_B	PRE	SG	no	-1.20348	0	9.52381	0
OS127_B	PRE	SG	no	0.114987	0	8.39161	0
OS2_12M	12M	RYGB	yes	1.65227	0	11.1111	1
OS3_12M	12M	SG	yes	0.261863	0	20.155	1
OS4_12M	12M	SG	yes	-1.06794	0	8.97436	1
OS5_12M	12M	RYGB	yes	0.502505	NA	NA	1
OS6_12M	12M	SG	yes	0.374251	NA	NA	1
OS8_12M	12M	RYGB	yes	0.761272	1	29.6875	1
OS9_12M	12M	SG	yes	1.39275	1	17.1642	1
OS11_12M	12M	RYGB	no	0.876472	1	44.0559	1
OS12_12M	12M	SG	yes	-0.10788	0	15.4472	1
OS14_12M	12M	SG	yes	0.653067	1	32.6389	1
OS15_12M	12M	SG	no	-0.431455	0	4.06504	1
OS19_12M	12M	SG	no	0.977944	1	19.8413	0
OS20_12M	12M	RYGB	no	1.37869	0	15.0538	1
OS22_12M	12M	SG	no	-0.858996	0	13.4021	0
OS26_12M	12M	RYGB	no	1.93057	0	27.8846	0
OS27_12M	12M	SG	yes	1.81113	1	12.6214	1
OS28_12M	12M	SG	yes	0.976527	1	13.0841	1
OS29_12M	12M	SG	no	0.216387	0	17.4699	0
OS31_12M	12M	RYGB	yes	1.64305	1	26.4151	1
OS32_12M	12M	RYGB	yes	0.198556	1	12.5	1
OS33_12M	12M	SG	yes	-1.12925	1	12.0968	1
OS35_12M	12M	SG	yes	1.00168	0	0	1
OS37_12M	12M	RYGB	yes	1.93126	1	24	1
OS39_12M	12M	RYGB	yes	1.32635	0	11.1111	1
OS42_12M	12M	RYGB	yes	0.292278	1	21.6049	1
OS43_12M	12M	SG	no	0.755921	0	20.339	0
OS45_12M	12M	RYGB	no	0.15086	0	27.5862	0
OS46_12M	12M	RYGB	yes	1.25756	1	25.4237	1
OS50_12M	12M	SG	yes	0.401757	1	22.4638	1
OS51_12M	12M	RYGB	no	0.938271	0	21.7054	0
OS53_12M	12M	SG	yes	1.19264	1	14.6789	1
OS55_12M	12M	RYGB	yes	0.335011	1	NA	1
OS56_12M	12M	RYGB	yes	0.566943	1	24.2188	1
OS57_12M	12M	SG	no	0.808166	0	9.52381	0
OS58_12M	12M	RYGB	no	1.44818	0	17.8344	0
OS59_12M	12M	RYGB	yes	0.419316	1	18.6992	1
OS60_12M	12M	SG	yes	0.830152	NA	NA	1
OS62_12M	12M	RYGB	yes	1.70701	1	20.3252	1
OS64_12M	12M	RYGB	yes	1.15154	1	9.73451	1
OS67_12M	12M	SG	no	0.565121	0	38.3929	0
OS68_12M	12M	RYGB	yes	1.04075	1	18.1818	1
OS69_12M	12M	SG	no	-0.342191	0	14.1667	0
OS70_12M	12M	RYGB	yes	0.825116	NA	NA	1
OS71_12M	12M	RYGB	no	1.68533	1	29.8077	1
OS73_12M	12M	RYGB	yes	1.04374	0	15.625	1
OS74_12M	12M	SG	yes	0.632726	1	37.8205	1
OS78_12M	12M	RYGB	yes	0.629847	1	27.8195	1
OS79_12M	12M	SG	yes	-0.0812299	0	16.0714	1
OS84_12M	12M	SG	no	1.39012	NA	NA	1
OS87_12M	12M	SG	yes	0.993945	1	18.797	1
OS89_12M	12M	SG	yes	0.166939	0	17.2662	1
OS90_12M	12M	RYGB	no	1.2339	0	29.1971	0
OS93_12M	12M	RYGB	yes	0.764161	1	25.7732	1
OS95_12M	12M	RYGB	yes	0.871205	1	25.6637	1
OS96_12M	12M	SG	no	-0.24858	1	12.7451	1
OS97_12M	12M	RYGB	yes	1.77242	1	19	1
OS98_12M	12M	SG	yes	0.331007	NA	NA	1
OS99_12M	12M	RYGB	yes	2.22435	1	15.9574	1
OS100_12M	12M	SG	no	-0.592539	0	8.49057	0
OS101_12M	12M	RYGB	yes	1.10805	1	31.5789	1
OS103_12M	12M	RYGB	yes	0.24529	0	9.6	1
OS104_12M	12M	SG	yes	0.695234	0	28.2828	1
OS105_12M	12M	SG	yes	1.13465	1	24.4604	1
OS106_12M	12M	SG	no	0.452532	0	35.2941	0
OS107_12M	12M	RYGB	yes	-0.122413	1	37.5	1
OS108_12M	12M	RYGB	yes	0.778305	1	40.5941	1
OS110_12M	12M	SG	no	-0.230294	0	27.5229	0
OS111_12M	12M	RYGB	no	0.725406	0	24.6377	0
OS112_12M	12M	RYGB	yes	0.693041	0	11.9718	1
OS113_12M	12M	RYGB	yes	1.12645	1	33.0357	1
OS114_12M	12M	RYGB	no	1.13859	0	22.1519	0
OS117_12M	12M	SG	no	-1.08505	NA	NA	0
OS118_12M	12M	SG	no	-0.429517	0	22.6415	1
OS122_12M	12M	SG	no	0.678815	0	25.2688	0
OS123_12M	12M	RYGB	yes	0.978848	1	21.2963	1
OS125_12M	12M	SG	no	0.784484	0	9.52381	0
OS127_12M	12M	SG	no	0.703371	0	8.39161	0
